# Supplementary material for: High expression of eIF4E is associated with tumor macrophage infiltration and leads to poor prognosis in breast cancer
Source: BMC Cancer. 2021 Dec 7;21:1305. doi: 10.1186/s12885-021-09010-0 (PMC8650334; doi:10.1186/s12885-021-09010-0)
Supplement: Supplementary file 4 — Additional file 4: Table S1. Geo database data set GSE109169 differentially expressed genes. [file 12885_2021_9010_MOESM4_ESM.xlsx]

## Sheet: Sheet1
ID	GENE NAME	nomal group
		GSM2934481	GSM2934483	GSM2934485	GSM2934487	GSM2934489	GSM2934491	GSM2934493	GSM2934495	GSM2934497	GSM2934499	GSM2934501	GSM2934503	GSM2934505	GSM2934507	GSM2934509	GSM2934511	GSM2934513	GSM2934515	GSM2934517	GSM2934519	GSM2934521	GSM2934523	GSM2934525	GSM2934527	GSM2934529	GSM2934482	GSM2934484	GSM2934486	GSM2934488	GSM2934490	GSM2934492	GSM2934494	GSM2934496	GSM2934498	GSM2934500	GSM2934502	GSM2934504	GSM2934506	GSM2934508	GSM2934510	GSM2934512	GSM2934514	GSM2934516	GSM2934518	GSM2934520	GSM2934522	GSM2934524	GSM2934526
2315554	TTLL10	7.31	7.63	7.64	7.72	7.24	7.51	7.7	7.48	7.41	7.81	7.61	7.4	7.62	7.47	7.85	7.33	7.41	7.56	7.58	7.45	7.49	7.65	7.71	7.88	7.51	7.27	7.38	7.47	7.26	7.54	7.37	7.38	7.71	7.32	7.6	7.41	7.59	7.85	7.52	7.56	7.49	7.29	7.73	7.55	7.57	7.38	7.56	7.42
2315633	B3GALT6	7.24	7.42	7.4	7.21	6.99	7.32	7.22	7.32	7.22	7.19	7.36	7.44	7.41	7.43	7.35	7.38	7.31	7.4	7.4	7.17	7.57	7.51	7.33	7.45	7.35	7.52	7.37	7.42	7.45	7.34	7.33	7.38	7.69	7.3	7.64	7.27	7.31	7.59	7.44	7.62	7.35	7.59	7.23	7.97	7.35	7.54	7.35	7.3
2315674	SCNN1D	7.36	7.61	7.56	7.38	7.14	7.4	7.53	7.37	7.32	7.59	7.56	7.22	7.54	7.4	7.54	7.39	7.52	7.6	7.52	7.23	7.38	7.55	7.56	7.67	7.42	7.42	7.31	7.42	7.54	7.19	7.31	7.45	7.46	7.55	7.37	7.67	7.45	7.75	7.48	7.55	7.4	7.33	7.45	7.43	7.37	7.34	7.09	7.74
2315739	PUSL1	7.24	7.76	7.58	7.58	7.21	7.63	7.48	7.18	7.35	7.59	7.59	7.23	7.44	7.62	7.51	7.6	7.49	7.6	7.59	7.36	7.46	7.86	7.58	7.81	7.58	7.56	7.46	7.67	7.67	7.75	7.68	7.59	8.07	7.49	7.48	8.04	7.56	7.94	7.78	7.66	7.61	7.61	7.54	7.78	7.87	7.78	7.45	7.65
2315894	VWA1	9.43	10.03	9.98	9.7	9.35	9.68	10.19	9.77	9.74	9.88	9.71	9.72	9.97	9.94	10.2	9.7	9.51	9.9	10.25	9.44	9.75	9.9	9.78	10.34	9.71	9.33	9.23	9.58	9.52	9.68	9.6	9.36	9.89	9.58	9.7	9.93	9.66	10.42	9.73	9.83	9.84	9.63	9.74	9.61	9.61	9.67	9.5	10.01
2315918	ATAD3C	7.69	7.12	7.67	8.07	8.24	7.91	7.86	7.34	7.52	7.74	7.7	7.56	7.82	7.43	7.87	7.49	8.02	6.49	7.14	7.82	7.7	7.33	8.2	7.62	7.41	5.88	7.4	7.4	9.09	7.16	6.68	8.06	7.49	7.67	8.87	6.69	7.38	7.68	6.95	7.94	7.18	7.09	8.49	6.61	7.45	8.59	7.66	6.15
2316218	CALML6	6.66	6.84	6.4	6.04	6.22	6.42	6.46	6.77	6.41	6.61	6.02	5.83	6.67	6.35	6.65	6.07	6.66	6.04	6.1	6.17	6.85	6.44	6.39	7.08	6.58	6.06	6.05	6.75	6.4	6.41	6.31	6.65	6.06	6.22	6.27	6.84	6.62	7.01	5.97	6.55	6.64	6.14	6.61	5.8	6.18	5.63	6.13	6.17
2316245	PRKCZ	7.52	7.81	7.79	7.95	7.65	7.85	7.53	7.57	7.55	7.89	7.9	7.73	7.76	7.09	7.71	7.98	8.08	6.91	6.96	7.7	7.69	7.68	7.98	6.85	7.96	8.13	8.36	8.06	8.37	7.23	7.68	8.34	7.91	7.61	8.28	7.75	7.85	7.95	7.79	7.56	7.89	7.94	7.91	8.09	8.04	8.03	7.95	7.91
2316379	SKI	8.48	9.36	9.24	9.53	8.81	9.16	9.16	9.32	8.78	9.17	9.17	9.31	9.45	10.13	8.94	9.17	9.01	9.45	9.03	9.41	9.46	9.94	9.19	9.66	9.34	9.3	9.1	9.1	8.86	8.75	8.89	8.69	9.48	8.45	9.09	8.48	8.71	8.99	8.92	9.06	8.98	8.82	9.81	9.11	9.04	9.09	8.97	9.22
2316558	RER1	8.27	8.61	8.88	8.85	8.74	8.83	8.57	8.57	8.63	8.53	8.61	8.79	8.28	9.32	8.57	8.85	8.81	8.82	8.85	8.61	9.15	8.96	8.65	8.84	9	9.36	9.14	8.84	8.94	9.06	8.89	9.01	9.01	8.85	8.98	8.83	8.69	8.73	8.87	8.8	8.77	8.83	9.37	9.06	9.32	8.86	8.62	8.99
2316605	PLCH2	7.32	7.49	7.47	7.42	7.28	7.24	7.51	7.32	7.26	7.69	7.45	7.35	7.55	7.35	7.53	7.38	7.35	7.35	7.48	7.26	7.34	7.44	7.56	7.55	7.46	7.03	7.22	7.46	7.21	7.19	7.23	7.2	7.13	7.28	7.51	7.39	7.27	7.48	7.29	7.38	7.33	7.15	7.28	7.12	7.44	7.38	7.18	7.55
2316746	FAM213B	7.65	8.07	8.24	7.79	7.7	7.95	7.86	7.76	7.78	8.12	7.85	7.72	7.97	7.9	7.95	8.07	7.93	7.78	8.16	7.76	7.85	7.87	8	7.82	8.02	8.48	8.09	8.32	8.45	7.96	8.2	8.43	8.17	7.87	8.66	8.45	8.38	8.76	8.12	8.62	8.5	8.3	7.99	8.5	9.16	8.02	8.17	8.22
2316905	ACTRT2	6.51	7.02	7.09	6.79	6.42	6.88	7.25	6.83	6.84	7.36	6.76	6.81	7.06	7.18	6.92	6.92	7.31	7.35	7.39	6.86	7.18	7.19	6.89	7.42	6.93	6.75	6.77	7.04	6.81	6.83	6.61	6.89	6.96	6.86	6.78	7.29	6.94	7.2	7	6.98	7.12	6.95	7.17	7.06	6.86	6.9	6.73	7.19
2316953	PRDM16	7.01	7.31	7.33	7.43	6.86	7.11	7.3	7.17	7.12	7.34	7.22	7.06	7.23	7.25	7.19	7.06	7.05	7.36	7.27	7.03	7.17	7.2	7.14	7.46	7.21	6.85	6.72	7.23	7.05	7.03	7.05	6.96	7.12	7.12	7.13	7.28	7.11	7.35	7.03	7.22	7.06	6.99	7.03	7.04	6.98	7.06	6.83	7.28
2317246	ARHGEF16	7.01	7.2	7.17	7.12	6.89	7.09	7.05	7.01	7	7.29	7.14	6.91	7.06	6.98	7.27	7.12	7.05	7.12	7.03	6.75	7.08	7.07	7.17	7.12	7.12	7.38	7.15	7.22	7.2	6.9	7.16	7.26	7.36	7.49	7.24	7.64	7.16	7.66	7.12	7.2	7.25	7.2	7.25	7.16	7.06	7.19	6.85	7.26
2317317	TP73	6.84	7.23	7.28	7.28	6.82	7.2	7.18	7.2	6.88	7.34	7.17	7.11	7.35	7.18	7.14	7.25	7.2	7.3	7.41	7.11	7.18	7.26	7.25	7.25	7.18	7.13	7.02	7.25	7.3	7.17	7.2	7.16	7.26	7.23	7.25	7.51	7.54	7.48	7.23	7.22	7.33	7.25	7.21	7.21	7.22	7.14	7.02	7.36
2317434	TPRG1L	8.18	8.26	8.66	8.52	8.03	8.43	8.6	8.58	8.4	8.53	8.56	8.59	8.43	9.09	8.37	8.77	8.75	9.16	8.93	8.61	8.84	8.78	8.66	8.74	8.72	8.9	8.66	8.87	8.26	8.13	8.04	8.49	8.58	8.37	8.55	8.39	8.33	8.57	8.39	8.34	8.12	8.12	8.94	8.5	8.53	8.53	8.44	8.44
2317472	CCDC27	6.51	6.86	6.84	6.6	6.38	6.6	6.68	6.58	6.69	7	6.73	6.53	6.74	6.63	6.95	6.54	6.62	6.72	6.81	6.21	6.61	6.8	6.66	6.87	6.65	6.17	6.22	6.61	6.46	6.45	6.44	6.24	6.53	6.61	6.59	6.71	6.53	6.99	6.59	6.65	6.76	6.38	6.59	6.57	6.27	6.65	6.36	6.8
2317512	DFFB	7.36	7.32	7.24	7.42	7.2	7.29	7.37	7.33	7.15	7.28	7.12	7.15	7.39	7.25	7.38	7.39	7.36	7.27	7.46	7.25	7.3	7.35	7.4	7.44	7.27	7.39	7.13	7.08	7.62	7.2	7.35	7.14	7.45	7.38	7.4	7.55	7.44	7.31	7.41	7.34	7.28	7.4	7.58	7.42	7.63	7.39	7.42	7.55
2317686	AJAP1	5.47	5.73	5.79	5.61	5.78	5.8	5.68	5.41	5.68	5.77	5.61	5.37	5.95	5.73	5.52	5.51	5.9	5.58	5.7	5.58	5.44	5.6	5.64	5.84	5.65	5.61	5.17	5.33	6.57	5.19	5.49	5.24	5.55	5.88	5.49	5.74	5.69	6.05	5.47	5.39	5.89	5.25	5.76	5.56	5.35	5.72	5.45	5.52
2318086	KCNAB2	7.15	7.98	8.16	7.66	7.07	7.65	7.3	7.51	7.21	7.43	7.44	7.07	7.33	7.86	7.73	8.12	7.27	7.46	9.98	7.48	7.93	7.68	7.35	7.8	7.7	7.72	7.82	7.81	7.81	8.03	7.68	7.41	7.9	7.41	7.97	7.8	7.94	7.28	7.84	7.6	7.81	7.67	7.54	8.25	7.79	8.4	8.21	7.69
2318157	RNF207	7.32	7.62	7.54	7.53	7.18	7.1	7.52	7.34	7.4	7.53	7.53	7.16	7.35	7.41	7.57	7.46	7.38	7.3	7.63	7.19	7.3	7.58	7.51	7.59	7.42	7.21	7.29	7.37	7.43	7.53	7.15	7.42	7.4	7.29	7.4	7.51	7.34	7.63	7.48	7.59	7.25	7.32	7.73	7.36	7.15	7.33	7.38	7.34
2318212	LINC00337	6.18	6.4	6.31	6.3	6.37	6.41	6.41	6.01	6.48	6.52	6.34	5.95	6.23	6.28	6.3	6.35	6.25	6.27	6.22	6.28	6.1	6.6	6.29	6.68	6.26	5.97	5.93	6.21	6.51	6.2	5.96	5.84	6.74	6.63	6.29	6.57	6.17	6.31	6.32	6.39	6.24	5.95	6.5	6.28	6.16	6.32	6.13	6.39
2318242	LOC100130071	7.64	7.85	7.6	7.49	7.23	7.59	7.73	7.64	7.77	7.77	7.62	7.41	7.78	7.54	7.94	7.51	7.49	7.62	7.86	7.25	7.65	7.77	7.8	7.9	7.54	7.42	7.2	7.4	7.7	7.59	7.68	7.65	7.66	7.78	7.47	7.83	7.88	7.92	7.56	7.7	7.57	7.39	7.63	7.53	7.62	7.5	7.39	7.8
2318257	ESPNP	7.95	8.28	8.32	8.17	7.73	8.33	8.28	8.01	7.86	8.46	8.1	8	8.19	8.06	8.17	8.07	8.11	8.1	8.33	7.78	7.83	8.3	8.05	8.48	8.07	7.96	8.17	8.49	7.95	8	7.96	8.29	8.28	7.84	8.34	8.08	8.34	8.88	8.18	8.22	8.11	8.11	8.13	8.16	8.03	7.86	7.94	8.4
2318338	TAS1R1	6.67	6.89	7.07	6.81	6.58	6.78	6.76	6.78	6.61	7.09	6.81	6.49	6.7	6.68	6.97	6.63	6.77	6.83	6.76	6.37	6.71	6.98	7.01	6.99	6.75	6.49	6.7	7.05	6.63	6.68	6.58	6.89	6.79	6.75	6.75	6.87	6.57	7.16	6.81	6.95	7	6.59	7.34	6.72	6.5	6.78	6.62	7.08
2318364	ZBTB48	6.53	6.78	6.65	6.88	6.42	6.72	6.45	6.61	6.67	6.63	6.67	6.68	6.49	6.62	6.72	6.73	6.82	6.73	6.7	6.48	6.68	6.78	6.73	6.62	6.77	6.83	6.76	6.51	6.79	6.45	6.5	6.77	6.99	6.85	6.64	6.71	6.61	6.69	6.71	6.81	6.56	6.53	7.22	6.77	7.01	6.67	6.63	6.74
2318398	PHF13	7.04	7.4	7.37	7.42	6.93	7.32	7.31	7.36	7.3	7.47	7.47	7.22	7.16	7.54	7.33	7.17	7.21	7.55	7.36	7.24	7.32	7.67	7.36	7.33	7.29	7.17	7.25	7.35	7.35	7.15	7.21	7.34	7.56	7.31	7.35	7.15	7.25	7.44	7.44	7.44	7.14	7.12	7.58	7.38	7.39	7.36	7.24	7.39
2318416	THAP3	5.86	5.77	6.11	6.28	5.78	6.6	6.18	6.23	5.63	6.16	5.82	6.18	6.14	6.06	6.13	5.92	5.78	6.51	6.1	5.55	6.26	6.03	6.02	6.57	5.73	6.24	5.62	5.77	6.4	6.21	5.92	6.31	6.21	6.15	6.11	5.89	6.24	6.68	6.02	6.26	6.14	5.97	6.33	6.33	6.13	6.04	5.81	6.12
2318455	CAMTA1	7.81	7.73	7.19	7.26	7.97	7.48	7.16	7.11	7.44	7.54	7.66	7.48	7.15	6.85	7.45	7.54	7.83	6.81	6.3	7.66	7.76	7.82	7.47	6.72	7.42	7.73	7.7	6.47	8.57	6.55	7.11	7.02	7.19	7.72	7.59	7.71	6.48	7	7.27	6.42	6.96	7.83	7.16	8.48	7.54	7.78	7.85	7.18
2318637	VAMP3	8.86	9.41	9.59	9.22	9.28	9.53	9.28	9.31	9.39	9.07	9.23	9.4	9.28	9.91	9.12	9.3	9.23	9.74	9.73	9.59	9.53	9.73	9.07	9.77	9.2	9.42	9.17	8.98	9.05	9.23	9.22	9.17	9.46	9.05	9.07	8.78	9.07	9.49	9.3	9.5	9.23	9.18	9.64	9.16	9.55	9.39	9.23	9.04
2318656	PER3	7.36	7.69	8.04	8.59	8.88	8.76	7.65	7.77	7.87	7.77	8.2	7.73	8.03	9.55	8.71	8.35	8.33	8.84	8.75	8	7.99	9.27	8.11	9.39	7.47	7.69	7.6	7.26	7.89	6.77	7.24	8.05	8.91	8.06	7.42	7.01	7.44	7.07	7.96	7.85	7.79	7.83	9.29	9.5	7.55	7.2	7.86	7.89
2318736	PARK7	8.83	8.92	9.16	8.87	9.37	9.13	8.67	8.67	9.28	8.63	9.13	9.31	8.41	9.75	9.03	9.16	9.08	9.03	8.89	9.01	9.18	9.24	8.87	9.15	9.33	9.19	9.42	9.53	9.65	9.07	9.2	9.46	9.49	9.62	9.09	9.41	8.92	9.12	9.35	9.04	8.97	9.08	9.24	9.3	9.52	9.16	9.54	8.79
2319135	ca6	5.98	7.01	5.4	5.3	5.86	5.72	5.27	5.06	5.92	5.98	5.4	5.42	6	5.25	5.44	5.27	5.56	5.31	5.21	5.33	5.18	5.69	5.59	5.42	5.38	4.67	5.15	5.33	5.31	5.42	5.05	5.16	5.17	5.4	5.04	5.45	5.07	5.48	5.25	5.32	5.27	5.17	5.37	5.23	4.98	5.21	5.18	5.45
2319225	H6PD	8.06	8.57	9	9.05	8.45	8.59	8.8	9.06	8.33	8.24	8.56	8.7	8.98	9.28	8.14	8.75	8.64	9.26	8.75	8.84	8.83	9.06	8.31	9.04	9.26	8.91	8.58	8.01	8.27	8.35	7.95	8.36	8.93	7.84	8.03	7.58	8.06	8.38	8.42	8.46	8.46	8.06	10	8.65	7.81	8.63	8.69	7.42
2319252	SPSB1	7.19	8.96	8.55	8.16	7.5	8.08	8.12	8.92	7.8	7.87	7.83	8.13	8.23	9.31	8	7.93	8.27	8.92	8.51	8.2	8.39	9.07	7.76	8.82	8.74	8.2	8.53	8.4	7.98	8.34	8.02	8.16	8.81	7.6	8.21	7.27	7.91	8.31	7.99	8.77	8.27	7.83	10.18	7.79	8.59	8.59	8.25	8.63
2319340	RPL9P11	5.03	6.22	6.67	5.31	6.07	6.74	5.41	6.24	5.42	6.05	6.37	6.16	5.33	6.97	5.16	6.02	6.61	6.51	5.3	6.43	7.18	7.44	5.36	6.94	6.6	6.18	6.03	3.5	5.96	6.77	3.98	6.39	6.96	4.92	6.78	4.48	4.11	6.51	5.53	6.47	6.77	5.6	7.12	6.54	7.44	5.8	6.68	5.44
2319423	PIK3CD	6.82	7.27	7.22	7.28	6.83	7.05	7.02	7.16	6.75	7.03	6.91	6.97	7.19	7.05	7.07	7.39	6.97	7.19	7.56	7.17	7.14	7.21	7.21	7.13	7.18	7.03	6.73	7.22	7.17	7.27	7.05	6.86	7.18	6.65	7.01	6.95	7.11	7.11	7.04	7.02	7.04	7.01	7.4	7.02	6.91	7.16	7.69	7.34
2319518	NMNAT1	4.4	4.37	4.4	4.27	4.43	4.37	4.22	4.28	4.53	4.13	4.28	4.33	4.05	4.57	4.3	4.49	4.39	4.32	4.52	4.06	4.49	4.47	4.48	4.39	4.44	4.62	4.47	4.73	4.4	4.42	4.07	4.35	4.29	4.39	4.47	4.56	4.32	4.36	4.35	4.33	4.35	4.6	4.91	4.22	4.81	4.34	4.47	4.65
2319550	RBP7	7.01	6.73	7.12	6.58	6.4	6.62	7.02	7.22	6.82	6.82	6.01	8.03	7.17	7.26	6.69	5.87	6.57	7.95	6.81	6.72	8.8	7.32	6.78	7.51	7.16	5.65	5.94	5.83	5.92	7.13	5.91	5.67	7.1	6.34	6.42	5.93	5.82	5.93	6.97	6.45	5.7	5.56	5.61	5.69	5.36	6	5.92	6.08
2319560	UBE4B	8.45	8.88	8.73	9.06	8.74	8.85	8.59	8.85	8.47	8.8	8.63	9.1	8.92	8.79	8.58	8.85	8.81	9.16	8.58	9.13	8.8	8.89	8.93	8.64	8.78	8.92	8.83	8.47	8.9	8.76	8.45	8.81	9.2	8.49	8.81	8.07	8.57	8.68	8.63	9.05	8.75	8.81	9.72	8.97	9.25	8.63	9.1	8.73
2319661	KIF1B	8.05	8.68	8.45	8.35	8.32	8.23	8.05	8.46	8.23	8.08	8.25	8.55	8.43	8.68	8.12	8.27	8.24	8.53	8.76	8.62	8.51	8.85	8.16	8.19	8.41	8.42	8.55	8	8.09	8.16	8.18	8.29	8.83	8.21	8.24	8.85	7.92	7.78	8.17	8.39	8.1	8.41	8.94	8.32	8.79	8.18	8.42	7.96
2319802	PGD	8.97	10.46	10.53	10.07	9.17	10.48	9.55	9.92	9.18	9.65	9.2	10.22	9.3	10.97	9.55	9.85	9.58	11.03	9.96	9.69	10.42	10.64	9.56	10.92	10.1	10.1	9.99	10.28	10.06	10.42	9.64	10.21	11.01	9.63	9.88	10.14	10.31	10.21	10.27	10.21	10.1	10.24	11.02	10.1	10.79	10.52	10.64	9.63
2319832	APITD1-CORT	6.28	6.13	6.14	6.24	6.15	6.37	6.3	6.11	6.16	6.12	6.13	6.18	6.26	6.32	6.23	6.34	6.28	6.26	6.19	6.05	6.04	6.15	6.43	6.29	6.31	6.4	6.46	6.11	6.65	6.35	6.28	6.41	6.48	6.53	6.46	6.62	6.35	6.7	6.59	6.51	6.18	6.43	6.76	6.6	6.84	6.34	6.62	6.16
2319881	PEX14	7.48	7.85	7.89	7.76	7.47	7.78	7.79	7.74	7.52	7.99	7.77	7.52	7.75	7.9	7.71	7.79	7.73	7.87	7.74	7.6	7.86	7.94	7.75	7.91	7.89	7.79	7.71	7.36	7.62	7.75	7.67	7.79	7.96	7.57	7.7	7.92	7.66	7.8	7.74	7.83	7.87	7.65	8.31	7.71	8.06	7.86	7.61	7.79
2320048	TARDBP	8.13	8.01	7.83	7.93	8.57	7.75	7.98	7.91	8.93	7.54	8.48	8.24	8	7.63	8.27	7.9	8.28	7.5	7.23	8.47	7.88	8	7.81	7.51	8.03	7.98	7.98	8.03	8.1	8.17	7.57	7.97	8.34	8.5	7.93	7.64	7.28	7.07	7.69	7.53	8.23	7.65	8.75	8.45	7.8	7.53	8.24	7.51
2320188	ANGPTL7	5.52	5.95	5.61	6.7	5.77	5.81	6.15	5.87	5.67	5.98	6.07	6.47	5.31	5.51	6.1	5.67	6.25	5.33	5.36	5.6	6.18	5.47	5.71	6.36	5.66	4.99	5	5.28	5.21	5.47	5.39	5.32	5.42	5.25	5.31	5.5	5.3	5.76	5.25	5.66	5.26	5.08	5.51	5.17	5.4	4.99	5.17	5.6
2320210	UBIAD1	8.21	9.03	8.63	8.7	8.47	8.68	8.49	8.64	8.23	8.81	8.73	8.62	8.81	8.74	8.53	8.84	8.95	8.85	8.71	8.92	8.71	8.68	8.55	8.61	8.98	8.96	8.87	8.83	9.3	8.64	8.78	8.82	9.46	8.68	9.09	9.26	8.84	8.74	8.63	9	8.92	9.02	9.77	9.44	9.45	8.63	9.02	8.95
2320347	FBXO44	7.73	7.73	7.79	7.81	7.78	7.59	7.81	7.88	7.54	7.69	7.86	7.69	7.91	7.67	7.76	7.85	8	7.66	7.41	7.78	7.59	7.74	7.88	7.82	7.8	7.94	7.78	7.79	8.23	7.97	7.63	7.81	8.27	7.99	7.95	8.12	7.74	7.99	7.69	7.67	7.65	7.9	8.24	7.45	7.5	7.75	7.97	7.85
2320374	FBXO6	7.23	7.37	7.62	7.75	7.18	7.36	7.36	7.38	7.14	7.45	7.48	7.2	7.27	7.64	7.46	7.66	7.42	7.59	7.51	7.37	7.46	7.5	7.43	7.86	7.36	7.92	7.29	7.36	8.06	7.98	7.86	7.51	9.02	7.87	7.67	8.58	7.75	7.79	7.45	7.46	7.65	8.09	8.38	7.2	7.79	8.05	7.87	7.9
2320392	DRAXIN	6.22	6.78	6.75	6.68	6.44	6.65	6.85	6.76	6.61	6.22	6.69	6.55	6.54	6.82	6.75	6.28	6.49	6.9	6.74	6.49	6.73	6.77	6.68	7	6.63	6.18	6.42	6.87	6.8	6.65	6.56	6.42	7.03	6.8	6.61	6.7	6.67	6.93	6.49	6.72	6.76	6.53	6.74	6.61	6.42	6.75	6.48	6.9
2320411	AGTRAP	8.18	8.66	8.91	8.75	8.23	9.24	8.46	8.66	7.91	8.44	8.77	8.4	8.5	8.86	8.68	9.08	8.84	8.44	8.87	8.52	8.51	8.52	8.7	8.7	8.8	8.74	8.88	8.76	8.96	9.39	8.86	8.78	10.07	8.73	9.24	9.5	9.31	9.28	8.89	9.49	9.19	8.77	9.72	8.81	10.06	9.22	9.11	9.04
2320472	CLCN6	8.43	8.55	8.52	8.74	8.64	8.45	8.54	8.85	8.56	8.58	8.62	8.63	8.89	8.51	8.32	8.63	8.32	9.08	8.69	9.02	8.68	8.68	8.36	8.48	8.71	9.03	8.74	8.66	8.54	7.79	8.41	8.71	8.76	8.48	8.7	8.54	8.12	8.09	8.17	8.48	8.66	8.02	8.56	8.24	8.47	8.4	8.7	8.53
2320581	PLOD1	8.57	9.46	9.27	9.49	8.8	9.68	8.75	9.39	8.75	8.9	8.79	9.34	9.33	9.41	8.64	9.15	9.21	9.74	9.22	9.51	9.3	9.56	9.15	9.09	9.1	9.86	10.26	9.27	9.07	9.89	9.46	9.44	11.71	8.88	9.35	9.67	9.39	9.76	9.14	9.2	9.58	9.19	11.04	9.14	10.02	10.13	9.07	9.5
2320619	MFN2	8.05	8.77	8.77	8.61	8.11	8.81	8.35	8.52	8.45	8.32	8.56	8.65	8.48	9.03	8.29	8.44	8.38	8.76	8.5	8.65	8.73	8.9	8.41	8.82	8.71	8.84	8.37	8.5	8.53	8.54	8.31	8.75	9.47	8.64	8.3	8.82	8.24	8.91	8.37	8.85	8.4	8.37	9.35	8.15	9.06	8.21	8.81	8.39
2320657	miip	7.84	8.09	8.07	8.09	7.71	8.14	8	8.11	7.81	8.04	8.01	7.77	8.12	8.14	8.04	8.15	8.17	8.07	8.23	7.85	8	8.1	7.96	8.33	8.11	8	8.02	7.89	8.1	8.46	8.19	8.02	8.99	8.09	8.07	8.36	8.19	8.35	8.39	8.29	8.11	7.88	9.09	8.1	8.25	8.33	8.02	8.27
2320683	TNFRSF8	7.5	7.82	7.77	7.65	7.3	7.77	7.79	7.6	7.54	7.94	7.75	7.51	7.93	7.78	7.75	7.52	7.63	7.86	7.93	7.42	7.65	7.74	7.84	8	7.49	7.18	7.08	7.74	7.63	7.56	7.5	7.46	7.71	7.61	7.67	7.75	7.65	8.06	7.77	7.79	7.68	7.53	7.82	7.67	7.51	7.59	7.49	7.78
2320727	TNFRSF1B	7.72	8.52	8.56	8.36	7.53	8.03	8.24	8.43	7.72	8.16	7.94	8.12	8.19	8.72	8.1	8.45	7.83	8.48	9.45	8.15	8.88	8.58	7.94	8.77	8.5	8.09	8.03	8.13	8.21	8.4	8.03	7.82	8.4	7.69	7.98	7.75	7.94	7.98	8.13	8.05	8.19	7.81	8.36	8.03	7.75	8.31	8.73	7.73
2320762	VPS13D	8.18	8.64	8.4	8.79	8.54	8.38	8.39	8.48	8.59	8.21	8.58	8.84	8.23	8.56	8.35	8.49	8.46	8.26	8.06	8.68	8.57	8.55	8.43	8.18	8.67	8.7	8.52	8.25	8.39	8.04	8	8.84	9.29	8.61	8.25	8.12	8.17	8.01	8.17	8.37	8.55	8.15	9.12	8.14	8.69	8.24	8.71	8.49
2321011	c1orf158	4.92	5.24	5.26	5.11	4.88	5.08	5.17	5.04	5.1	5.15	5.26	4.99	5.21	5.1	5.43	4.97	4.85	5.27	5.21	4.81	5.23	5.3	5.19	5.29	5.1	5.06	5.2	5.26	5.22	5.22	5.02	5	5.17	5.12	5.09	5.23	5.23	5.3	5.41	5.15	5.22	5.28	5.32	5.09	4.93	5.14	4.89	5.37
2321040	PRAMEF1	2.7	3.48	3.1	2.67	2.99	3.44	3.18	3.62	2.95	4.19	4.41	2.9	3.25	2.93	3.33	2.79	3.74	3.68	3.17	2.82	2.73	2.98	2.79	3.16	3.04	2.81	2.94	3.11	3.07	2.66	2.74	3.03	2.91	3.5	3.23	2.94	3.36	3.11	3.23	3.07	2.28	3.13	2.79	2.77	3.16	2.53	2.52	3.61
2321182	PDPN	7.49	8.14	7.7	8.03	7.84	8.08	8.12	8.24	8.22	7.96	7.94	7.73	8.08	8.02	7.62	7.79	8.22	7.09	7.77	8.02	7.86	7.6	7.7	7.81	8.81	7.92	8.53	7.72	6.88	7.15	7.88	7.97	7.27	7.73	7.88	7.23	7.15	7.71	8.06	7.48	8.28	7.58	6.66	7.79	7.81	9.32	7.82	8.11
2321238	PRDM2	7.54	7.71	7.51	7.86	7.66	7.52	7.6	7.74	7.84	7.4	7.77	7.87	7.57	7.65	7.35	7.88	7.64	7.48	7.67	7.79	7.69	7.72	7.6	7.46	7.88	7.62	7.87	7.33	7.38	7.15	7.29	7.98	7.92	7.44	7.38	7.59	6.88	7.52	7.54	7.44	7.67	7.29	8.49	7.31	7.85	7.63	8.06	7.46
2321466	KAZN	7.77	8.29	8.24	8.24	8.15	8.15	7.92	7.99	7.84	8.16	7.99	7.94	8.26	8.42	7.79	7.98	8.19	8.05	7.7	8.07	8.24	8.3	7.98	8.24	8.12	8.05	7.94	8.2	7.98	8.38	7.49	7.93	9.31	7.89	8.16	7.92	8.29	8.32	7.94	8.11	7.83	8.08	8.44	7.98	8.29	7.68	7.88	8.08
2321645	TMEM51	6.63	6.76	6.81	6.88	6.71	6.88	6.43	6.47	6.51	6.8	7.1	6.56	6.43	6.41	6.76	7.02	6.82	6.17	7.34	6.64	6.95	6.43	6.81	6.6	7.31	7.5	7.1	7.42	7.02	7.52	7.14	6.95	7.22	6.85	7.09	6.71	7.26	7.09	7.23	8.15	6.98	6.97	7.77	7.1	6.94	7.93	7	6.45
2321779	EFHD2	7.76	8.26	8.15	8	7.76	8.13	7.9	8.15	7.61	8.09	8.02	7.84	8.14	8.45	7.96	8.45	7.89	8.38	8.95	8.07	8.46	8.29	7.87	8.44	8.59	8.45	7.91	8.09	8.3	8.48	8.27	7.94	8.4	7.87	8.18	8.26	8.54	8.59	8.21	8.25	7.83	8.16	8.55	8.1	8.21	8.35	8.3	8.07
2321797	CTRC	6.75	7.02	7.01	6.8	6.57	7.03	7.21	6.99	6.69	7.08	6.96	6.68	7.18	7.06	6.99	6.92	6.87	7.03	7.07	6.61	6.95	7.08	7.16	7.24	7	6.4	6.54	6.8	6.84	6.92	6.77	6.99	7.09	6.82	6.93	7.13	7.01	7.14	6.89	6.95	6.97	6.96	7.13	6.96	6.9	6.84	6.89	7.27
2321813	CELA2B	6.31	6.53	6.51	6.42	6.21	6.37	6.48	6.34	6.38	6.86	6.57	5.96	6.44	6.49	6.62	6.28	6.34	6.7	6.56	6.03	6.23	6.36	6.46	6.62	6.23	6.08	5.94	6.42	6.34	6.07	6.34	6.1	6.61	6.67	6.43	6.66	6.47	6.72	6.5	6.29	6.41	6.46	6.19	6.28	6.17	6.41	6.21	6.67
2321849	DNAJC16	7.92	8.01	8.1	8.24	8.15	8.23	7.75	7.95	8.02	7.88	8	8.21	7.73	8.05	8.03	8.21	8.15	7.82	7.51	8.07	7.94	7.99	8.05	7.66	8.21	8.63	8.63	8.05	8.47	7.72	7.91	8.6	8.81	8.63	8.2	8.37	7.96	8.26	8.42	8.29	8.47	7.97	7.78	7.86	8.65	7.92	8.44	8.25
2321911	DDI2	8.21	7.91	8.12	8.2	7.99	8.1	7.96	8.02	8.45	8.12	8.22	8.32	7.88	8.26	8.05	8.33	8.05	8.19	8.41	8.1	8.14	8.24	8.12	8.26	8.33	8.41	8.16	7.86	8.2	8.22	7.99	8.53	9.37	8.42	8.11	8.03	8.16	7.98	8.3	8.27	8.54	8.05	7.82	8.26	8.8	8.08	8.68	8.14
2321942	RSC1A1	9.59	9.48	9.38	9.47	9.38	9.46	9.3	9.35	9	9.14	9.09	9.71	9.09	9.17	9.08	9.56	9.44	9.56	9.7	9.38	9.48	9.47	9.25	9.46	9.54	9.58	9.44	8.51	9.27	9.42	9.31	9.74	10.53	9.17	9.62	9.3	9.65	9.19	9.58	9.76	9.79	9.63	9.08	9.66	9.93	9.4	10.03	8.67
2321960	PLEKHM2	7.38	8.14	8.19	8.25	7.71	7.97	7.8	8.11	7.71	7.69	7.81	7.88	8.13	8.55	7.82	7.93	7.83	8.22	9.03	8.07	8.21	8.25	7.66	8.1	8.29	8.13	8.17	7.66	8.08	7.94	7.97	7.88	9.29	7.69	7.76	7.94	7.72	7.9	7.82	7.9	7.88	7.79	7.94	7.96	8.17	8.09	7.79	7.78
2322004	SLC25A34	7.89	8.05	8	7.94	7.66	7.87	7.94	7.85	7.71	8.31	8.06	7.8	7.9	8	7.96	7.71	7.86	8.06	8.17	7.93	7.98	8.05	8.04	8.04	7.91	7.95	7.72	8.01	7.85	7.84	7.89	7.69	7.97	7.76	7.98	7.83	7.75	8.07	7.88	7.72	7.71	7.66	7.87	7.75	7.52	7.84	7.72	8.05
2322036	FBLIM1	7.82	7.95	7.61	7.77	7.74	7.89	7.87	7.92	7.9	8	7.93	7.94	7.98	7.79	7.88	7.76	7.92	7.79	7.84	7.77	7.93	7.96	7.83	7.85	7.95	7.93	7.95	7.82	7.58	7.79	7.84	7.98	8.82	7.69	7.84	7.66	7.63	7.83	7.9	7.78	8.14	7.92	8.15	7.6	7.84	7.96	7.7	8.22
2322103	SPEN	8.4	9.06	8.7	8.99	8.69	8.57	8.69	8.7	8.86	8.73	9.19	9.17	8.72	8.93	8.8	8.99	8.74	8.85	8.62	9.12	9.05	9.18	8.83	8.76	8.98	8.96	8.82	8.33	8.86	8.66	8.66	8.75	9.46	8.79	8.5	8.55	8.61	8.3	8.54	8.99	8.8	8.31	8.35	8.21	9.1	8.67	8.97	8.48
2322211	C1orf64	6.35	6.52	6.99	6.51	6.27	6.4	6.81	6.46	6.81	6.92	6.66	6.44	6.24	6.54	6.8	6.67	6.62	6.22	6.38	6.14	6.56	6.57	6.66	6.62	6.69	7.49	6.09	7.06	6.94	6.33	6.81	7.33	6.54	7.06	6.23	6.67	7.83	6.97	6.84	8	6.9	7.81	6.37	7.98	6.29	6.29	6	6.62
2322226	CLCNKA	6.67	6.76	6.96	7.1	6.41	6.51	6.92	6.54	6.47	6.59	6.85	6.42	7.14	6.78	6.96	6.37	6.72	6.88	6.64	6.33	6.66	6.71	6.69	7	6.56	6.34	6.25	6.56	6.84	6.5	6.56	6.69	6.96	6.83	6.48	6.73	6.63	7.18	6.61	6.88	6.55	6.47	6.71	6.63	6.3	6.33	6.47	6.81
2322362	SZRD1	8.33	8.95	8.75	9	8.68	9.16	8.6	8.8	8.73	8.41	9.03	9.02	8.66	9.21	8.56	9.05	8.76	8.86	8.88	9.03	8.93	9.15	8.5	8.89	9.07	8.94	8.95	8.41	8.91	9.16	9.15	8.72	10.37	8.38	8.71	9.11	8.72	8.94	8.79	8.88	9.02	9.08	8.64	8.85	9.37	9	9.04	8.93
2322389	NECAP2	8.8	9.11	9.23	8.99	8.93	9.2	8.74	9.24	8.96	8.81	8.85	9.11	8.77	9.42	8.9	9.44	9.09	8.85	10.06	9.33	9.14	9.23	8.88	9.02	9.29	9.43	9.21	9.1	9.29	9.52	9.05	9.1	10.03	8.76	9.03	9.19	9.15	9.01	9.24	9.68	9.32	9.13	9.2	8.9	9.34	9.75	9.79	9.24
2322598	CROCCP3	6.45	6.65	6.56	6.51	6.4	6.36	6.65	6.57	6.56	6.78	6.56	6.51	6.35	6.67	6.53	6.67	6.52	6.59	6.53	6.36	6.52	6.79	6.67	6.66	6.68	6.52	6.39	6.59	6.6	6.47	6.29	6.42	6.67	6.5	6.32	6.59	6.44	6.47	6.59	6.45	6.65	6.25	6.53	6.44	6.54	6.66	6.46	6.69
2322786	PADI1	6.13	6.57	6.69	6.37	6.19	6.35	6.44	6.33	6.39	6.55	6.48	6.15	6.38	6.41	6.57	6.16	6.51	6.53	6.58	6	6.43	6.45	6.41	6.63	6.36	6.02	6.23	6.51	6.43	6.31	6.3	6.31	6.44	6.41	6.42	6.56	6.26	6.57	6.4	6.46	6.35	6.28	6.45	6.34	6.29	6.32	6.1	6.62
2322818	PADI3	6.29	6.67	7.91	6.84	6.25	6.5	6.58	6.38	6.39	6.76	6.43	6.3	6.65	6.44	6.75	6.68	6.55	6.7	6.75	6.12	6.43	6.51	6.68	6.76	6.48	6.23	6.05	8.42	6.37	6.27	6.28	6.35	6.43	6.45	6.49	6.7	6.42	6.74	6.55	6.58	6.89	6.81	6.6	6.5	6.36	7.04	6.26	6.77
2322848	PADI4	6.6	6.98	6.88	6.84	6.47	6.81	6.76	6.64	6.56	6.86	6.7	6.53	6.78	6.77	7.14	6.62	6.62	6.63	6.79	6.52	6.69	6.76	6.76	7.06	6.65	6.35	6.58	6.7	6.54	6.65	6.55	6.57	6.53	6.55	6.56	6.88	6.71	6.87	6.71	6.77	6.76	6.58	6.65	6.59	6.37	6.65	6.59	6.92
2322894	PADI6	5.71	6.02	6.11	5.82	5.7	5.8	5.86	5.72	5.87	6.03	5.95	5.63	5.83	5.95	6	5.73	5.89	5.84	5.99	5.61	5.76	5.89	5.86	6.08	5.84	5.51	5.57	5.93	5.81	5.68	5.67	5.82	5.68	5.99	5.75	5.9	5.82	6.2	5.84	6	6.11	5.59	5.98	5.83	5.81	5.78	5.58	6.1
2322957	ARHGEF10L	7.49	7.94	7.76	7.87	7.46	7.52	7.73	7.77	7.6	7.75	7.74	7.59	7.85	8	7.59	7.59	7.67	7.76	7.96	7.78	7.76	8.01	7.68	7.7	7.77	7.53	7.65	7.47	7.58	8.13	7.5	7.77	8.28	7.66	7.83	7.73	7.47	7.99	7.56	8.11	7.86	7.47	8.35	7.75	7.53	7.81	7.61	7.65
2323087	ACTL8	5.53	6.16	5.98	5.77	5.54	6	6.3	5.68	6.04	6.16	5.94	5.53	5.87	6.23	6.04	6.11	5.81	6	6.14	5.52	5.75	6.12	6.01	6.16	5.55	5.18	5.53	5.47	5.81	5.92	5.71	5.8	5.95	5.86	5.96	5.94	5.89	6.29	5.62	5.91	6.19	5.74	6.1	5.57	5.72	5.71	5.74	6.14
2323172	IGSF21	6.89	7.43	7.19	7.78	7.08	7.15	7.56	7.15	7.23	7.32	7.29	7.15	7.11	7.21	7.09	7.13	7.18	6.88	7.19	6.94	7.09	7.19	7.24	7.49	7.32	8.06	8.16	7.07	9.03	6.93	7.1	7.11	7.5	8.28	7.03	7.23	7.45	7.69	7.42	7.1	7.41	7.26	7.4	6.95	6.87	7.48	6.75	7.32
2323285	KLHDC7A	6.71	6.95	7.23	6.91	6.47	6.89	6.93	6.77	6.95	7.02	7.13	6.71	6.9	6.87	6.87	6.8	7.04	6.9	6.98	6.68	6.96	7.04	7.04	6.95	7.08	6.55	6.58	6.88	6.77	6.85	7	6.88	6.94	7.33	6.88	7.12	6.94	7.04	7.24	6.79	7.07	6.91	7	6.93	6.61	7.01	6.74	7.06
2323347	PAX7	6.61	7	6.91	6.84	6.6	6.84	7.02	6.76	6.73	7.07	6.97	6.58	6.72	6.74	6.85	6.74	6.83	6.98	6.84	6.46	6.84	6.82	6.79	7.13	6.74	6.39	6.3	6.94	6.65	6.81	7.6	6.71	8.6	6.82	6.85	7.01	6.9	7.16	6.71	6.89	7.21	8.36	6.75	6.7	6.75	7.52	6.44	6.73
2323559	MRTO4	7.2	7.67	7.15	6.81	7.29	7.69	7.18	7.09	7.2	7.37	7.35	7.18	7.27	7.11	7.02	7.38	7.37	7.04	7.22	7.4	6.91	7.47	7.33	7.14	7.72	7.39	7.18	6.41	7.33	8.12	7.14	7.78	8.48	7.56	7.09	7.86	7.35	7.62	7.53	7.68	7.89	7.57	6.91	7.16	8.39	7.29	7.7	7.3
2323603	LOC100131053	7.41	7.69	7.7	7.61	7.23	7.58	7.62	7.39	7.09	7.72	7.38	7.38	7.52	7.62	7.55	7.5	7.57	7.74	7.87	7.32	7.62	7.58	7.45	7.73	7.66	7.8	7.5	7.74	7.83	7.63	7.59	7.5	8.3	7.43	7.83	8.01	7.98	7.99	7.71	7.98	7.69	7.7	7.6	7.8	7.73	7.68	7.67	7.75
2323743	RPS14P3	5.07	5.63	5.5	5.46	5.48	5.45	5.06	5.41	5.05	5.78	5.02	5.46	4.88	5.17	4.82	4.86	5.31	5.17	5.36	4.97	5.61	5.45	5.03	5.59	5.59	5.67	5.16	5.04	5.24	5.56	5.16	5.33	5.24	5.61	5.47	5.61	4.96	5.26	5.66	5.73	5.15	5.18	5.11	5.41	5.44	5.07	5.96	5.54
2323774	MINOS1-NBL1	8.78	9	8.81	9	8.57	8.94	9.16	9.28	8.95	9	8.88	8.85	9.04	9.22	8.83	8.58	8.9	8.79	8.96	9.11	8.99	9.06	8.81	8.79	9.47	9.28	9.45	9.06	8.56	8.71	8.9	8.9	9.14	8.55	9.02	8.25	8.61	9.16	9.12	9.11	9.17	8.7	8.37	9.28	9.07	9.33	8.68	9.07
2323790	HTR6	7.03	7.22	7.08	7.03	6.66	6.98	7.18	7.19	7.01	7.22	7.2	6.93	6.96	7.09	7.33	6.84	6.95	6.95	7	6.76	7.17	6.89	7.26	7.18	7.08	6.62	6.59	7.01	6.85	6.96	6.89	6.85	7.04	6.98	6.68	7.18	6.92	7.19	7.23	6.92	6.85	6.88	7.52	7.01	7.25	7	6.55	7.14
2323847	PLA2G5	7.05	7.2	7.23	7.16	6.75	7.37	7.11	7.61	6.55	6.81	6.33	6.34	7.53	7.62	6.61	6.76	6.75	7.88	7.49	7.61	6.82	7.65	6.93	7.25	7.28	6.45	7.18	6.83	6.3	6.3	6.45	6.62	6.58	6.49	6.49	6.63	6.25	6.59	6.53	6.74	6.67	6.14	6.22	6.58	6.65	6.86	6.35	6.94
2323882	PLA2G2F	6.86	7.12	7.06	7.04	6.91	6.95	7.06	6.87	6.78	7.17	7.03	6.84	7.31	7.17	7.26	6.9	6.97	7.27	7.21	6.73	7.05	7.01	7	7.5	7	6.68	6.64	7.15	6.77	6.98	7.15	7	7.02	7.03	7.13	7.29	7.12	7.57	7.11	7.33	7.31	7.27	7.33	6.9	6.93	6.96	6.7	7.32
2323899	UBXN10	7.62	7.17	6.97	6.71	6.98	7.58	6.69	7.27	7.56	6.84	7.17	6.84	7	6.52	7.26	7.19	7.86	6.24	8.03	7.55	6.27	6.63	7.68	6.72	7.57	7.26	7.3	7.15	8.32	6.63	6.63	7.66	6.53	8.54	7.32	6.23	7.82	8.39	8.13	7.86	7.21	7.01	6.64	8.28	7.52	6.74	7.99	8.1
2323951	VWA5B1	6.58	6.84	6.83	6.67	6.56	6.73	6.83	6.7	6.59	6.92	6.73	6.65	6.71	6.87	6.95	6.86	6.7	6.81	6.83	6.39	6.59	6.79	6.65	6.91	6.7	6.49	6.47	6.98	6.67	6.79	6.63	6.51	6.65	6.72	6.72	6.82	6.57	7.1	6.75	6.8	6.68	6.59	6.72	6.54	6.61	6.66	6.5	6.86
2324061	FAM43B	7.51	7.76	7.6	7.54	7.29	7.57	7.82	7.59	7.43	7.72	7.7	7.47	7.76	7.67	7.85	7.58	7.34	7.75	7.92	7.45	7.46	7.74	7.76	8.05	7.4	7.4	7.27	7.83	7.48	7.59	7.5	7.48	7.61	7.52	7.51	7.75	7.61	7.95	7.57	7.73	7.39	7.64	7.54	7.61	7.57	7.41	7.51	7.8
2324084	CDA	6.17	7.19	6.84	6.98	6.62	6.85	6.46	6.74	6.3	7.4	6.59	6.33	6.85	7.59	6.5	6.58	6.19	6.89	6.99	6.7	6.84	6.64	6.27	7.01	6.78	7.26	6.61	7.17	6.97	9.18	7.05	6.79	7.8	6.52	6.69	7.32	7.1	6.7	6.82	7.18	6.5	6.79	6.7	7.08	6.79	6.62	6.72	6.83
2324097	PINK1	7.78	8.16	8.24	8.34	7.82	8.13	8.05	8.13	8.07	8.02	8.07	8.15	8.11	8.8	8.15	7.79	7.88	8.47	8.28	7.99	8.35	8.33	8.14	8.57	8.11	7.99	7.73	7.83	7.95	7.42	7.63	7.74	8.27	8.05	7.74	7.94	7.52	8.28	7.82	7.88	7.83	7.54	7.9	7.46	7.51	7.89	7.52	7.75
2324341	NBPF10	7.05	6.92	7.3	7.16	7.07	7.12	7.06	7.12	7.56	7.15	7.27	7.14	7.04	7.12	7.09	6.93	7.18	7.03	7.07	7.12	7	7.15	7.36	7.13	6.99	7.17	7.1	7.73	7.28	7.15	6.85	6.94	7.16	7.5	7.13	7.66	7.15	7.4	7.36	7.24	7.13	7.24	6.94	7.07	7.26	6.92	7.11	6.81
2324416	ALPL	7.84	8.18	8.23	8.39	7.75	8.82	8.11	8.78	7.75	7.96	7.87	8.45	8.84	8.02	7.67	7.74	8.1	7.63	8.37	8.05	8.71	7.85	7.84	7.76	8.94	6.58	6.81	7.29	7.75	7.38	6.9	7.54	8.06	7.35	6.7	7.18	7.17	7.63	7.53	7.95	7.27	7.41	7.61	7.08	7.4	6.89	7.53	7.33
2324571	CELA3A	7.47	7.72	7.78	7.46	7.26	7.69	7.66	7.61	7.29	7.96	7.66	7.45	7.67	7.52	7.75	7.44	7.53	7.57	7.94	7.4	7.68	7.7	7.53	7.8	7.7	7.19	7.48	7.79	7.32	7.71	7.61	7.22	7.55	7.33	7.45	7.4	7.52	7.7	7.69	7.63	7.8	7.44	7.73	7.55	7.08	7.62	7.49	7.75
2324616	LINC00339	6.5	6.45	6.49	6.59	6.56	6.57	6.36	6.96	6.45	6.7	6.47	6.42	6.56	6.5	6.63	6.81	6.5	6.49	6.39	6.26	6.53	6.62	6.35	6.49	6.26	6.2	6.2	6.42	6.72	6.51	6.43	6.4	7.29	6.72	6.42	6.77	6.35	6.72	6.5	6.46	6.72	6.91	6.37	6.23	6.73	6.73	6.68	6.55
2324634	CDC42	8.32	8.68	8.25	8.18	8.94	8.39	7.91	8.13	8.59	7.77	8.37	8.62	8.1	8.54	8.23	8.58	8.34	8.04	8.46	8.22	8.37	8.42	7.91	7.92	8.56	8.39	8.73	8.04	8.71	8.32	8.34	8.61	8.36	8.6	8.26	8.46	8.16	8.16	8.15	8.71	8.7	7.81	7.9	8.19	8.57	8.31	8.89	8.52
2324743	ZBTB40	7.79	7.59	7.77	7.89	8.07	7.67	7.75	7.91	7.89	7.79	7.98	8.06	7.72	7.89	7.71	8.15	7.84	7.66	7.59	8.04	7.92	7.73	7.92	7.51	8.04	8.4	7.91	7.53	8.03	7.28	7.75	8	7.77	8.1	8	8.08	7.64	7.5	7.75	7.86	8	7.93	7.61	7.94	8.03	7.87	8.34	8.04
2324820	EPHA8	7.4	7.54	7.52	7.39	7.11	7.4	7.52	7.28	7.2	7.57	7.42	7.24	7.46	7.54	7.55	7.32	7.41	7.57	7.58	7.12	7.32	7.49	7.42	7.65	7.43	7.14	7.09	7.36	7.34	7.27	7.42	7.24	7.32	7.27	7.31	7.49	7.4	7.69	7.38	7.42	7.48	7.3	7.4	7.29	7.26	7.38	7.18	7.69
2324856	C1QA	7.67	8.42	9.35	8.96	7.73	8.38	8.33	8.87	7.35	7.47	7.69	7.59	7.99	9.44	7.43	9.02	7.84	8.62	10.28	8.01	9.5	9.14	7.55	8.82	8.33	8.88	8.29	8.22	8.93	8.73	8.75	7.72	9.51	7.25	7.94	8.13	9.23	7.59	8.11	7.71	8.63	8.43	8.81	8.21	8.4	9.64	8.85	7.75
2324873	C1QC	8.79	10.4	11.16	10.65	9.07	10.35	9.87	10.7	8.84	9.87	9.28	8.86	9.53	10.76	9.61	10.66	9.56	10.36	11.99	9.9	11.41	10.72	9.22	10.57	10.04	11.13	10.49	10.67	10.92	10.88	10.97	9.53	11.37	8.69	10.42	10.2	11.21	9.82	10.11	9.8	10.85	10.45	11.14	10.5	10.61	11.56	10.8	9.88
2324884	C1QB	8.15	9.43	10.16	10.1	8.53	9.37	8.98	9.81	8.03	8.97	8.26	8.35	8.61	9.98	8.64	9.73	8.58	9.21	10.89	8.95	10.19	9.63	8.37	9.51	9.01	10.15	9.34	8.85	10.33	10.05	10.07	8.79	10.6	8.04	9.34	9.25	10.46	8.85	9.28	9.11	9.88	9.68	10.15	9.22	9.91	10.61	9.99	8.98
2324919	EPHB2	7.35	7.62	7.74	7.53	7.05	7.54	7.4	7.64	7.33	7.62	7.34	7.07	7.49	7.97	7.53	7.54	7.41	7.63	7.74	7.16	7.68	7.65	7.39	7.78	7.71	8.13	7.89	7.6	7.83	7.73	7.75	7.61	8.09	7.5	7.76	7.65	7.69	7.66	7.66	7.61	7.98	8.03	9.15	7.62	7.42	7.72	7.69	7.63
2325002	KDM1A	8.23	8.48	7.98	8.26	8.56	8.54	8.25	8.24	8.74	8.25	8.56	8.67	8.1	8.25	8.43	8.59	8.55	7.75	7.63	8.6	8.13	8.44	8.47	7.84	8.62	8.57	8.9	8.2	8.75	8.9	8.47	8.71	9.21	8.69	8.34	8.61	8.25	8.2	8.55	8.36	8.75	8.8	8.14	8.26	9.59	8.45	8.72	8.55
2325113	ZNF436-AS1	5.64	5.59	5.69	5.72	5.5	5.63	5.77	5.81	5.69	5.82	5.52	5.7	5.64	5.91	5.64	5.72	5.72	5.7	5.73	5.61	5.62	5.87	5.76	5.95	5.78	5.49	5.48	5.72	5.91	5.51	5.59	5.47	5.62	5.61	5.5	5.82	5.62	5.86	5.64	5.68	5.69	5.59	5.81	5.62	5.66	5.64	5.44	5.78
2325158	MDS2	6.33	6.36	6.44	6.01	6.36	6.23	6.43	6.22	6.21	6.42	6.5	6.39	6.5	6.37	6.6	6.41	6.23	6.2	6.42	6.35	6.23	6.6	6.43	6.54	6.54	6.22	5.94	6.45	6.32	6.26	6.06	6.5	6.18	6.54	6.08	6.59	6.37	6.33	6.38	6.36	6.71	6.26	6.24	6.21	6.26	6.57	6.18	6.21
2325192	RPL11	10.06	9.82	9.02	9.18	10.02	9.28	9.48	9.18	10.13	9.51	9.97	9.84	9.49	9.44	9.46	9.67	10.18	8.94	9.2	9.81	9.57	9.89	9.83	9.18	9.58	8.91	9.48	8.81	9.14	9.32	9.11	9.1	8.81	9.18	8.29	9.22	8.84	7.6	9.31	8.79	9.11	9.55	8.09	8.29	9.41	8.69	9.8	9.82
2325251	TCEB3	7.48	8.14	8.21	8.27	7.73	7.84	7.73	8.1	8.09	7.88	8.06	8.39	7.65	8.44	7.63	8.07	7.92	8.46	8.3	7.94	8.78	8.25	7.83	8.39	8.43	8.66	8.28	7.78	8.29	8.07	8.2	8.09	8.25	8.22	8.16	8.15	8.37	7.85	8.01	8.08	8.25	8.35	7.77	8.24	8.92	8.23	8.65	7.74
2325274	PITHD1	7.35	7.53	7.72	7.78	7.24	7.56	7.41	7.49	7.57	7.52	7.56	7.6	7.44	8.06	7.45	7.8	7.66	7.71	8.58	7.53	7.66	7.83	7.54	7.8	7.7	7.85	7.69	7.94	7.52	7.36	7.23	7.86	7.5	7.72	7.32	7.73	7.2	7.42	7.79	7.36	7.71	7.4	7.32	7.51	7.84	7.79	7.62	7.39
2325290	LYPLA2	10.91	11.25	11.33	11.28	10.6	10.95	11.23	10.94	11.17	11.23	11.08	10.59	10.62	11.29	11.17	11.06	11.28	11.04	11.8	10.85	11.09	11.37	10.76	11.44	10.88	10.03	10.14	10.57	11.45	10.99	10.9	10.53	11.44	10.95	10.72	11.39	10.98	11.28	11.41	10.7	10.71	9.89	10.8	10.93	10.41	11.17	10.63	11.28
2325358	GRHL3	6.36	6.88	7	6.59	6.5	6.79	6.74	6.55	6.51	6.72	6.81	6.43	6.58	6.35	6.81	6.62	6.6	6.41	6.6	6.34	6.55	6.76	6.65	6.61	6.56	6.69	6.56	7.6	6.47	7.03	6.98	6.54	7.3	6.62	6.94	6.93	6.71	6.69	7.42	6.69	7.01	7.59	6.69	6.47	6.99	6.78	6.53	6.71
2325410	NIPAL3	7.31	7.63	7.25	7.99	7.36	7.36	7.36	7.28	7.46	7.22	7.69	7.73	7.24	6.92	7.55	7.78	7.71	6.72	6.51	7.91	7.18	7.66	7.87	7.01	7.42	8.07	7.28	7.19	7.45	8.1	7.01	7.64	7.27	7.72	7.54	7.87	6.67	7.02	7.15	7.2	8.04	7.49	7.43	6.96	7.98	7.1	7.49	7.42
2325479	RCAN3	7.87	8.06	7.52	8.24	8.24	8.05	7.74	7.67	7.99	7.43	8.38	8.28	7.8	7.44	8.44	8.22	8.16	6.97	7.71	8.18	7.41	7.7	8.14	6.91	7.95	8.56	7.95	7.51	7.68	8.77	7.4	8.16	8.01	8.23	8.03	8.42	7.24	7.92	8.19	7.96	8.58	8.5	8.45	7.65	8.39	7.88	8.74	8.71
2325526	SRRM1	8.1	8.44	8.64	8.72	8.67	8.8	8.4	8.62	8.06	8.38	8.54	8.66	8.5	8.48	8.34	8.76	8.64	8.57	8.35	8.7	8.75	8.73	8.41	8.27	8.8	8.49	8.65	8.33	8.43	9	8.5	8.65	8.78	7.76	8.43	8.41	8.41	8.2	8.45	8.42	8.46	8.63	8.55	8.6	9.05	8.38	8.8	8.53
2325593	CLIC4	10.36	10.82	10.09	9.86	10.54	10.54	10.27	10.31	11.13	9.81	10.7	10.63	10.16	10.92	10.47	10.02	10.14	10.79	10.1	10.37	10.71	10.56	9.82	10.5	10.84	10.43	10.55	9.7	9.84	10.88	10.88	10.34	10.23	10.29	9.6	10.07	10.18	10.02	10.2	10.38	11.13	9.96	10.56	9.89	11.08	10.99	10.07	10.31
2325877	RHCE	2.81	2.5	2.78	2.68	2.65	2.29	2.74	2.63	2.18	3.31	2.56	3.26	2.69	3.22	2.35	2.85	2.97	2.33	2.45	2.5	2.78	2.66	3.49	2.75	3.38	2.94	2.62	2.61	2.41	2.41	2.17	2.66	2.74	3	2.77	2.38	3.34	2.51	2.46	2.35	2.8	2.7	2.71	2.46	2.7	2.33	2.54	2.75
2326018	LDLRAP1	7.61	7.51	8.01	8.29	7.86	8.15	7.83	7.73	7.86	7.8	7.98	7.91	7.82	8.18	7.8	8.11	8.02	8.01	7.67	7.87	7.91	7.85	8.07	8.11	7.97	8.75	7.92	8.02	8.21	7.62	8.59	7.77	8.22	8.15	8.09	7.89	8.1	8.04	7.94	7.73	7.67	7.84	8.02	7.7	8.5	8.3	8.23	7.76
2326049	MAN1C1	7.42	7.87	7.9	7.97	7.3	7.72	7.72	7.91	7.79	7.76	7.56	7.58	8.17	8.49	7.47	7.72	7.62	8.22	8.43	8.09	7.99	8.13	7.63	8.08	7.74	7.54	7.64	7.44	8.08	7.28	7.42	7.93	7.45	8.27	7.81	7.88	7.83	7.46	7.95	7.38	7.77	7.39	7.25	7.25	7.21	7.94	7.64	7.54
2326126	SELENON	10.95	11.08	10.97	11.17	10.85	11.02	11.58	11.43	10.86	11.15	10.83	11.5	11.35	11.09	11.05	10.93	10.7	11.11	11.34	10.87	11.17	11.06	11.01	11.42	10.97	10.59	10.8	10.99	10.93	10.8	10.8	10.97	10.97	10.58	10.9	11	11.13	11.38	10.87	10.91	10.89	10.85	11.28	10.8	10.76	10.85	10.77	10.74
2326157	MTFR1L	8.2	8.4	8.5	8.25	8.06	8.55	8.28	8.3	8.03	8.34	8.23	8.55	8.14	8.7	8.07	8.51	8.56	8.8	8.22	8.52	8.7	8.51	8.21	8.38	8.48	8.45	8.12	8.51	8.05	7.84	8.26	8.38	8.04	8.05	8.4	8.85	7.9	8.12	8.53	7.84	7.96	8.11	7.73	7.87	8.27	8.4	8.37	8.04
2326237	EXTL1	7.02	7.44	7.15	6.99	7.43	7.15	7.08	6.93	6.75	7.41	7.09	7.02	7.23	6.88	7.23	6.92	7.11	7	7	6.94	6.82	7.14	7.21	7.07	6.94	6.67	6.72	6.9	7.09	6.87	6.99	6.91	6.97	6.93	7.35	7.19	6.95	7.4	7.02	7.1	7.23	6.78	6.97	6.99	6.85	6.93	6.87	7.17
2326286	PDIK1L	7.22	7.07	7	7.18	7.26	7.27	6.98	6.86	7.05	7.07	7.04	7.14	6.94	6.93	7.23	7.14	7.1	6.76	6.79	7.11	6.87	6.85	7.09	6.65	7.02	7.23	7.22	7.07	7.33	7.17	7.22	7.56	6.96	7.89	7.1	7.64	7.25	7.29	7.28	7.31	7.17	7.5	7.29	7.27	7.49	7.41	7.07	7.1
2326295	FAM110D	7.23	7.5	7.66	7.31	6.98	7.25	7.47	7.39	7.17	7.42	7.28	7.38	7.22	7.61	7.51	7.26	7.38	7.23	7.56	7.17	7.55	7.62	7.18	7.58	7.38	7.05	6.83	7.22	7.16	7.09	7.18	7.12	7.11	6.88	7.08	7.18	7.21	7.35	7.43	7.07	7.35	7	7.02	7.2	7.25	7.34	6.79	7.53
2326311	ZNF593	7.04	8.01	7.65	7.44	7.45	7.69	7.52	7.27	7.21	7.38	7.67	7.65	7.28	7.77	7.45	7.65	7.57	7.3	7.14	7.52	7.73	7.88	7.35	7.54	7.73	7.46	7.68	7.21	7.55	7.65	7.9	7.32	7.61	7.42	7.53	8.31	7.65	7.77	7.97	7.86	7.51	7.73	7.52	7.22	8.2	8.15	7.78	7.53
2326327	CNKSR1	7.7	7.76	7.48	8.05	7.93	7.86	7.69	7.6	7.19	7.69	8.16	7.83	7.79	6.59	7.74	7.82	8.07	6.28	6.29	7.89	7.56	7.64	8.05	6.64	7.91	8.86	8.29	8.17	8.29	7.76	7.79	8.39	7.97	7.98	8.15	8.95	8.01	8.44	8.09	8.51	8.08	8.07	8.18	7.41	8.4	8.03	8.12	8.03
2326410	CEP85	6.53	6.41	6.66	6.16	6.02	6.65	6.14	6.08	6.28	6.51	6.25	6.31	6.08	6.17	6.55	7.09	6.46	6.01	6.25	6.08	6.31	6.28	6.46	6.24	6.5	7	6.97	6.97	7.29	6.99	7.58	7.24	7.16	7.55	7.11	7.9	6.89	7.09	7.15	7.4	7.23	7.14	6.86	6.61	8.05	6.84	7.33	6.9
2326448	SH3BGRL3	9.21	10.05	10.42	10.37	9.58	10.62	9.7	10.61	8.66	9.95	9.4	9.47	10.08	10.79	9.45	10.65	9.58	10.51	11.33	10.05	10.35	9.94	9.51	10.32	10.72	10.45	10.85	10.12	10.26	11.15	11.19	10.08	11.2	9.59	11.12	10.75	10.93	11.14	10.59	10.8	10.89	11.04	10.5	10.67	10.98	10.97	10.87	10.8
2326463	CD52	9.31	8.47	8.93	8	8.46	8.76	7.33	8.14	7.53	8.41	7.59	8.13	8.38	8.08	8.42	10.28	8.11	7.92	11.47	8.24	8.6	8.47	8.18	8.66	9.77	8.2	8.48	8.76	8.7	9.65	9.54	8.29	8.59	6.98	8.48	7.95	9.63	7.35	9.25	8.48	9.48	9.26	8.08	9.85	8.87	9.25	10.93	8.94
2326485	LIN28A	5.9	5.82	6.07	5.87	5.84	6.06	5.79	5.8	6.36	6.37	5.93	5.67	5.76	6.16	6.27	5.61	5.93	6.15	6.02	5.54	6.1	5.89	6.23	6.07	5.98	5.43	5.43	5.72	5.87	5.61	5.73	5.47	5.65	6.08	5.74	6.1	9.73	6.17	6.07	5.8	5.78	5.82	5.81	5.64	5.81	7.37	5.64	5.97
2326496	DHDDS	8.51	9.36	9.82	9.72	8.55	9.33	9.11	9.03	8.55	8.94	8.78	9.42	9.01	10.59	8.79	9.14	8.79	10.88	9.68	9.2	10.38	9.8	8.6	10.44	9.35	9.32	9.16	8.83	9.14	8.99	9.05	9.32	8.85	9.22	9.13	10.05	8.81	9.2	9.13	9.34	9.12	8.96	9.11	8.6	9.66	9.15	9.33	9.01
2326531	HMGN2	2.95	3.49	3.33	3.69	3.54	4.69	4.05	4.45	3.79	3.71	3.43	3.73	4.2	4.6	3.37	4.18	4.22	5.11	3.24	4.1	4.16	4.19	3.3	3.96	5.34	5.55	4.3	3.63	3.46	4.15	4.83	5.06	4.18	3.41	3.51	4.21	3.7	4.1	4.01	3.9	4	4.16	3.3	4.41	5.29	3.84	4.89	3.94
2326561	RPS6KA1	7.37	7.97	7.92	8.11	7.63	8.13	7.36	7.45	7.51	7.67	7.77	7.66	7.38	7.58	7.96	8.23	7.98	7.29	8.67	7.7	7.75	7.76	7.77	7.58	7.97	8.59	8.38	7.76	8.15	8.02	8.07	7.75	8.45	8.33	8.03	8.54	8.32	7.89	7.86	8.17	7.91	8.29	7.59	7.91	8.93	8.19	8.45	7.96
2326640	ARID1A	8.43	8.94	8.86	9.24	8.68	8.94	8.61	8.92	8.48	8.86	8.93	9.04	8.95	8.77	8.66	9.18	8.92	8.87	8.7	8.95	9.17	8.99	8.82	8.63	9.01	9.44	9.33	9.03	9.11	8.7	9.17	9.26	8.93	8.72	9.4	8.92	8.89	9.22	8.97	9.48	9.34	9.03	8.74	9.22	9.31	9	9.42	9.28
2326707	PIGV	7.56	7.93	7.71	8.02	7.59	7.86	7.7	7.71	7.88	7.74	7.93	7.8	7.56	7.85	8.07	7.65	8.11	8.01	7.7	7.79	7.88	7.84	7.9	7.69	7.77	7.94	7.87	7.52	8.29	7.32	7.77	7.91	7.46	8.14	7.71	8.36	7.61	7.69	7.72	7.92	7.58	7.63	7.7	7.4	7.78	7.87	7.55	7.93
2326749	ZDHHC18	8.57	9	9.03	8.97	8.28	8.65	8.51	8.77	8.09	8.99	8.46	8.9	8.72	8.91	8.52	8.99	8.63	9.23	9.15	8.73	9.28	8.89	8.63	9.06	8.9	9.24	8.72	8.72	9.09	9.63	9.18	8.76	9	8.59	8.77	9.17	8.84	8.65	8.94	9.27	9.19	8.91	8.69	8.77	9.35	9.16	9.18	8.78
2326774	SFN	7.48	8.48	7.82	8.19	7.62	8.15	7.87	7.38	7.69	8.32	8.27	7.74	7.93	7.57	8.07	8.4	8.48	6.97	7.11	7.81	7.89	8.14	8.02	7.62	8.84	8.43	8.43	8.47	8.84	9.17	9.45	8.2	9.32	8.33	8.96	9.61	8.11	7.85	8.35	8.74	8.36	8.91	8.21	8.67	9.16	9.2	8.6	8.66
2326799	NUDC	7.42	7.49	7.36	7.3	7.28	7.12	7.27	7.21	7.51	7.29	7.65	7.21	7.23	7.69	7.3	7.02	7.41	7.48	7.47	7.27	7.39	7.42	7.19	7.68	7.48	7.29	6.8	7.46	7.51	7.55	7.65	7.32	7.67	7.8	7.53	7.55	7.35	7.37	7.68	7.55	7.69	7.19	7.46	7.61	7.65	7.35	7.59	7.42
2326846	TRNP1	7.89	8.11	8.16	8.14	7.88	8.19	8.29	8.03	8	8.17	8.19	8.03	8	7.99	8.18	7.94	8.3	7.9	8.08	7.86	7.93	8.13	8.19	8.15	8.04	7.49	7.89	7.92	8.08	7.85	7.88	7.74	8.05	7.85	7.75	8.33	8.25	7.93	7.9	7.86	7.79	7.96	7.72	7.84	7.79	8.18	7.76	7.81
2326912	WDTC1	8.03	8.29	8.27	8.71	8.18	8.28	8.32	8.49	8.48	8.23	8.62	8.52	8.42	8.4	8.55	8.54	8.47	8.51	8.3	8.49	8.64	8.52	8.48	8.3	8.52	8.67	8.25	7.98	8.21	7.9	8.19	8.17	8.06	8.17	8.31	8.16	7.9	8.25	8.23	8.44	8.39	8.23	7.9	7.88	8.03	8.21	8.27	8.3
2326954	ACTG1P20	7.5	7.93	7.87	8.24	7.94	8.2	7.89	8.13	7.85	7.68	7.96	7.91	8.06	8.47	7.84	8.12	8.24	7.87	8.22	8.18	7.95	8.18	7.95	8.16	8.16	8.31	8.21	7.6	8.17	7.99	8.25	8.41	7.99	7.86	8.12	8.3	8.15	8.25	8.12	8.46	8.01	7.99	8.03	8.1	8.44	8.25	8.19	7.71
2326993	SYTL1	7.12	7.37	7.5	7.35	7.02	7.28	7.34	7.26	6.99	7.27	7.23	7.28	7.28	7.28	7.37	7.33	7.3	7.19	7.34	7.12	7.27	7.26	7.23	7.38	7.24	7.22	7.06	7.15	7.57	7.03	7.51	7.12	7.13	7.46	7.31	7.6	7.23	7.42	7.23	7.32	7.21	7.38	7.25	7.13	7.49	7.38	7.4	7.56
2327045	GPR3	7.3	7.54	7.67	7.28	7.22	7.33	7.5	7.43	7.28	7.4	7.38	7.3	7.58	7.46	7.33	7.27	7.36	7.41	7.72	7.14	7.59	7.47	7.64	7.69	7.49	7.03	7.05	7.83	7.14	7.16	7.23	7.32	7.32	7	7.42	7.59	7.46	7.71	7.28	7.35	7.25	7.21	7.22	7.24	7.36	7.32	7.12	7.74
2327188	FAM76A	7.27	7.58	7.51	7.5	7.74	7.5	7.29	7.9	7.74	7.18	7.38	7.8	7.31	8.01	7.45	7.34	7.44	7.62	7.5	7.43	7.69	8.04	7.25	7.9	7.58	7.56	7.63	7.44	7.57	7.47	7.6	7.72	7.56	7.56	7.51	8.23	7.02	7.13	7.63	7.05	7.37	7.27	7.23	7.35	7.68	7.67	7.66	7.28
2327219	STX12	8.56	9.66	9.69	9.02	9.29	9.17	9.1	9.21	9.3	8.8	9.18	9.39	8.66	9.6	8.67	8.8	8.95	9.39	9.34	9.12	9.53	9.76	8.72	9.54	9.35	8.96	9.31	8.79	8.74	9.18	8.54	8.94	8.55	9	8.72	9.07	8.11	8.37	9.11	8.58	8.99	8.64	8.65	8.56	8.65	8.68	9.02	8.66
2327259	PPP1R8	7.52	8.03	7.72	7.88	8.03	7.98	7.78	7.62	7.9	7.8	7.96	7.85	7.73	8.06	7.93	7.87	7.95	7.75	7.74	7.94	7.59	8	7.82	7.8	7.87	7.79	8.05	7.55	8.22	8.47	7.83	7.79	7.91	8.03	7.49	8.29	7.75	8.05	7.95	7.92	7.87	7.75	7.56	7.53	8.45	8.09	7.95	7.77
2327283	THEMIS2	7.42	8.43	9	8.39	7.8	7.95	7.61	8.27	7.69	7.9	7.92	7.62	8.23	9.01	7.98	8.44	7.64	8.48	10.16	8.02	8.85	8.6	7.46	8.44	8.27	8.16	8.77	8.23	8.79	9.97	8.3	7.98	8.82	7.72	8.35	8.03	8.16	7.95	8.4	8.17	8.42	8.24	8.02	8.48	8.56	9.43	8.89	8.17
2327310	SMPDL3B	7.56	8.14	7.67	7.86	8	8.32	7.78	7.49	7.69	7.98	7.73	7.99	8.29	7.67	8.08	8.01	8.26	7.74	7.8	8.18	7.29	7.5	8	7.68	7.41	8.27	8	7.78	7.9	8.3	8.33	8.71	8.13	8.18	8.24	7.8	8.29	8.68	8.02	8.68	8.12	8.57	8.24	8.12	9.31	8.58	7.94	8.26
2327338	XKR8	7.65	7.75	7.65	7.85	7.32	7.86	7.63	7.74	7.45	8	7.63	7.66	7.67	7.88	7.76	7.68	7.7	7.74	7.92	7.53	7.87	7.96	7.82	7.9	7.7	7.66	7.48	7.55	7.95	7.96	8.02	7.7	8.04	7.49	7.81	8.08	8.07	8.13	7.67	7.83	7.83	7.87	7.76	7.83	8.07	7.74	7.64	7.86
2327375	ATPIF1	6.87	6.68	6.62	6.49	6.51	6.7	6.33	6.59	7.06	6.61	6.87	6.74	6.55	6.66	6.75	6.75	6.91	6.56	6.58	6.65	6.61	6.69	6.86	6.4	6.69	7.02	7.12	7.06	7.35	7.28	6.92	7.1	6.86	7.39	6.98	8.01	6.95	7.08	7.01	6.97	7.02	7.3	6.19	6.67	7.4	6.97	6.72	6.99
2327391	SESN2	6.86	7.41	7.51	7.38	6.96	7.38	7.13	7.21	6.66	7.33	7.1	7.38	7.18	7.92	7.17	7.39	7.27	7.74	7.36	7.13	7.71	7.7	7.05	7.76	7.4	7.36	7.97	7.4	7.07	7.99	7.35	7.34	7.65	6.91	7.6	7.56	7.67	7.55	7.32	7.62	7.59	7.6	7.06	7.43	7.7	7.49	7.34	7.46
2327418	MED18	5.9	5.87	5.68	5.65	5.5	5.61	5.34	5.16	5.54	5.77	5.71	5.79	5.52	6.02	5.71	5.91	5.89	5.56	6.03	5.51	5.7	5.63	5.99	5.85	5.82	6.51	5.73	5.69	5.96	5.94	6.08	5.66	5.84	5.89	5.74	6.47	6.09	5.73	5.65	6.15	5.89	5.8	5.72	5.85	5.75	6.16	5.7	5.87
2327482	RCC1	7.1	7.78	7.15	7.03	7.23	7.56	7.02	7.01	6.94	7.37	7.23	7.44	7.26	7.03	6.84	7.46	7.59	6.8	6.76	7.35	7.2	7.11	7.33	6.92	7.39	7.37	7.63	7.56	7.72	9.39	8.07	7.69	8.21	7.37	7.52	8.2	7.82	8.05	8.16	8.17	7.91	8.21	7.96	7.56	9.32	7.55	8.13	7.58
2327542	TRNAU1AP	7.31	7.2	7.29	7.5	7.35	7.2	7.26	7.35	7.38	7.34	7.31	7.56	7.2	7.42	7.4	7.55	7.38	7.22	7.36	7.38	7.48	7.49	7.44	7.15	7.42	7.57	7.72	7.34	7.74	8.22	7.47	7.77	9.06	7.65	7.02	7.91	7.17	7.33	7.59	8.01	7.69	7.08	6.97	6.93	7.44	7.83	7.54	7.24
2327572	RAB42	5.68	5.29	5.41	5.35	5.3	6.02	5.23	5.32	5.08	5.33	5.37	5.45	5.5	6.21	6.49	5.23	5.14	5.74	6.63	5.69	5	5.61	5.54	5.26	5.32	5.18	5.06	5.66	5.81	6.45	5.14	5.14	6.02	5.88	5.5	5.6	5.66	5.61	5.84	5.25	6.14	4.8	5.95	5.11	5.33	5.8	5.65	5.55
2327603	GMEB1	7.46	7.87	7.57	7.74	7.64	7.56	7.6	7.58	7.77	7.71	8	7.82	7.52	7.74	7.6	7.74	7.72	7.4	7.58	7.99	7.82	7.77	7.56	7.56	7.96	7.81	7.72	7.26	7.84	8.54	7.77	7.33	8.37	7.78	7.38	7.75	7.68	7.45	8.04	7.55	7.64	7.61	7.41	7.72	8.04	7.62	7.94	7.33
2327630	YTHDF2	8.31	8.89	8.6	8.11	8.31	8.73	8.18	8.33	8.57	8.23	8.61	8.72	8.26	8.68	8.36	8.8	8.61	8.19	8.42	8.59	8.44	8.87	8.36	8.35	8.74	8.79	8.61	8.53	8.43	9.44	8.99	8.72	9.26	8.68	8.65	8.77	8.69	8.53	8.78	8.7	8.77	8.7	8.53	8.54	8.96	8.68	9.06	8.77
2327659	OPRD1	7.23	7.81	7.57	7.37	7.26	7.47	7.42	7.48	7.21	7.84	7.39	7.25	7.44	7.57	7.62	7.47	7.45	7.64	7.53	7.3	7.51	7.68	7.68	7.9	7.27	7.31	7.35	7.61	7.65	7.44	7.63	7.36	7.55	7.23	7.54	7.89	7.73	7.47	7.55	7.63	7.82	7.73	7.48	7.41	7.34	7.61	7.2	7.26
2327677	EPB41	7.25	7.6	7.9	7.85	7.51	7.21	7.75	7.43	7.83	7.61	7.87	7.9	7.33	8.28	7.45	8.13	7.62	7.99	7.6	7.7	8.13	8.09	7.55	7.92	7.91	8	7.41	7.56	7.85	8.48	8.14	7.9	7.5	8.24	7.86	8.27	7.46	7.03	7.72	7.61	7.74	7.7	7.39	8.06	7.99	7.73	8.56	7.57
2327817	PTPRU	7.12	7.39	7.68	7.46	7.05	7.21	7.34	7.38	7.08	7.45	7.32	7.52	7.66	7.43	7.31	7.24	7.45	7.31	6.85	7.76	7.38	7.65	7.42	7.36	7.41	8.11	7.04	7.72	8.59	7.78	7.17	6.75	7.09	7.68	8.13	7.62	8.1	7.5	7.03	6.84	7.36	7.76	6.85	7.33	6.96	7.38	6.77	6.94
2328236	ZCCHC17	7.94	8.05	7.74	7.99	8.14	7.57	7.62	7.63	8.31	7.49	8.22	7.76	7.51	8.2	7.93	7.72	8.21	7.29	7.4	7.88	7.63	8.11	7.69	7.45	7.92	7.9	8.1	7.79	7.93	8.52	7.75	8.2	7.83	8.53	7.85	8.26	7.39	7.76	8.21	7.75	7.58	7.64	7.69	7.99	8.16	7.9	8.47	7.58
2328273	SERINC2	9.68	10.14	10.35	10.2	10.15	10.58	9.77	9.46	9.16	9.59	9.88	10.04	10.25	8.51	9.6	10.17	10.68	8.07	9.28	10.3	9.74	9.61	10.23	8.48	9.96	11.15	10.84	10.85	10.83	9.38	10.92	10.82	10.65	10.32	10.99	10.95	10.89	11.58	10.74	10.45	10.74	11.25	11.04	10.66	11.57	11.34	10.94	10.31
2328320	LINC01225	8.01	8.85	8.84	8.52	8.21	8.5	8.57	8.44	8.06	8.55	8.48	8.86	8.69	8.69	8.39	8.17	8.65	8.94	7.61	8.67	8.82	9.44	8.48	8.92	8.54	7.64	7	8.02	7.44	8.28	7.35	7.52	8.01	7.29	7.3	7.33	9.21	7.08	7.52	7.39	7.56	7.59	8.49	6.97	7.31	8.22	7.58	7.62
2328387	HCRTR1	6.85	7.14	7.11	6.98	6.7	7.03	6.9	6.87	6.97	7.21	7.02	6.85	7.02	7.09	7.23	7.04	7.16	7.03	7.18	6.71	7.06	6.99	6.96	7.22	6.91	6.74	6.58	6.84	6.79	6.88	6.86	6.73	6.96	6.96	6.91	6.92	6.96	7.06	6.93	7.05	6.92	6.85	7.03	6.93	6.73	6.86	6.88	6.96
2328465	KHDRBS1	8.86	9.31	9.12	9.25	9.27	9.3	9.11	8.96	9.34	8.82	9.29	9.27	9.21	9.03	9	9.16	9.14	8.79	8.99	9.42	8.9	9.23	9.11	8.84	9.21	9.39	9.47	9.49	9.32	9.92	9.49	9.51	9.34	9.18	9.42	9.11	9.2	9.25	9.29	9.51	9.44	9.31	8.98	9.32	9.68	9.05	9.58	9.24
2328633	TMEM39B	7.25	7.86	7.66	7.82	7.37	7.86	7.45	7.7	6.76	7.84	7.39	7.59	7.6	7.77	7.32	7.78	7.62	7.91	7.71	7.86	7.83	7.74	7.53	7.59	7.92	8.13	7.9	7.76	7.88	8.74	7.71	7.95	8.09	7.3	7.48	7.74	8.25	7.42	7.64	7.73	7.79	7.56	8	7.52	7.71	7.61	7.74	7.8
2328674	KPNA6	8.21	9.05	9.04	9.12	8.99	8.91	8.65	8.86	8.83	8.75	8.92	9.13	8.71	9.15	8.65	8.9	8.81	9.08	8.67	9.05	9.08	9.1	8.52	8.75	9.24	9.57	9.47	9.25	9.17	9.75	9.2	9.49	9.03	9.09	9.09	9.5	10	9.12	9	9.49	9.42	8.99	8.9	8.77	9.6	8.92	9.44	8.8
2328713	TXLNA	7.85	8.62	8.45	8.53	8.13	8.43	8.22	8.27	8.53	8.41	8.46	8.43	8.24	8.65	8.35	8.45	8.29	8.07	8.3	8.42	8.43	8.49	8.3	8.19	8.61	8.47	8.64	8.44	8.61	8.88	8.44	8.52	8.41	8.57	8.25	8.69	8.92	8.34	8.49	8.57	8.43	8.33	8.18	8.22	8.53	8.47	8.6	8.52
2328750	CCDC28B	6.82	7	7	6.73	6.77	6.92	6.88	6.88	6.83	7.23	6.89	6.84	6.87	7	6.85	6.84	6.75	6.77	6.86	6.74	6.84	6.91	6.89	7.03	6.89	6.62	6.72	6.72	6.98	6.82	6.54	6.76	6.81	6.77	6.77	6.81	6.97	6.81	6.91	6.79	6.76	6.72	6.84	6.74	6.78	6.86	7	7.11
2328767	IQCC	6.87	6.97	6.92	6.83	6.73	6.64	6.82	6.83	6.79	6.98	7.09	6.69	6.74	6.75	7.15	7.06	6.93	6.78	6.76	6.71	6.81	6.92	7	6.8	7.11	6.77	6.8	6.87	7.09	7.02	7	6.62	6.87	7.44	6.94	7.49	7.71	7.08	7.22	7.17	6.93	6.72	6.97	6.87	6.96	6.87	6.97	6.93
2328808	EIF3I	9.71	10.18	10.22	10.47	10.47	10.42	10.1	10.08	10.41	10.01	10.44	10.38	10.04	10.66	10.2	10.32	10.28	10.22	10.22	10.26	10.14	10.4	10.37	10.32	10.69	10.09	10.4	8.58	10.42	10.98	10.69	10.35	10.55	10.67	9.68	10.97	11.12	10.35	10.57	10.35	10.34	10.44	9.67	9.59	11.19	10.02	10.63	10.23
2328837	FAM167B	6.89	7.15	6.88	6.82	6.53	7.03	7.01	6.96	6.77	7.26	6.88	6.75	7.14	7.4	6.85	6.81	6.56	7.15	7.26	6.73	7.12	7.24	7	7.17	7.13	7.06	6.91	6.96	7.12	7.22	6.7	6.84	7.52	6.97	7.05	7.28	7.16	7.28	6.94	7.26	7.12	6.95	7.79	6.99	6.8	7.27	7.04	7.33
2328841	LCK	7	7.16	7.34	7.27	6.85	7.05	6.98	6.86	6.86	7.36	7.18	6.83	7.09	7.05	6.93	8.14	7.09	6.89	7.43	7.23	7.3	7.25	7.23	7.51	7.35	6.76	6.55	7.38	7.51	7.76	7.4	6.87	7.44	6.85	7.13	7.14	7.58	6.87	7.46	7.21	7.49	7.19	7.45	7.14	7.14	7.64	8.66	7.44
2328868	HDAC1	8.69	8.54	8.45	8.83	8.83	9.18	8.85	8.51	9.25	8.67	9.12	8.93	8.59	8.39	8.85	9.19	9.02	7.69	7.93	8.91	8.53	8.57	9.06	8.17	8.93	9.47	8.99	8.21	9.56	10.35	9.36	9.34	9.11	9.73	9.4	9.04	10.43	9.36	9.49	9.67	9.6	9.19	9.32	8.53	9.67	9.24	9.42	8.86
2328909	TSSK3	6.43	6.27	6.61	6.74	6.39	6.32	6.63	6.34	6.16	6.27	6.48	6.18	6.53	6.45	6.46	6.63	6.52	6.57	6.41	6.69	6.38	6.46	6.66	6.32	6.38	6.28	6.51	5.95	6.65	6.42	6.53	6.54	6.42	6.49	6.25	6.26	6.93	6.45	6.48	6.55	6.5	6.5	6.35	6.17	6.38	6.15	6.64	6.52
2328936	ZBTB8A	7.48	7.19	7.08	7.22	7.8	7.51	7.24	7.49	7.71	7.47	7.5	7.59	7.32	7.48	7.37	7.2	7.54	7.36	7.05	7.27	7.15	7.52	7.28	7.36	7.32	7.4	7.49	7.05	7.57	7.8	7.3	7.47	7.38	7.85	7.53	7.69	7.83	7.33	7.75	7.59	7.62	7.39	7.37	7.23	7.85	7.35	7.33	7.41
2328990	RBBP4	5.58	5.72	5.61	4.93	5.75	5.03	5.02	5.35	5.88	5.12	5.33	4.98	5.1	5.29	4.57	5.51	5.51	5.41	5.34	5.29	5.5	5.58	4.54	4.26	5.09	5.84	5.73	4.56	5.32	5.51	5.11	5.33	5.59	5.64	4.83	5.78	5.45	5.18	5.23	5.28	5.7	5.26	4.82	5.21	5.72	5.63	4.95	4.46
2329041	KIAA1522	7.91	8.39	8.14	8.49	8.29	8.36	8.16	8.13	8	8.16	8.51	8.4	8.26	7.49	8.33	8.44	8.4	7.28	7.52	8.31	8	8.2	8.34	7.8	8.34	8.75	8.78	8.67	8.75	8.8	8.74	8.89	8.33	8.38	8.59	8.68	9.34	8.68	8.44	9.02	8.58	8.55	8.28	8.47	8.61	7.98	8.39	8.81
2329077	S100PBP	8.16	7.57	7.66	8.07	8.21	7.98	7.76	7.84	8.12	7.57	7.94	8.11	7.71	7.66	7.89	8.21	8.04	7.63	7.7	8.1	7.61	7.84	8.11	7.36	7.83	8.31	8.51	7.63	8.17	8.65	8.29	8.25	7.67	8.49	7.73	8.09	8.83	7.62	8.14	8.08	8.29	7.95	7.79	7.65	8.38	8.27	8.44	8.19
2329131	HPCA	6.06	6.4	6.18	6.31	6.02	6.15	6.2	6.03	6.17	5.97	6.07	5.98	6.24	6.19	6.55	6.1	6.21	6.3	6.08	5.78	6.35	6.47	6.26	6.36	6.07	6.24	6.06	6.28	6.43	6.08	6.29	6.19	6.21	6.23	6.2	6.52	6.37	6.34	6.34	6.3	6.32	6.17	6.36	6.01	6.2	6.22	6.21	6.38
2329196	AZIN2	7.32	7.33	7.1	7.33	7.21	7.04	7.23	7.35	7.08	7.4	7.36	7.15	7.37	7.18	7.38	7.29	7.14	6.78	6.91	7.33	7.1	7.16	7.39	7.25	7.36	7.99	8.08	7.35	7.62	9.22	7.35	7.88	7.27	7.35	7.54	7.26	7.51	7.63	7.55	7.86	7.62	7	7.54	7.52	7.17	7.58	7.51	7.79
2329266	ZNF362	8.49	8.62	8.52	8.82	8.56	8.66	8.5	8.8	7.83	8.69	8.72	8.68	8.8	8.51	8.14	8.88	8.7	8.63	8.49	9.02	8.69	8.74	8.53	8.57	8.79	8.9	8.64	7.99	8.37	9.17	8.65	8.36	8.47	7.74	8.54	8.42	9.03	8.65	8.31	8.03	8.42	8.26	8.76	8.32	8.13	8.76	8.59	8.3
2329341	ZSCAN20	7.62	7.72	7.33	7.3	7.49	7.52	7.6	7.15	7.53	7.36	7.73	7.31	7.83	7.12	7.91	6.78	7.26	7.31	7.29	7.12	6.67	7.16	7.55	7.69	6.88	7.26	7.15	7.85	7.7	7.6	7.63	7.42	7.79	8.14	7.69	7.96	7.72	8.1	7.47	7.88	7.68	7.72	7.79	7.47	7.1	7.26	7.35	7.94
2329386	HMGB4	4.21	4.49	4.16	4.3	4.11	4.46	4.11	4.17	4.45	4.09	4.29	4.29	4.41	4.36	4.54	4.32	4.41	4.31	4.46	3.9	4.05	4.5	4.53	4.58	4.41	4.41	4.17	4.46	4.64	4.33	4.63	4.24	4.22	4.49	4.39	4.45	4.35	4.4	4.31	4.42	4.2	4.16	4.21	4.73	4.05	4.14	3.83	4.72
2329481	C1ORF94	5.41	5.66	5.75	5.78	5.14	5.55	5.8	5.42	5.59	5.97	5.77	5.53	5.62	5.5	5.49	5.49	5.45	5.42	5.82	5.39	5.5	5.54	5.56	5.88	5.44	5.48	5.16	5.69	5.51	5.51	5.52	5.43	5.87	5.77	5.49	5.78	5.74	5.93	5.56	5.9	5.58	5.32	5.86	5.68	5.6	5.68	5.43	5.62
2329669	ZMYM1	7.48	6.47	6.63	6.56	7.06	6.6	6.49	6.56	6.82	6.38	6.55	6.97	6.3	6.46	6.7	6.86	7.03	6.29	6.21	7.01	6.56	6.66	6.68	6.05	6.73	7.22	7.11	6.99	7.01	7.3	7	7.17	6.8	6.92	6.93	6.89	7.52	6.4	6.75	6.72	7.03	7.07	6.49	7.6	7.02	6.5	7.34	6.88
2329752	ZMYM4	9.33	9	8.99	8.91	9.29	9.07	8.85	8.97	9.22	8.89	9	9.42	8.87	9.21	8.98	9.12	9.24	8.83	8.56	9.13	9.1	9.24	9.08	8.68	9.26	9.4	9.25	8.97	8.85	9.63	8.97	9.53	8.81	9.1	8.95	8.94	9.55	8.43	8.95	8.74	9.12	9.11	8.85	10.06	9.25	8.81	9.25	9
2329887	NCDN	8.43	8.44	8.23	8.5	8.34	8.77	8.52	8.48	8.01	8.54	8.31	8.32	8.58	8.44	8.32	8.72	8.55	8.13	8.2	8.5	8.56	8.16	8.48	8.07	8.71	9.39	8.84	8.72	8.96	9.24	8.96	8.96	8.36	8.63	8.79	9.95	9.99	9.04	8.72	8.81	8.76	8.85	8.18	10.3	8.7	8.48	8.87	8.92
2329920	TFAP2E	7.6	7.72	7.8	7.7	7.33	7.61	7.86	7.63	7.47	7.84	7.75	7.57	7.75	7.65	7.78	7.66	7.74	7.73	7.93	7.47	7.61	7.77	7.75	7.91	7.66	7.2	7.28	7.52	7.58	7.55	7.6	7.47	7.7	7.46	7.58	7.84	7.59	7.84	7.65	7.52	7.61	7.54	7.65	7.48	7.58	7.48	7.48	7.65
2330002	AGO4	7.73	7.53	7.63	7.53	7.75	7.37	7.43	7.77	7.85	7.48	7.64	7.8	7.28	7.87	7.84	7.86	7.62	7.61	8.17	7.79	7.76	7.8	7.66	7.36	7.77	8.3	7.96	7.18	7.67	7.92	7.7	7.71	7.44	7.73	7.57	7.6	7.65	6.62	7.5	7.41	7.74	7.24	7.34	7.53	7.18	7.87	7.63	7.8
2330075	Ago1	8.45	8.63	8.68	8.95	8.51	8.68	8.48	8.76	8.47	8.51	8.68	8.86	8.78	8.74	8.41	8.82	8.58	8.75	8.63	8.91	8.75	8.68	8.64	8.51	8.87	8.95	8.59	8.32	8.64	8.97	8.63	8.75	8.54	8.76	8.7	8.68	9.23	8.55	8.59	8.58	8.67	8.56	8.54	8.73	8.65	8.4	8.75	8.49
2330133	AGO3	8.89	8.57	8.6	8.57	8.88	8.57	8.5	8.62	8.69	8.56	8.55	8.82	8.3	8.61	8.4	8.69	8.68	8.61	8.43	8.83	8.69	8.55	8.39	8.52	8.78	8.81	8.71	8.14	8.63	9.11	8.57	8.79	7.91	8.69	8.32	8.13	9.04	7.93	8.49	8.59	8.66	8.3	7.98	8.68	8.85	8.38	9.02	8.65
2330234	TEKT2	6.18	6.47	6.3	6.19	6.14	6.29	6.3	6.23	6.53	6.51	6.59	5.88	6.29	6.1	6.46	6.08	6.1	6.26	6.3	6.13	6.24	6.4	6.31	6.47	6.28	6.25	5.7	5.96	6.29	6.24	6.18	6.3	6.22	7.08	6.2	6.89	6.27	6.4	6.44	6.34	6.26	6.36	6.26	6.24	6.26	6.05	5.86	6.5
2330253	ADPRHL2	6.87	7.23	7.3	7.21	6.66	7.07	7.09	6.95	6.97	7.14	7.13	6.81	6.88	7.55	7.18	7.28	7.24	6.88	7.41	6.83	7.19	7.29	7.17	7.17	7.29	7.24	7.03	7.3	7.27	7.58	7.57	7.16	7.27	7.33	7.06	7.4	7.87	7.51	7.26	7.45	7.46	7.42	6.93	7.37	7.66	7.35	7.48	6.94
2330289	MAP7D1	8.23	8.7	8.9	8.77	8.12	8.41	8.45	8.54	8.61	8.51	8.53	8.77	8.35	9.12	8.63	8.66	8.47	9.23	8.93	8.28	9.07	9.14	8.43	9.15	8.73	8.43	8.5	8.55	8.36	8.71	8.58	8.3	8.37	8.33	8.35	8.51	8.96	8.61	8.58	8.65	8.51	8.53	8.31	8.46	8.55	8.62	8.36	8.38
2330334	THRAP3	8.92	9.35	9.09	9.28	9.2	9.13	9.01	9.27	9.48	9.09	9.27	9.44	8.92	9.38	9.03	9.54	9.25	9.11	8.98	9.19	9.19	9.41	9.17	9.15	9.44	9.66	9.71	9.08	9.54	9.69	9.17	9.65	9.2	9.49	9.19	9.09	9.83	8.93	9.3	9.43	9.45	9.2	8.87	9.53	9.64	9.27	9.56	9.23
2330393	LOC100127947	7.5	7.23	7.37	7.36	7.37	7.31	7.19	7.3	7.24	7.17	7.39	7.3	7.08	6.96	7.75	7.27	7.37	6.86	7.81	7.27	7.02	7.25	7.36	7.06	7.24	7.7	7.27	7.49	7.92	7.59	7.23	7.94	6.97	8.44	7.11	7.39	8.09	7.54	7.54	8.21	7.47	7.41	6.93	7.3	7.29	7.28	7.77	7.43
2330687	ZC3H12A	7.18	7.75	7.94	7.89	7.67	7.67	7.72	7.48	7.39	7.5	8.23	7.7	7.66	7.98	7.34	7.49	7.56	7.12	7.51	7.6	7.69	8.13	7.35	7.32	8.09	7.58	8.28	7.72	9.06	8.61	7.9	9.15	7.58	7.31	7.5	7.57	8.08	8.35	8.38	8.88	7.62	7.64	7.68	9.19	7.92	7.47	8.54	7.93
2330723	DNALI1	8.28	7.94	8.38	8.72	8.57	8.41	8.35	8.64	8.66	8.17	9.04	8.47	8.06	8.06	8.92	8.56	8.94	7.55	6.91	8.42	8.27	7.73	8.61	7.58	8.77	6.86	9.17	8.82	9.55	6.58	8.79	9.2	6.77	9.35	9	9.85	10.07	8.68	9.12	9.73	8.14	8.34	6.83	9.6	8.72	8.42	8.2	8.48
2330773	CDCA8	5.7	6.03	5.85	5.66	5.35	5.95	5.71	5.67	5.45	5.97	5.57	5.62	5.79	5.73	5.97	6.3	5.86	5.54	5.73	5.63	5.56	5.63	5.64	5.78	5.55	5.75	5.8	6.27	6.78	8.29	6.96	6.06	7.02	6.27	6.48	7.45	7.82	6.47	6.36	6.36	6.75	6.99	7.21	7.26	7.99	6.59	6.57	5.95
2330843	MANEAL	6.99	7.54	7.67	7.52	7.22	7.81	7.23	7.34	7.05	7.27	7.39	7.41	7.61	7.22	7.45	7.43	7.48	7.4	7.4	7.49	7.32	7.55	7.52	7.27	7.26	7.54	7.94	7.19	8.64	8.33	8.7	7.73	8.12	8.39	8.47	9.25	9.02	7.76	7.16	8.46	6.82	7.13	9.15	8.22	8.92	8.65	8.34	8.12
2330899	UTP11	7.2	7.26	7.05	8	8.38	7.77	7.29	7.38	7.3	7.01	7.34	7.47	7.07	7.85	7.33	7.65	7.5	7.37	7.27	7.45	7.49	7.83	7.02	7.45	7.93	7.88	8.05	7.78	7.65	9.17	8.06	7.94	7.98	7.44	7.33	8.02	8.3	7.63	7.77	7.63	8.08	7.98	8.01	8.52	8.68	7.62	8.21	7.91
2331158	AKIRIN1	8.58	9.2	9.26	8.85	8.8	8.91	9.06	8.88	8.56	8.97	8.8	8.92	8.68	9.21	8.42	8.6	8.85	8.99	9.15	8.65	9.19	9.24	8.69	9.09	9.39	9.26	9.37	9.22	8.78	9.63	8.92	9.04	8.53	8.24	8.96	8.72	9.38	9.21	9.31	8.93	8.39	8.66	9.2	9.35	9.38	9.09	9.61	9.07
2331178	NDUFS5	8.87	9.79	9.16	9.38	10.31	10.06	9.17	9.9	9.81	8.59	9.33	9.85	8.93	9.72	9.43	9.97	10.18	9.48	9.35	10.14	9.83	9.69	9.59	9.62	10.02	8.9	10.1	9.32	9.63	10.85	10.09	9.59	10.29	9.43	9.1	10.52	10.29	9.7	10.17	9.66	7.35	9.81	10.45	9.59	10.11	10.12	10.01	8.86
2331213	MACF1	9.03	9.22	8.85	8.91	9.18	8.76	8.85	9.16	9.51	8.96	9.17	9.31	8.95	9.32	9.09	9.32	8.93	8.82	8.66	9.14	9.16	9.13	8.93	8.81	9.31	9.36	9.38	8.56	9.58	9.31	9.25	9.24	8.72	9.37	9.31	9.3	9.11	8.51	9.3	9.35	9.16	8.83	9.34	9.69	8.71	9.02	9.11	9.19
2331511	BMP8A	7.48	7.93	7.9	7.83	7.5	8.06	8.05	7.73	7.97	8.01	8.03	7.62	8.17	8.18	8.27	8.17	7.66	8.24	8.18	7.76	7.83	7.99	8.07	8.11	7.8	7.67	7.46	7.82	8.26	8.13	8.02	7.81	7.95	7.54	7.68	8.08	7.91	8.78	8.46	8.51	8.09	8.02	7.95	7.96	7.8	8.45	7.55	8.15
2331602	PPIE	7.32	7.05	7.23	7.51	7.57	7.29	7.28	7.49	7.69	7.5	7.51	7.38	7.57	7.54	7.37	7.46	7.53	7.36	7.41	7.52	7.32	7.72	7.77	7.16	7.51	7.58	7.51	6.93	7.64	7.94	6.83	7.17	7.27	7.06	7.1	7.85	7.92	7.14	7.51	6.77	7.46	7.33	7.89	7.48	7.73	7.29	7.85	7.67
2331679	MFSD2A	6.63	7.33	6.74	7.58	8.41	7.35	6.84	7.27	8.04	6.95	7.35	7.52	6.7	6.72	7.03	6.89	8.28	6.57	8.17	7.04	7.01	7.02	7.26	6.89	7.04	6.62	7.16	6.68	6.76	8.37	6.77	6.73	7.62	6.64	6.85	7.08	7.9	7.28	7.3	6.83	7.46	7.11	7.47	7.1	8.46	8.67	7.5	7.69
2331727	CAP1	10.28	10.37	10.55	10.7	10.78	10.81	10.35	10.64	10.36	10.25	10.64	10.45	10.24	10.98	10.36	10.78	10.59	10.62	11.61	10.59	10.79	10.54	10.4	10.48	10.96	11.1	11.39	10.1	10.81	11.22	11.06	10.88	10.69	10.08	10.87	10.99	11.85	11.24	11.02	11.32	11.35	11.08	10.9	10.95	11.16	11.48	11.12	10.5
2331771	RLF	8.41	8.57	8.09	8.02	8.53	8.4	8.26	8.29	9.02	8.21	8.81	8.57	8.01	8.56	8.46	8.58	8.46	8.06	8.29	8.6	8.52	8.7	8.22	8.03	8.59	8.26	8.33	7.92	7.86	8.72	8.5	8.4	7.62	8.59	7.63	8.27	8.91	7.4	8.37	8.2	8.13	8.23	8.08	8.04	8.47	8.35	8.56	8.14
2331822	ZMPSTE24	9.24	8.8	9.33	9.29	9.53	9.53	8.84	9.1	9.17	8.81	8.77	8.9	8.4	9.48	8.67	8.92	8.99	8.77	9.13	8.73	8.84	9.07	8.75	8.89	9.23	10.26	9.83	9.48	9.32	9.85	9.84	10.04	9.05	9.68	9.6	9.52	10.09	9.33	9.51	9.36	9.56	9.71	9.8	10.14	10.06	9.08	9.95	9.26
2331857	SMAP2	8.23	8.43	9.1	9.38	8.94	8.88	8.2	9.29	8.8	7.73	8.94	8.72	8.31	8.95	8.13	9.2	8.81	8.89	10.62	8.53	8.79	8.62	8.46	8.78	8.67	9.14	8.93	8.5	9.56	9.68	9.38	8.92	9.13	8.77	8.32	9.23	10.07	8.98	8.94	8.88	8.95	9.23	8.69	9.41	9.36	9.41	10.01	8.51
2331903	ZFP69B	5.8	5.93	5.71	5.83	6.15	5.79	5.55	5.69	5.99	5.75	5.67	5.87	5.59	5.46	5.63	5.9	5.81	5.72	5.7	5.8	5.41	5.94	5.86	5.67	5.95	6.31	6.24	5.81	6.52	7.02	6.66	6.22	6.79	6.61	6.64	6.41	7.42	5.78	6.07	6.61	5.92	6.67	6.29	7.19	6.51	6.18	6.49	6.04
2331937	ZFP69	6.12	6.01	6.29	6	6.04	6.2	6.15	6.01	6.07	5.79	6.2	6.05	5.74	6.44	6.05	6.21	5.92	6.05	6.21	6.03	5.91	6.25	6.06	6	6.17	6.62	6.36	6.12	6.19	6.42	6.36	6.42	6.15	6.73	6.17	6.99	6.66	6.26	6.22	6.4	6.26	6.51	5.68	7.08	5.59	6.3	6.32	6.18
2331959	EXO5	6.88	6.94	6.87	6.89	6.82	6.87	6.83	6.81	6.92	7.03	7.02	6.96	6.84	6.85	6.76	7.11	6.87	6.72	6.8	6.75	6.81	7.05	6.84	6.69	7.32	6.96	7.02	6.39	6.98	7.47	6.63	7.05	6.95	7.22	7.08	7.22	7.42	6.85	7.2	6.79	6.55	6.73	7.23	7.41	6.63	6.89	6.85	6.9
2331974	ZNF684	4.96	4.53	4.97	4.93	4.98	4.79	4.99	5.02	4.94	4.84	4.63	4.65	4.58	5.22	4.78	4.69	4.76	5.03	5.06	4.7	4.8	4.81	4.6	4.87	5.03	5.15	4.92	4.63	4.6	5.09	5.05	5.13	4.64	4.94	4.88	4.96	5.13	4.83	4.85	4.85	4.7	4.67	4.45	5.29	4.87	4.49	4.95	5.16
2332013	NFYC	8.9	9.16	8.9	9.26	9.23	9.3	8.99	9.16	8.79	8.46	9.1	9.21	9.33	8.79	8.83	9.38	9.35	9.24	8.93	9.51	9.07	9.01	9.2	8.93	9.36	9.56	9.01	8.57	9.32	9.82	9.33	9.28	9	8.71	9.23	9.22	9.47	9.51	9.05	8.92	9.02	9.2	9.92	9.19	9.4	9.08	9.33	9.12
2332091	KCNQ4	7.25	7.57	7.63	7.64	7.13	7.32	7.41	7.35	7.21	7.58	7.39	7.42	7.43	7.47	7.53	7.33	7.38	7.52	7.43	7.2	7.55	7.77	7.59	7.74	7.3	7.05	7	7.22	7.2	7.63	7.42	7.18	7.49	7.26	7.31	7.44	7.24	7.47	7.32	7.43	7.28	7.21	7.81	7.18	7.13	7.31	7.21	7.44
2332144	CTPS1	6.31	7.36	6.59	6.36	6.98	6.99	6.43	6.58	6.81	6.4	7.12	7	6.33	6.64	6.49	6.9	6.77	5.88	6.24	6.55	6.59	7.01	6.14	6.15	7.23	8.63	7.7	6.66	7.31	9	7.73	7.24	7.88	7.79	7.14	7.23	8.47	7.29	7.49	7.33	7.91	7.41	8.97	7.61	8.25	6.98	8.11	6.92
2332481	guca2b	5.29	5.57	5.81	5.12	4.82	5.08	5.24	4.96	5.19	5.51	5.46	5.1	5.1	5.52	5.46	5.04	5.36	5.27	5.67	5.35	5.26	5.57	5.35	5.53	5.25	5.2	5.14	4.79	5.12	5.18	4.84	5.09	5.04	5.66	5.16	5.49	5.4	5.37	5.23	5.39	5.32	4.87	5.08	5.07	5.09	5.59	5.28	5.47
2332528	RIMKLA	6.7	7.1	7.1	6.88	6.6	6.91	6.99	6.94	6.76	6.95	6.88	6.8	6.8	6.82	7.08	6.8	7.12	6.99	6.94	6.68	6.94	7.02	6.72	6.94	6.88	6.72	6.77	6.77	7.27	7.15	7.31	6.57	6.86	7.18	6.86	7.68	6.99	7.24	7.05	6.79	7.18	7.05	6.81	6.95	6.87	6.97	6.66	6.92
2332566	PPCS	7.52	7.29	7.66	7.02	7.37	7.61	6.81	7.3	7.76	7.23	7.18	7.41	6.77	7.97	7.37	7.56	7.61	7.42	7.34	7.2	7.53	7.56	7.4	7.63	7.57	8.15	7.94	7.42	7.7	7.95	7.91	7.95	7.18	8.3	7.95	7.8	8.79	7.73	7.92	7.44	7.89	7.99	7.95	8.08	8.01	7.47	8.07	7.76
2332583	CCDC30	7.63	6.53	7.05	7.15	7.42	6.96	7.41	7.1	7.49	6.76	6.87	7.41	6.86	6.18	7.48	7.44	7.42	6.28	5.86	7.44	6.7	6.52	7.43	6.29	7.46	7.92	7.93	7.31	7.58	7.11	6.47	8.41	5.3	7.94	7.57	7.27	7.85	7.02	7.93	7.14	7.02	6.88	6.72	7.64	6.92	6.84	7.09	7.74
2332711	PPIH	8.01	7.9	7.83	8.15	8.32	8.24	8.07	8.01	8.24	8.12	8.2	8.18	8.22	7.79	7.92	8.19	8.07	7.52	7.77	8.48	7.91	7.94	8.13	7.7	8.2	8.05	8.14	7.59	8.21	9.3	8.44	8.15	8.1	8.2	7.88	8.46	9.44	8.19	8.32	8.54	8.24	8.19	8.43	8.22	8.5	7.86	8.17	8.44
2332767	LOC100129924	7.08	7.37	7.11	7.2	6.97	7.15	7.05	7.1	7.22	7.1	7.13	7.03	7.31	7.35	6.94	7.41	7.23	7.5	7.27	7.27	7.34	7.42	7.15	7.31	7.14	7.3	7.24	7.07	7.02	7.61	7.19	7.01	6.88	7.27	6.86	7.7	7.63	7	7.17	6.82	7.06	7.03	7.23	7	7.54	7.22	7.24	7.01
2332812	ERMAP	7.11	7.54	7.55	7.57	7.25	7.46	7.2	7.47	7.01	7.43	7.39	7.52	7.41	7.44	7.33	7.38	7.43	7.79	7.38	7.37	7.54	7.47	7.3	7.43	7.24	7.68	7.29	7.28	7.24	7.54	7.08	7.55	7.31	6.95	7.41	7.17	7.71	7.45	7.32	7.47	7.5	7.25	8.27	7.54	7.6	7.37	7.43	7.72
2332855	ZNF691	6.5	6.22	6.33	6.65	6.52	6.33	6.15	6.61	6.31	6.31	6.32	6.3	6.03	6.22	6.59	6.58	6.43	6.59	6.25	6.47	6.36	6.35	6.75	6.11	6.52	6.84	6.81	6.34	6.89	6.39	6.66	6.6	6.38	6.83	6.15	6.57	7.44	6.5	6.52	6.42	6.62	6.51	7.12	6.7	6.39	6.7	6.22	6.62
2332999	cfap57	5.75	5.41	5.76	5.58	5.34	5.73	5.49	5.43	5.87	5.98	5.58	5.7	5.6	5.43	6.24	5.78	5.96	5.43	5.45	5.35	5.11	5.51	5.86	5.57	5.65	5.98	6.37	5.8	5.52	5.45	5.38	6.65	5.48	6.53	5.59	5.61	6.92	6.01	5.96	6.61	5.61	5.45	5.24	5.69	5.86	5.46	5.54	6.35
2333035	tmem125	7.32	7.72	7.54	7.83	7.36	7.8	7.6	7.47	7.39	7.55	7.3	7.41	7.59	7.43	7.75	7.5	7.74	7.41	7.43	7.31	7.44	7.54	7.69	7.56	7.37	7.87	7.62	7.67	8.07	7.69	7.49	7.9	7.65	7.73	7.84	8.35	8.29	7.98	7.7	8.13	8.05	7.67	7.52	7.72	8.42	7.64	7.42	8.1
2333051	TIE1	7.42	7.79	8.01	7.51	7.18	7.64	7.81	8.39	7.46	7.53	7.45	7.95	7.96	8.09	7.46	7.46	7.46	8.08	7.41	7.75	8.24	7.8	7.5	8.12	7.88	7.59	7.25	7.41	7.1	7.01	7.17	7.35	6.92	7.19	7.41	7.21	6.93	7.32	7.28	7.81	7.31	7.12	7.27	7.28	7.11	7.13	7.12	7.48
2333107	MPL	6.19	6.42	6.48	6.41	6.19	6.18	6.33	6.47	6.07	6.59	6.37	6.34	6.35	6.49	6.41	6.2	6.46	6.47	6.3	6.12	6.44	6.51	6.4	6.42	6.32	5.84	5.85	6.22	6.32	6.33	6.14	6.09	6.09	6.09	6.06	6.35	6.01	6.36	6.37	6.27	6.27	6.01	6.08	6.11	6.15	5.98	6.13	6.37
2333136	CDC20	5.04	6.17	6.36	5.91	5.69	7.18	5.28	5.52	5.49	5.69	5.48	6.15	5.65	5.92	4.99	6.81	6.45	5	5.3	5.25	4.94	6.06	5.91	5.1	5.26	6.36	6.75	7.65	8.24	10.34	8.43	6.41	9.16	6.37	7.12	7.68	9.49	7.86	7.56	7.24	7.77	8.09	8.08	8.32	10.25	7.24	8.6	6.48
2333168	SZT2	8.51	8.79	8.48	8.97	8.6	8.64	8.6	8.87	8.37	8.68	8.48	8.88	8.93	8.55	8.63	8.71	8.66	8.63	8.29	9.2	8.26	8.6	8.67	8.58	8.67	8.92	8.71	7.21	8.85	8.94	8.5	8.77	8.42	8.67	8.75	8.57	9.37	8.44	8.5	8.88	8.7	7.89	8.45	8.73	8.91	8.49	8.96	8.73
2333318	PTPRF	8.43	9.45	9.35	9.85	9.08	9.29	9.21	9.16	9.3	8.84	9.49	9.57	9.33	9.51	9.15	9.42	9.33	9.69	7.97	9.5	9.6	9.74	9.37	9.52	9.29	9.6	9.53	9.22	9.38	10.1	9.69	9.63	9.62	9.41	9.45	9.06	10.2	9.38	9.19	9.62	9.68	9.15	9.83	9.56	9.35	9.06	9.19	9.45
2333429	KDM4A	7.78	7.73	7.92	7.75	7.72	7.91	7.44	7.86	7.83	7.68	7.52	8.32	7.63	8.06	7.68	8.09	7.83	7.91	7.69	7.79	8.15	7.96	7.65	7.65	8.05	8.29	8.12	8.02	7.96	8.25	8.4	8.15	8.35	7.85	8.1	7.97	8.89	8	7.87	7.7	8.02	7.92	8.14	8.46	7.96	8.03	8.13	8.06
2333481	ST3GAL3	6.97	7.33	7.46	7.61	7.25	7.39	7.22	7.47	7.19	7.45	7.35	7.38	7.4	7.72	7.24	7.48	7.26	7.86	7.18	7.47	7.56	7.53	7.21	7.55	7.53	7.32	7.51	6.98	7.3	7.66	6.94	7.27	6.83	7.32	7.08	7.27	7.74	7.16	7.19	7.27	7.38	7.3	6.89	7.02	7.32	7.05	7.31	7.46
2333574	ARTN	6.5	6.96	6.63	6.61	6.5	6.63	6.5	6.52	6.68	6.79	6.76	6.62	6.6	6.77	6.69	6.83	6.6	6.99	6.76	6.42	6.79	6.94	6.75	6.78	6.59	6.47	6.75	6.54	6.61	6.8	6.74	6.51	6.59	6.69	6.81	7.06	7.03	7.15	6.91	6.94	6.76	6.91	6.8	6.84	6.67	6.52	6.69	6.9
2333599	IPO13	7.19	7.41	7.62	7.67	7.28	7.78	6.99	7.43	7.2	7.48	7.42	7.63	7.37	7.6	7.23	7.56	7.44	7.65	7.79	7.34	7.83	7.38	7.3	7.52	7.8	8.32	8.04	8.07	8.02	7.95	8.07	7.89	7.76	7.77	8.04	8.6	8.92	7.79	7.62	8.07	8.13	8.34	8.25	8.08	8.44	7.69	7.96	7.67
2333635	DPH2	6.65	7.29	6.98	7.03	6.97	7.07	6.72	6.84	6.94	6.9	7.01	7	6.93	6.97	6.88	7.11	6.99	6.87	6.74	7.02	6.95	7.1	6.77	6.84	7.22	7.22	7.22	6.73	7.24	8.23	7.52	7.06	7.36	7.18	7.03	7.67	8.47	7.28	7.15	7.31	7.03	7.38	7.09	7.33	8.14	7.03	7.26	7.27
2333658	ATP6V0B	8.57	8.88	8.8	8.37	8.25	8.93	8.08	8.34	7.98	8.27	8.42	8.22	8.53	8.66	8.52	9.03	8.75	8.24	9.76	8.52	8.52	8.57	8.6	8.57	8.47	9.39	9.64	8.86	9.24	9.63	9.37	9.71	9.38	9.24	9.15	10.44	10.55	10.01	9.77	10.33	9.79	8.87	9.02	9.9	9.95	9.82	9.53	8.86
2333678	B4GALT2	8	8.65	8.64	8.6	8.21	8.67	8.38	8.46	8.03	8.33	8.21	8.46	8.5	9.2	8.21	8.4	8.44	8.94	8.31	8.34	8.73	8.82	8.46	8.85	8.94	8.63	8.82	8.21	8.65	9.01	9.17	8.65	8.99	8.41	8.51	9.21	9.45	8.81	8.72	9.19	8.57	8.76	8.75	9	9.64	8.97	8.37	8.82
2333707	CCDC24	7.04	7.09	7.25	7.41	7.26	7.31	7.15	7.05	7.19	7.11	7.28	7.07	7.15	7.03	7.31	7.26	7.29	6.93	7.19	7.12	7.03	7.17	7.22	7.25	7.2	7.52	7.39	7.33	7.69	7.06	7.4	7.86	7.08	7.57	7.46	7.89	7.79	7.54	7.51	7.81	7.23	7.18	7.14	7.42	7.32	7.12	7.05	7.39
2333777	KLF17	6.03	6.14	6.39	5.74	5.48	5.87	6.15	5.92	5.78	6.19	5.68	5.61	5.89	5.86	6.11	5.76	5.97	5.98	6.11	5.42	5.97	6.15	5.91	6.21	5.92	5.74	5.79	6.09	5.66	5.98	5.78	5.57	5.84	5.89	5.83	6.03	5.85	6.3	5.78	6.14	6.08	5.9	5.88	5.89	5.93	6	5.61	6.25
2333794	DMAP1	7.09	7.41	7.19	7.35	7.28	7.04	7.12	7.29	7.49	7.2	7.58	7.35	7.22	7.36	7.3	7.17	7.25	7.23	7.09	7.32	7.25	7.41	7.3	7.17	7.31	7.3	7.15	7.03	7.37	7.3	7.13	7.01	7.18	7.43	7.17	7.29	7.59	6.93	7.23	7.59	7.07	6.77	6.64	7.21	7.02	7.16	7.31	7.26
2333907	RNF220	8.16	8.78	8.61	8.96	8.27	8.63	8.62	8.73	8.32	8.66	8.73	8.53	8.68	8.79	8.56	8.68	8.68	8.65	8.76	8.84	8.7	8.84	8.74	8.76	8.83	8.78	8.38	8.57	8.73	8.94	8.73	8.43	8.92	8.46	8.51	8.74	8.98	8.21	8.57	8.56	8.66	8.68	8.52	8.65	8.74	8.35	8.61	8.55
2334052	C1orf228	6.7	6.74	6.74	6.63	6.46	6.73	6.51	6.71	6.69	6.79	6.63	6.6	6.8	6.72	6.87	6.89	6.85	6.86	6.78	6.48	6.63	6.73	6.77	6.84	6.76	6.54	6.84	6.67	6.77	6.71	6.52	6.68	6.5	6.75	6.54	6.73	6.6	6.86	6.97	6.82	6.62	6.6	6.73	6.64	6.56	6.94	6.63	6.79
2334098	KIF2C	4.92	5.21	5.34	5.01	4.85	5.29	5.16	4.98	5.12	5.04	5.1	5.02	5.06	5.07	5.13	5.76	5.07	5.04	5.15	4.81	4.94	5.21	5.02	5.14	4.8	5.36	5.2	5.4	6.4	8.1	6.73	5.34	6.89	6.11	5.64	6.67	7.03	5.67	5.94	5.83	6.33	6.4	5.82	6.64	7.56	5.79	6.21	5.65
2334191	PLK3	7.69	8.84	8.64	7.94	8.08	8.24	8.3	8.23	7.86	8.44	8.9	8.04	8.18	8.83	8.04	7.92	8.03	8.03	9.44	8.57	8.53	8.92	7.7	8.4	8.93	8.14	8.24	8.41	7.73	8.4	8.08	8.2	7.82	8.09	8.36	7.65	7.86	8.45	8.59	9.26	8.07	7.7	7.62	8.17	8.69	8.29	8.39	8.33
2334279	UROD	7.85	8.23	8.16	8.07	8.25	8.15	7.83	7.99	8.04	8.19	8.01	8.03	7.81	8.72	7.77	7.95	7.99	8.14	8.58	8.24	8.04	8.3	7.92	8.22	8.04	7.92	7.95	7.56	7.96	7.9	7.8	8.06	7.44	8.22	7.55	7.97	8.62	8.1	7.81	7.9	8.09	7.8	7.6	7.89	8.28	7.92	8.03	7.73
2334314	HPDL	5.86	6.04	6.01	5.86	5.77	5.72	6.32	5.67	5.78	5.83	5.73	5.67	5.93	5.95	5.6	5.71	5.83	5.82	5.8	5.96	5.88	6.11	6.02	5.96	6.05	5.15	5.64	5.65	5.92	6.68	6.01	5.53	5.9	5.72	5.63	6.14	6.06	6.48	5.75	6.19	5.21	6.77	5.98	5.9	5.97	5.9	5.57	6.02
2334319	TOE1	7.63	8.15	7.97	8.02	7.85	8.05	7.82	7.79	7.79	7.97	8	7.89	7.75	8.07	7.88	7.98	7.98	7.73	7.93	8.11	8.08	8.05	7.85	7.71	8.05	7.81	8	8.31	7.99	8.57	7.88	8.12	7.7	7.65	7.87	8.26	8.99	7.92	8.02	7.62	7.8	7.63	7.66	8.3	8.47	7.72	8.15	7.64
2334350	MMACHC	6.87	7.34	7	7.18	6.65	7.34	6.75	6.97	6.58	6.96	6.63	7.46	7.06	7.16	6.77	7.21	7.25	7.18	6.51	7.27	7.1	7.27	6.91	7.05	7.21	7.52	7.35	6.79	7.04	7.83	7.06	7.44	7.27	7.43	6.73	7.25	8.48	7.21	6.94	7.08	6.97	7.26	7.02	7.21	7.65	7.42	7.62	7.29
2334374	AKR1A1	6.49	7.56	7.51	7.1	7.39	7.81	7.15	7.27	7.32	7.05	7.23	7.32	7.18	7.5	7.67	7.42	7.61	7.33	7.43	7.24	7.09	7.5	7.35	7.39	7.34	7.42	7.77	7.18	7.57	7.76	7.81	7.37	7.6	7.68	7.49	8.45	8.72	7.86	7.78	7.86	7.75	8.04	7.59	8.1	8.39	7.97	7.39	7.62
2334404	NASP	7.6	7.87	7.42	7.4	7.47	7.72	7.64	7.44	8.08	7.45	7.65	7.66	7.18	7.91	7.63	7.53	7.39	7.5	7.32	7.56	7.51	7.68	7.64	7.53	7.58	7.56	7.56	7.46	7.27	8.89	7.61	7.88	7.4	7.93	7.43	7.32	8.39	7.41	7.7	7.68	7.85	7.6	7.41	8.02	8.21	7.34	8.3	7.57
2334459	TMEM69	8.42	8.68	8.43	8.11	8.63	8.68	8.08	8.29	7.88	8.51	8.37	8.69	8.24	8.36	8.21	8.95	8.61	8.13	8.35	8.68	8.61	8.49	8.24	8.42	8.7	9.03	8.74	8.65	8.63	9.62	8.98	9.29	9.03	8.51	8.91	9.69	9.98	8.86	9.02	9	9.36	9.09	8.28	9.52	9.08	8.55	9.29	8.55
2334476	mast2	8.68	8.68	8.63	8.59	8.68	9	8.21	9.05	8.51	8.67	8.38	8.73	8.78	8.67	8.47	8.83	8.81	8.57	8.32	8.89	8.54	8.67	8.58	8.26	8.81	9.03	9.05	8.81	9.2	9.24	9.49	8.92	9.08	9.62	9	10.08	9.41	9.02	9.13	9.04	9.29	9.08	8.61	9.38	9.05	9.23	8.86	9.09
2334602	TSPAN1	7.04	6.42	7.41	6.53	8.52	7.87	6.2	6.14	6.9	7.31	7.18	7.78	6.59	6.46	7.61	9.62	7.92	5.03	5.53	6.28	6.24	6.45	7.49	6.18	7.45	10.48	8.39	6.96	7.55	7.82	10.75	8.27	4.9	9.5	9.66	10.44	9.7	9.87	10.16	10.59	8.54	10.33	4.95	9.91	8.87	8.39	9.48	8.55
2334629	LURAP1	8.08	7.93	7.62	7.91	7.77	7.85	8.14	7.71	7.74	8.18	7.65	7.95	7.93	7.87	7.76	7.73	8.09	7.72	7.83	7.77	7.73	7.75	8.13	7.8	7.92	7.72	7.57	7.71	7.38	7.77	7.43	7.44	7.54	7.74	7.83	7.85	7.18	7.73	7.61	7.48	7.47	7.61	7.49	7.53	7.39	7.62	7.8	8.08
2334646	RAD54L	5.83	6.32	6.25	5.99	5.93	6.26	5.91	5.9	5.92	6.2	6.08	6	5.95	5.93	6.1	6.31	5.98	6	6.06	5.82	5.89	6.12	5.99	6.23	5.89	5.96	6.17	6.27	6.65	7.65	6.84	6.07	6.8	6.82	6.45	6.8	7.32	6.35	6.48	6.5	6.6	6.49	6.4	7.16	7.3	6.27	6.58	6.36
2334706	NSUN4	8.38	8.7	8.39	8.41	8.48	8.57	8.3	8.39	8.15	8.37	8.57	8.53	8.24	8.38	8.2	8.44	8.55	8.22	8.22	8.56	8.32	8.45	8.22	8.17	8.68	8.96	8.64	8.53	8.18	9.09	8.35	8.82	8.53	8.56	8.58	8.5	9.34	8.45	8.53	8.76	8.4	8.43	7.99	9.36	9.01	8.21	8.64	8.57
2334740	FAAH	7.68	7.52	7.76	7.71	7.37	7.89	7.6	7.48	7.62	7.59	7.74	7.6	7.39	7.64	7.81	7.95	7.76	7.55	7.1	7.42	7.67	7.55	7.7	7.55	7.74	8.41	7.68	7.65	8.45	7.47	8.16	8.11	7.26	8.11	8	8.41	8.62	8.06	7.93	8.02	7.9	7.82	7.17	8.65	7.85	7.56	7.65	7.97
2334847	DMBX1	6.95	6.87	7	6.91	6.58	6.83	6.9	6.81	6.78	7.15	6.91	6.64	7	6.91	7.1	6.8	6.86	6.91	6.94	6.72	6.79	7.12	6.99	6.89	6.86	6.53	6.43	7	6.8	6.81	6.75	6.79	6.97	7.24	6.82	6.95	6.89	7.07	6.99	6.9	6.91	6.55	6.85	6.65	6.66	7.05	6.55	6.66
2334932	CYP4B1	6.63	8.03	9.92	9.21	7.3	7.19	7.78	8.62	7.36	7.33	7.49	8.81	7.11	7.99	7.24	6.87	7.02	9.29	7.91	7.18	8	8.62	7.39	8.15	7.45	7.63	9.92	10.32	6.67	6.66	10.13	9.91	6.44	8.56	9.49	6.6	7.87	9.49	6.82	6.93	8.87	7.03	6.43	10.41	7.67	6.69	10.67	7.13
2334986	CYP4X1	8.54	7.26	10.5	9.94	7.04	9.45	8.28	8	7.2	7.21	8.87	8.6	7.08	7.69	9.38	6.91	8.11	7.6	6.37	7.12	6.96	8.23	9.75	8.47	9.91	11.6	7.82	11.7	5.38	9.24	9.81	10.31	5.98	7.22	6.11	5.5	8.13	6.47	7.59	5.99	9.56	7.58	9.28	8.15	8.79	7.47	8.67	10.7
2335014	CYP4Z2P	7.29	6.78	11.94	9.7	7.79	9.17	8.32	6.69	6.91	6.71	7.68	6.8	6.34	6.75	8.03	6.56	7.18	6.82	6.2	6.62	7.21	6.81	7.98	7.91	9.03	10.35	7.01	12.49	5.31	6.81	7.24	11.51	5.95	6.99	6.17	6.82	8.89	7.36	8.06	6.56	10.39	7.71	7.78	7.38	7.99	9.45	10.71	12.62
2335048	CYP4A11	6.03	5.12	4.77	6.22	5.31	5.66	5.01	4.9	5.36	5.26	5.28	5.1	5.94	6.02	5.73	5.62	5.63	6.03	5.48	5.71	5.54	5.5	6.11	5.59	5.82	6.2	4.59	6.28	5.35	5.55	4.65	5.78	4.43	5.78	5.85	5.84	5.65	5.97	5.73	5.14	6.28	5.5	5.81	5.61	5.63	6.01	6.06	6.79
2335132	CMPK1	8.86	8.88	8.74	8.99	8.95	8.77	8.44	8.55	9.39	8.19	8.89	9.3	8.46	9.26	8.67	8.87	9.22	9.22	8.78	8.73	9.17	9.14	8.7	8.74	8.85	8.83	8.59	8.1	8.35	9.55	8.95	8.86	8.92	8.87	8.34	8.76	9	8.43	8.57	8.52	8.73	8.98	8.57	8.33	8.97	8.58	8.78	8.65
2335160	FOXE3	7.79	8.04	8.09	7.9	7.57	7.78	8.16	7.78	7.67	8.28	7.89	7.78	7.98	8.06	7.83	7.96	7.91	7.86	8.27	7.67	8.05	8.08	7.95	8.07	7.86	7.75	7.73	8.01	7.8	7.9	7.83	7.84	7.94	7.76	7.89	7.95	7.77	8.31	7.82	8.04	7.98	7.77	7.98	7.88	7.72	8.06	7.67	8.05
2335172	FOXD2	7.12	7.39	7.34	7.15	7.02	7.26	7.39	7.25	7.19	7.48	7.13	7.11	7.27	7.42	7.36	7.1	7.14	7.33	7.56	7.02	7.08	7.44	7.32	7.72	7.25	7.01	6.86	7.31	7.29	7.1	7.27	7.15	7.26	7.02	7.18	7.46	7.3	7.54	7.25	7.16	7.2	7.22	7.18	7.15	7.3	7.16	7.16	7.18
2335671	ELAVL4	3.86	3.94	4.24	4.14	3.83	4.01	4.08	3.82	3.95	4.08	4.18	3.89	3.96	4.2	4.07	4.13	3.96	3.96	4.05	4.18	3.96	4.01	4.08	4.28	4.26	4.19	4.06	4.16	4.14	4.07	4.39	3.98	4.17	3.95	4.25	4.32	4.16	4.18	4.17	3.77	4.35	4.08	4.36	4.1	3.84	4.07	4.38	4.26
2335922	CDKN2C	6.11	6.39	6.38	6.36	6.03	6.36	6.44	6.31	6.14	6.34	6.01	6.14	6.25	6.56	6.21	6.32	6.21	6.71	6.26	6.01	6.34	6.45	6.13	6.83	6.35	6.14	5.71	6.21	6.11	6.42	5.81	5.95	6.52	6.23	6.24	6.45	6.19	6	6.21	6.14	6.4	6.25	6.79	6.41	6.05	5.98	6.01	5.8
2335986	RNF11	7.22	7.16	7.16	7.09	7.18	7.38	7.09	7.23	7.62	7.14	7.26	7.55	6.8	8.04	7.16	7.22	7.15	7.45	6.88	6.98	7.82	7.48	7	7.31	7.34	7.53	7.43	6.92	6.8	6.38	7.08	7.32	6.89	7.21	7.17	7.35	8.12	7.22	6.94	7.14	7.48	7.03	7.67	7.23	7.04	7.17	7	7.29
2336099	OSBPL9	10.09	9.77	9.5	9.82	10.23	10.08	9.78	9.87	10.21	9.76	10.09	9.9	9.74	9.81	9.92	9.89	10.13	9.45	9.46	10.03	9.72	9.99	9.74	9.3	9.85	9.53	9.69	9.42	9.25	9.78	9.01	9.97	9.1	8.98	10.05	9.77	9.7	9.09	9.41	9.18	9.8	9.51	10.52	9.21	9.87	9.66	9.55	9.5
2336271	BTF3L4	10.75	10.36	10.14	10.05	10.81	10.8	10.3	10.24	9.83	9.85	9.51	10.35	10.53	10.16	9.92	10.35	10.43	10.41	10.29	10.52	10.52	10.54	10.11	10.22	10.47	10.62	10.37	10.64	10.63	11.35	10.83	10.37	10.05	10.1	10.53	10.86	11.58	10.46	10.49	10.25	10.76	10.59	11.38	10.77	11.46	10.38	10.51	9.03
2336302	ZFYVE9	7.54	7.36	7.22	7.06	7.57	7.32	7.3	7.4	7.79	7.15	7.44	7.88	6.96	7.72	7.25	7.32	7.5	7.22	6.03	7.57	7.36	7.67	7.27	7.14	7.65	7.71	6.99	6.66	7.71	7.46	7	6.18	6.97	7.52	6.97	8.04	5.18	5.7	6.91	5.62	7.15	6.87	7.67	7	6.8	6.16	6.72	7.02
2336375	PLA2G12AP1	5.94	6.28	6.32	6.3	5.6	5.95	6.16	5.78	5.73	6.4	6.34	5.83	6.17	6.19	6.29	5.58	5.87	6.15	6.19	5.85	6.05	5.88	6.04	6.47	6.14	5.75	6.16	6.32	6.63	5.97	6.05	6.11	5.93	6.18	6.49	6.29	6.09	6.58	5.97	5.89	6.41	6.24	6.22	6.13	5.94	6.1	6.05	6.05
2336383	PRPF38A	8.98	8.91	9	9.18	9.23	9.26	9.23	9.01	9.57	9.12	9.53	9.48	8.97	8.97	8.97	9.26	9.18	8.73	8.66	9.57	8.92	9.11	9.19	8.66	9.39	9.08	9.21	8.52	9.15	10.06	9.24	9.23	9.05	9.16	8.95	10.04	10.21	8.57	9.27	8.85	9.04	9.07	9.9	9.28	9.44	9.18	9.46	9.03
2336439	GPX7	8.15	8.25	8.06	8.22	7.83	8.96	7.61	8.45	7.9	7.8	7.65	8.21	8.22	8.38	7.43	8	8.38	7.85	7.37	8.43	8.03	8.18	8.12	7.63	7.91	7.87	8.85	7.79	8.25	9.46	9.06	8	8.27	7.25	7.26	7.12	7.45	8.72	8.59	7.82	7.87	8.37	9.57	7.64	8.11	8.65	8.06	9.14
2336456	FAM159A	6.32	6.55	6.12	6.37	5.94	6.12	6.27	6.21	5.98	6.26	6.07	6.3	6.34	5.81	5.94	6.71	6.21	5.98	6.54	6.05	6.03	6.3	6.21	6.36	6.31	6.74	6.14	6.5	6.59	6.26	6.4	6.27	6.09	5.91	6.44	6.24	6.2	6.64	6.43	6.29	6.68	6.5	6.39	6.18	5.97	6.44	7.15	6.26
2336497	ZYG11B	8.33	8.33	8.33	8.02	8.24	8.36	7.96	8.03	8.53	8.15	7.97	8.47	7.78	8.52	8.14	8.2	8.11	8.37	8.34	8.02	8.51	8.45	8.14	8.33	8.42	8.32	8.02	7.65	7.98	8.11	8.11	8.02	7.97	8.49	7.76	8.59	8.36	7.49	8.09	7.59	8.13	8.16	9.1	7.98	8.04	8.02	7.88	7.93
2336539	ZYG11A	6.58	5.52	5.37	5.52	6	5.96	5.67	5.81	6.21	5.98	6.04	5.74	5.66	5.44	5.99	5.87	6.33	5.19	4.98	5.58	5.51	5.43	6.09	5.32	6.34	4.99	6.01	5.75	5.52	7.06	6.76	6.54	5.92	5.9	5.94	6.57	5.57	5.97	7	5.28	6.15	7.36	6	5.73	8.3	6.39	5.78	6.34
2336585	SCP2	8.55	8.54	8.56	8.76	8.9	10.28	8.3	8.6	9.33	8.38	8.72	9.22	8.16	9.09	8.66	8.54	9.33	8.92	8.87	8.46	8.8	8.73	8.44	8.75	8.64	8.56	8.9	7.9	8.72	8.2	8.45	8.56	8.08	9.35	8.98	9.43	7.48	7.96	8.34	7.88	8.29	8.19	9.17	8.57	7.97	7.71	8.4	8.42
2336650	PODN	8.51	9.49	9.53	9.66	8.57	9.11	9.46	9.87	8.84	9.39	9.09	8.88	9.37	10.49	8.28	8.8	8.55	10.23	10.2	9.5	9.08	9.61	8.86	9.84	9.46	8.93	9.92	9.04	7.69	7.13	8.12	9.21	7.69	8.24	8.65	7.74	8	8.31	8.91	8.98	8.44	7.91	7.16	8.82	8.15	8.76	8.28	9.26
2336706	cpt2	6.86	7.14	7.63	7.28	7.22	7.59	7.12	7.47	7.16	6.93	7.2	7.36	6.97	7.36	7.19	7.52	7.48	7.16	7.45	7.15	7.06	7.26	7.34	7.34	7.36	7.4	7.42	7.14	7.41	7.59	7.41	7.22	7.36	7.69	7.28	7.57	8.52	7.51	7.59	7.38	7.62	7.52	7.82	7.72	7.5	7.06	7.2	7.24
2336809	DMRTB1	6.77	7.29	7.17	7.03	6.69	6.92	7.01	6.78	6.85	7.31	7.08	6.93	6.93	7.05	7.18	6.91	6.89	7.14	7.28	6.71	7.13	7.2	7.13	7.15	7.05	6.63	6.7	7.1	6.96	7.05	6.85	6.78	7.17	7.09	7.05	7.11	7.08	7.14	7.01	7.11	6.95	6.86	6.86	7.01	6.84	7.09	6.7	7.31
2336891	DIO1	5.98	6.24	6.56	6.64	5.89	6.73	5.91	5.78	5.98	5.94	6.42	5.62	6.3	6.11	6.51	7.35	7.05	6.11	6.04	6.4	6.02	6.17	7.34	6.32	6.53	5.74	6.48	6.35	8.01	6.27	8.93	8.99	6.8	6.16	7.26	10.29	7.16	6.38	7.42	6.25	8.83	8.72	6.11	8	10.73	6.07	8.47	8.61
2336913	LRRC42	7.21	7.31	7.24	7.04	7.3	7.45	7.03	7.04	7.62	7.22	7.49	7.44	7.23	7.74	7.42	7.63	7.56	7.04	7.06	7.28	7.53	7.39	7.24	6.92	7.64	7.83	8.13	7.44	7.68	8.61	8.11	8.07	7.54	7.66	7.29	8.09	8.77	7.7	7.59	7.47	7.71	7.49	9.01	7.52	7.99	7.62	7.49	7.83
2336963	TCEANC2	6.9	6.83	6.83	7.22	6.84	7.17	6.85	6.98	6.76	6.59	6.54	7.27	6.71	7.04	6.86	7.2	7.15	7.06	6.7	7.15	7.01	6.84	6.83	7.22	6.96	7.38	7.13	6.77	7.28	7.38	7.18	7.08	6.96	7.36	6.96	7.57	8.11	6.72	7.19	7.08	7.12	7.19	8.05	7.13	7.66	7.07	7.25	7.07
2337003	MRPL37	8.41	9.16	8.98	9	8.92	9.16	8.7	9.13	8.31	8.99	8.73	9.14	8.9	9.12	8.58	9.06	8.93	9.23	8.71	9.1	9.02	9.24	8.84	9.08	9	9.23	9.1	9.14	9.22	10.17	9.58	9.22	9.37	8.88	9.48	9.57	10.12	9.2	9.33	9.34	9.33	9.41	10.09	9.59	10.05	9.2	9.35	9.05
2337147	ACOT11	7.04	6.92	6.98	7.17	6.9	6.83	6.97	6.88	7	7.16	7.14	6.8	7.04	6.87	7.14	7.52	6.98	6.77	7.37	6.72	6.86	6.95	7.08	7.01	6.95	6.95	6.9	6.94	6.87	7.13	6.86	7.19	6.96	6.88	7.28	8.18	6.93	7.22	6.96	6.77	7.14	6.95	7.59	6.92	6.68	7.04	6.75	6.96
2337217	MROH7-TTC4	6.99	7.08	6.97	7.14	6.9	6.86	7.07	6.92	6.96	7.21	7.26	6.77	6.93	6.91	7.18	7.09	6.95	6.84	7.39	6.74	6.94	7.02	7.08	7.05	7.01	6.95	6.74	6.98	6.76	7.04	6.67	6.95	6.83	6.85	6.82	7.03	6.72	7.06	6.91	6.74	6.99	6.79	7.19	7	6.69	6.93	6.77	6.98
2337327	LEXM	5.68	5.88	5.72	5.65	5.34	5.58	5.63	5.48	5.61	5.73	5.84	5.42	5.58	5.9	5.65	5.6	5.56	5.86	5.72	5.52	5.73	5.73	5.84	5.84	5.82	5.4	5.35	5.83	5.76	5.71	5.52	5.78	5.55	5.82	5.74	5.92	5.8	5.87	5.8	5.68	5.6	5.7	5.91	5.71	5.29	5.74	5.76	5.95
2337369	TMEM61	6.58	6.58	6.7	7.07	6.52	6.82	6.92	6.82	6.53	6.77	6.8	6.56	6.86	6.7	6.79	6.64	6.79	6.62	6.77	6.58	6.72	6.99	7.01	7.01	6.83	6.75	6.45	6.49	6.87	6.6	6.69	6.68	7.04	6.92	6.89	7.16	6.84	6.69	6.67	6.96	6.52	6.7	7.71	6.81	6.66	6.93	6.73	6.58
2337392	BSND	5.75	6.02	6.1	5.79	5.53	5.98	5.83	5.91	5.84	6.17	6.19	5.31	5.97	6.06	6.25	5.81	5.72	5.81	6.17	5.35	6.07	6.05	6.09	6.2	5.95	5.58	5.43	5.86	5.7	5.64	5.86	5.83	5.92	5.83	5.76	5.92	5.86	6.13	5.96	5.79	6.06	5.58	6.05	5.92	5.97	5.97	5.77	6.08
2337407	PCSK9	7.26	7.54	7.51	7.27	7.09	7.39	7.58	7.2	7.29	7.58	7.42	7.14	7.28	7.44	7.5	7.28	7.32	7.39	7.51	7.02	7.24	7.38	7.51	7.52	7.32	7.04	6.88	7.27	7.28	7.33	7.29	7.16	7.32	7.18	7.39	7.49	7.28	7.68	7.43	7.36	7.28	7.25	7.4	7.29	7.12	7.31	7.17	7.5
2337716	PRKAA2	8.18	7.14	6.03	7.72	8.28	8.39	7.09	7.09	8.51	7.15	7.72	8.31	7.1	6.94	7.93	6.8	8.23	7.22	5.14	7.41	6.8	7.29	7.5	6.5	7.49	9.46	8.76	5.73	5.18	6.85	8.11	5.72	6.14	7.45	6.77	9.21	9.46	8.22	7.92	8.15	8.15	6.29	4.66	7.66	5.13	5.84	8.39	8.39
2337786	C8A	5.22	5.29	5.42	5.28	4.98	5.3	5.34	5.21	5.22	5.67	5.3	5.03	5.2	5.33	5.7	5.26	5.28	5.19	5.3	5	5.34	5.26	5.18	5.41	5.22	5.13	5.03	5.28	5.23	5.25	5.08	5.15	5.1	5.37	5.35	5.3	5.26	5.42	5.24	5.23	5.4	5.16	5.28	5.25	5.01	5.17	5.03	5.39
2338487	FGGY	7.59	7.34	7.08	7.49	7.69	7.59	7.36	7.43	7.42	7.44	7.55	7.26	7.13	6.99	7.22	7.22	7.76	6.95	7.16	7.5	6.97	7.27	7.2	6.97	7.21	7.35	7.53	7.14	7.18	7.1	7.94	7.74	6.43	7.77	7.37	7.67	6.73	7.37	7.03	7.39	6.95	6.52	8.18	7.35	7.55	6.93	7.24	7.26
2338625	HOOK1	7.98	6.6	6.19	6.56	7.17	7.13	6.68	6.6	7.98	6.77	7.48	6.89	6.13	5.42	7.09	7.12	7.57	4.53	4.28	6.8	6.48	6.55	6.9	5.18	7.37	7.49	7.46	6.42	7.42	7.79	8.56	8.57	6.41	7.93	6.99	8.02	8.02	6.8	7.49	7.66	7.41	7.42	6.59	8.68	8.21	6.46	7.24	7.12
2338719	NFIA	10.49	10.78	10.99	10.96	10.68	10.89	10.67	11.3	10.45	10.81	10.28	10.91	11.01	10.98	10.15	10.42	10.61	11.34	10.2	11.05	11.11	10.91	10.54	11.08	10.87	9.81	10.99	10.93	10.04	8.58	10.46	10.38	8.29	9.43	9.94	9.93	11.3	10.35	10.6	9.34	10.24	10.43	11.72	10.13	10.12	9.87	10.14	10.71
2339109	MGC34796	7.11	7.43	6.87	6.95	6.65	6.9	7.29	6.95	7.08	7.55	7.59	6.88	7.43	7.01	7.18	6.65	7.17	7.05	7.44	6.93	6.91	7.19	7.31	7.41	7.24	7.28	6.71	7.22	7.39	7.02	7.27	7.05	6.79	7.2	7.38	7.11	6.71	7.54	7.23	7.29	7.27	6.82	7.24	7.11	7.22	7.13	6.53	7.74
2339139	PATJ	9.67	9.01	8.95	9.21	9.49	9.08	9.07	8.8	9.93	8.74	9.77	9.31	8.84	7.82	9.74	9.13	9.62	7.08	6.61	9.23	8.46	8.85	9.5	7.53	9.38	9.8	10.14	9.59	9.77	9.13	9.82	10.25	8.18	9.29	9.63	8.64	9.66	9.13	9.43	9.42	9.57	8.95	9.7	9.57	9.28	8.42	9.1	9.9
2339334	L1TD1	3.61	3.78	3.95	3.77	3.81	3.54	3.79	3.7	4.21	4.05	3.53	3.87	3.52	3.8	4.1	3.78	4.16	3.75	4.93	3.93	3.8	3.82	3.83	3.72	3.65	3.77	3.67	3.97	3.73	3.54	3.3	3.97	3.78	3.66	3.51	3.67	3.74	3.76	3.52	3.64	3.57	3.54	3.51	3.78	3.64	3.8	3.59	3.73
2339414	USP1	7.43	6.65	6.66	6.48	7.08	6.92	6.71	6.58	7.37	6.3	6.94	7.01	6.47	7.03	6.45	7.07	7.11	6.33	6.22	7.07	6.97	6.99	6.79	6.12	7.1	7.17	6.8	6.08	7.11	8.04	7.85	7.01	7.35	7.71	6.9	7.61	8.43	5.88	7.1	6.77	7.05	7.35	7.88	8.4	7.56	6.8	7.17	6.72
2339454	ANGPTL3	3.25	3.07	3.14	3.11	2.77	3	3.07	2.95	3.22	3.16	2.82	2.92	3.07	2.82	3.01	3.16	3.08	3.07	3.2	3.05	3.08	3.23	2.89	2.95	3.09	3.2	3.07	3.05	3.11	3.16	3.23	3.23	3.07	3.01	2.91	3.49	3.12	3.09	3.03	3	2.95	3.1	3.68	3.01	3.02	3	2.92	3.24
2339511	ATG4C	8.07	7.27	7.62	7.29	7.78	7.65	7.14	7.18	7.07	7.6	6.82	7.81	6.86	7.5	6.94	7.74	7.71	7.32	8.28	7.75	7.92	7.56	7.31	7.4	7.63	7.86	7.6	7.45	7.42	8.11	7.82	7.72	7.09	6.95	7.41	8.28	8.41	6.4	7.55	6.77	7.39	7.26	8.21	8.06	8.05	7.87	7.69	7.15
2339658	FOXD3	6.96	7.22	7.13	7.01	6.74	7.01	7.37	7.09	6.82	7.47	7.22	6.99	7.15	7.26	7.13	7.23	7.17	7.27	7.43	6.86	7.14	7.31	7.03	7.39	7.28	6.93	6.84	7.07	7.1	7.17	7.11	7.07	7.26	7.08	7.2	7.48	7.11	7.49	7.23	7.22	7.04	7.18	7.07	7.2	7.1	7.18	6.97	7.2
2339682	ALG6	5.84	5.6	5.46	5.36	5.96	5.59	5.6	5.43	6.23	5.41	5.48	5.8	5.25	5.53	5.57	6.1	5.94	5.29	5.31	5.65	5.37	5.72	5.37	5.1	5.91	6.08	5.82	5.42	5.92	7.08	7.06	6.93	6.09	6.97	6.13	6.33	7.5	5.14	6.05	5.24	6.41	5.88	7.5	6.61	6.45	5.84	6.23	5.5
2339740	DLEU2L	7.28	5.81	5.71	5.98	6.64	6.32	6.13	6.26	6.85	6.28	6.3	6.52	5.89	6.27	6.57	6.66	6.56	5.45	5.31	6.45	6.06	6.2	6.34	5.65	6.57	6.87	6.54	6.26	6.2	6.81	7.05	6.67	6.15	7.07	6.06	7.04	7.67	5.84	6.43	5.91	6.32	6.31	6.21	6.63	6.46	6.31	6.53	6.07
2339786	PGM1	7.31	8.89	8.99	9.28	8.4	8.87	8.42	8.74	8.2	7.91	8.2	9.17	8.63	9.7	8.2	8.25	8.49	10.42	8.62	8.78	9.2	9.69	8.37	9.9	8.85	8.34	8.64	7.87	8.6	8.96	8.08	8.21	8.5	8.28	8.18	8.18	9.4	7.63	8.28	7.94	8.29	8.1	10.19	8.71	8.77	8.58	8.13	8.03
2339872	ROR1	7.86	8.24	7.43	7.59	7.94	8.27	7.52	8.56	7.97	7.97	7.72	8.25	8.15	8.19	7.4	7.82	7.9	7.71	7.7	8.4	7.81	8	7.69	7.44	8.14	7.25	7.79	7.39	6.66	8.14	6.51	7.03	7.35	6.94	6.89	6.64	6.47	7.09	7.24	7.04	7.03	6.61	9.23	7	6.58	7.5	7.34	7.35
2339997	UBE2U	2.9	2.96	2.78	2.89	2.74	2.87	3.04	2.81	2.98	3.06	2.86	2.85	2.97	2.8	3	2.77	2.76	2.78	2.7	3.03	2.73	2.88	2.96	3.01	3.05	3.24	2.8	2.96	2.86	3.53	2.7	2.85	2.77	2.72	2.82	2.75	2.82	3.07	2.76	2.83	3.02	2.9	4.77	2.7	2.92	2.72	3.1	3.04
2340078	CACHD1	8.77	9.18	8.72	9.36	8.79	8.44	8.83	9.08	8.44	8.79	8.88	9.7	8.94	9.42	8.34	8.85	9.07	9.6	7.84	9.58	9.49	9.4	9.39	8.87	9.22	7.66	7.52	7.32	6.4	8.65	8.19	8.02	8.15	7.8	6.91	7.07	5.86	6.89	7.8	6.9	6.94	6.82	7.76	8.13	7.36	7.47	7.59	7.51
2340186	RAVER2	8.38	8.06	7.55	7.89	8.28	8.11	8.06	7.98	7.9	7.96	7.85	8.5	7.89	7.51	7.96	8.04	8.35	7.62	6.66	8.42	8.04	8.16	8.04	7.33	8.11	8.37	7.49	7.19	7.73	9.15	8.23	8.12	7.62	8.13	8.13	9.12	5.83	7.1	7.75	7.38	7.82	8.48	9.26	8.84	7.77	7.21	7.89	7.62
2340315	AK4	7.79	8.44	7.88	8.28	7.77	8.05	7.95	8.12	8.34	8.18	8.26	8.19	8.43	8.28	8.59	7.8	8.32	8.25	8.06	7.93	8.33	8.21	8.15	8.46	8.05	7.4	7.28	8.33	8.17	8.19	7.79	7.74	8.06	8.12	8.09	8.07	8.23	8.11	7.93	8	8.04	7.97	8.41	7.89	7.77	8.22	7.82	8.38
2340350	LOC645195	5.53	6	6.15	5.92	5.81	5.71	6.07	5.88	5.92	6.11	6.01	5.94	5.61	5.78	6.03	5.69	5.81	5.7	5.52	5.92	5.88	6.05	5.92	5.78	6.15	5.92	6.19	6.51	6.1	6.77	5.97	5.82	6.01	6.15	6.18	6.66	5.53	5.73	5.88	5.79	6	5.89	6.12	6.45	5.51	5.8	5.94	5.79
2340433	LEPR	7.67	7.74	7.97	7.87	7.86	7.65	8.84	8.35	8.24	8.07	8	8.2	7.48	8.67	7.41	7.65	7.45	7.94	7.27	8.3	8.31	8.52	7.88	7.42	8.17	6.61	7.19	7.12	5.94	6.47	6.24	7.31	5.74	6.51	6.25	5.95	5.84	6.28	7	6.13	6.54	6.4	6.14	6.44	5.86	6.43	6.67	6.48
2340529	PDE4B	8.2	9.19	8.08	8.04	8.66	8.51	7.82	7.62	7.74	8.09	8.49	8.2	8.37	7.88	7.74	8.8	8.34	6.51	7.84	8.67	8.07	9.1	7.86	7.57	8.91	8.05	8.33	7.73	7	9.19	7.3	9.1	8.63	7.03	7.03	6.53	6.99	7.44	8.33	6.95	8.87	7.96	9.62	7.13	7.71	8.47	9.53	8.16
2340695	SGIP1	6.28	6.37	6.04	6.17	6.83	6.11	6.22	6.3	5.96	6.15	6.16	6.38	6.63	6.13	6.17	6.02	6.44	5.88	5.55	6.4	5.73	6.02	6.15	6.03	6.3	7.96	8.86	7.19	6.17	6.11	7.54	7.7	6.36	5.95	7.01	5.94	7.11	7.95	6.96	7.31	7.28	6.87	5.41	7.3	7.25	8.31	6.18	7.43
2340819	TCTEX1D1	4.67	5.07	4.71	4.49	4.17	4.74	5.03	4.64	4.78	4.86	4.73	4.69	4.93	5.29	4.85	4.73	4.66	4.92	4.79	4.4	5.02	5.3	4.37	4.77	5.1	5.3	5.16	4.99	4.21	4.49	4.52	4.8	4.35	4.49	4.45	4.85	4.54	4.33	4.65	4.32	4.74	4.29	4.2	4.73	4.07	4.58	4.49	4.45
2340845	MIER1	8.42	7.78	7.9	7.66	8.22	8.03	7.94	7.93	8.21	7.77	7.82	8.01	7.52	8.13	7.67	8.02	7.91	7.78	7.72	8.03	8.02	7.92	7.6	7.65	8.16	8.4	8.07	7.5	7.98	8.37	7.98	8.24	8.11	7.81	7.66	8.52	8.68	7.28	7.7	7.8	7.95	7.68	8.15	8.33	7.79	7.71	8.28	8.12
2340930	IL23R	3.75	3.74	3.84	4.1	3.81	3.94	4.05	3.7	3.89	4.33	3.83	3.93	3.78	3.85	4.06	3.8	3.69	3.8	3.92	3.81	3.69	3.72	3.96	3.82	3.95	3.69	3.58	4.13	3.81	3.93	3.5	3.62	3.72	3.92	3.58	3.9	3.57	4	4.05	4.07	3.97	3.62	3.99	3.8	3.85	3.72	3.89	3.9
2340961	IL12RB2	5.33	5.67	6.13	5.71	5.11	5.36	5.48	5.82	5.32	5.74	5.28	5.09	5.4	6.19	5.14	6.16	5.4	5.55	5.97	5.58	6.28	5.85	5.25	5.79	5.54	4.52	5	5.5	5.64	8.15	6.11	5.08	7.29	5.11	5.05	5.23	5.99	5.18	5.49	5.42	5.67	5.65	5.37	5.16	5.56	6.78	6.67	5.21
2341083	GADD45A	6.3	6.93	6.65	6.61	7.16	6.47	6.42	6.82	7.32	6.37	6.7	6.64	6.45	7.2	6.46	6.56	6.88	6.63	6.53	6.46	6.82	6.67	6.74	6.62	6.95	6.34	7.85	6.48	6.31	7.25	6.35	6.81	6.84	7.5	6.9	6.65	7.12	6.61	6.4	6.99	6.27	6.83	6.68	6.46	7.55	6.78	6.78	7.1
2341387	LRRC7	4.68	4.21	4.19	3.96	3.87	4.32	4.17	4.28	4.4	4.59	4.24	4.01	4.26	4.12	4.24	4.16	4.08	4.31	4.11	3.95	4.19	4.21	4.3	4.29	4.25	3.87	3.89	4.01	4.06	3.95	3.89	4.15	4.04	4.05	3.94	4.13	4.02	4.3	4.06	4.2	4.04	3.95	3.92	4.05	3.82	4.01	3.9	4.25
2341535	PIN1P1	7.16	7.68	7.34	7.4	7.03	7.27	7.55	7.5	7.23	6.94	7.36	7.48	7.53	7.79	7.53	7.38	7.3	7.17	7.42	7.29	7.36	7.41	7.58	7.6	7.56	7.49	7.16	7.77	7.31	7.66	7.39	7.25	7.38	7.3	7.69	7.65	7.82	7.89	7.56	7.53	7.57	7.38	7.83	7.43	7.86	7.15	7.28	7.59
2341565	SRSF11	10.24	9.94	9.57	9.87	10.17	10.05	9.68	9.93	10.12	9.9	9.96	10.13	9.73	9.84	10.05	9.94	10.03	9.47	9.43	10.06	9.75	9.82	9.91	9.58	9.77	10	10.17	9.96	9.87	10.4	9.84	10.09	10.17	9.92	9.87	10.06	10.61	9.47	9.95	10.05	10.17	10.08	10.52	10.39	10.11	9.64	10.14	9.98
2341645	HHLA3	7.45	8.06	8.14	8.12	7.69	8.45	7.65	7.87	7.15	7.11	7.73	8	7.98	7.93	7.03	8.24	8.19	8.5	7.58	8.13	7.88	8.01	7.82	7.43	8.07	8.43	8.6	8.49	7.82	9.11	7.81	8.25	8.65	7.17	7.96	7.63	8.09	8.96	7.88	8.84	7.78	8.32	9.61	8.09	8.87	8.21	7.92	7.7
2341663	CTH	5.57	5.89	5.89	5.81	5.61	5.49	5.63	5.72	5.33	5.6	5.6	5.91	5.48	5.68	5.3	6.06	5.69	6.19	5.45	5.83	6.51	5.87	5.6	6.01	5.87	6.04	6.27	5.58	5.52	5.25	5.7	5.99	5.74	4.96	5.78	6.77	6.93	5.22	5.77	6.19	5.32	6.08	6.07	5.86	6.2	5.91	5.41	6.17
2342176	FPGT-TNNI3K	8.07	7.26	7.16	7.02	7.68	7.51	7.1	7.32	7.99	7.02	7.3	7.65	7.23	7.4	7.63	7.81	7.88	7.18	7.28	7.74	7.47	7.66	6.78	6.91	7.59	7.84	7.9	7.16	7.95	7.24	7.84	8.12	7.09	8.22	7.61	7.72	8.1	7.13	7.45	7.79	7.83	7.46	8.17	8.61	7.36	7.17	7.33	6.63
2342391	TYW3	8.6	8.19	7.91	8.24	8.84	8.34	8.36	8.27	8.49	8.44	7.95	8.37	7.99	8.26	8.48	8.15	8.49	8.43	7.93	8.28	8	8.33	8.06	7.97	8.54	8.49	8.46	7.89	8.43	9.2	8.44	9.2	8.48	8.41	8.39	8.79	9.67	8.2	8.1	8.63	8.22	8.12	8.65	8.98	8.55	7.64	8.61	8.65
2342475	LHX8	5.14	5.32	5.36	5.05	5.03	5.14	5.24	4.99	5.18	5.45	5.33	5.01	5.09	5.7	5.4	5.16	5.31	5.33	5.39	4.97	5.12	5.27	5.19	5.4	5.22	5.03	5.1	5.2	5.1	4.99	5	5.2	5.31	5.07	5.17	5.08	5.1	5.43	5.13	5.61	5.34	5.09	5.04	5.2	5.11	5.59	5.01	5.29
2342576	ACADM	9.18	8.71	8.86	8.67	8.97	10.43	8.57	8.47	8.87	8.35	8.19	8.9	8.11	9.23	8.35	8.81	9	9.16	8.46	8.73	8.8	9.08	8.62	9.44	8.79	9.1	9.14	8.68	9	9.17	8.91	9.07	8.55	9.28	8.58	8.86	10.88	7.92	8.73	8.38	9.11	9.05	9.2	9.38	9.25	8.3	9.35	9.13
2342624	RABGGTB	7.62	7.58	7.23	6.93	7.65	7.56	7.31	7.1	7.48	7.16	7.43	7.4	6.93	7.6	7.06	7.58	7.56	7.3	7.25	7.52	7.49	7.58	7.03	7.41	7.63	7.82	7.75	7.35	7.88	8.74	7.64	7.71	7.63	7.96	7.3	7.98	9.21	7.46	7.79	7.1	8.02	8.02	8.19	8.9	8.71	7.31	8.14	7.47
2342665	MSH4	3.47	3.43	3.37	3.31	3.22	3.29	3.47	3.2	3.42	3.83	3.36	3.41	3.34	3.34	3.5	3.34	3.52	3.39	3.29	3.37	3.27	3.35	3.4	3.27	3.42	3.41	3.33	3.28	3.27	3.58	3.13	3.32	3.41	3.41	3.5	3.44	4.31	3.32	3.34	3.31	3.6	4.69	3.9	3.92	3.38	3.23	3.41	3.48
2342738	ST6GALNAC3	6.37	6.43	6.69	6.52	6.78	6.67	6.6	6.69	6.44	6.68	6.2	6.84	6.44	6.97	6.24	6.14	6.17	7.31	6.25	6.25	6.78	6.61	6.15	7.25	6.65	6.15	5.88	6.21	6.39	5.76	5.97	6.05	5.8	6.11	5.98	6.02	6.03	6.18	6.19	5.96	5.83	6.33	5.98	5.8	5.96	5.64	6.58	5.89
2342904	ST6GALNAC5	6.69	7.48	6.38	7.49	6.88	7.11	7.4	6.96	7.37	6.78	8.3	6.52	6.76	6.65	6.79	7.16	7.54	6.43	6.37	6.6	7.41	7.16	7.09	6.43	7.44	6.56	6.87	6.64	8.03	9.56	7.59	7.09	7.5	7.11	6.33	6.71	7.07	6.67	7.4	6.37	7.84	8.19	7.57	6.82	7.19	8.54	6.93	7.02
2343025	ak5	8.49	8.54	6.41	8.4	8.7	7.96	8.22	7.6	7.86	8.3	9.72	8.27	7.98	6.95	7.66	8.29	8.55	4.94	5.09	8.1	9.02	6.73	8.37	6.41	8.84	5.86	6.76	5.59	4.89	4.74	5.99	5.96	5.14	7.35	5.61	5.26	5.1	6.09	6.75	5.02	7.19	5.87	5.9	5.91	6.19	5.66	6.73	8.85
2343170	MIGA1	8.33	7.6	7.57	7.92	8.04	8.65	7.69	7.8	8.73	7.41	8.02	8.23	7.26	7.94	7.96	8.08	8.2	7.55	6.99	7.79	7.51	7.81	7.84	7.6	7.85	8.45	7.56	7.19	8.24	7.74	7.8	8.09	7.76	8.83	7.6	9.24	8.18	7.33	7.72	7.58	7.83	7.42	7.86	7.98	8.04	7.31	7.85	7.81
2343231	NEXN	7.23	7.52	7.75	7.33	7.93	7.29	7.23	8.25	8.3	7.39	7.87	7.76	6.65	8.39	6.82	6.6	7.52	7.16	6.62	7.13	8	8.05	6.85	7.81	7.13	7.28	8.49	7.01	5.35	6.36	6.85	7.53	6.72	6.25	6.84	6.3	5.59	5.67	7.1	6	7.18	6.45	9.32	7.13	6.6	8.03	6.86	7.43
2343289	DNAJB4	8.5	8.33	8.87	8.46	8.39	8.38	8.28	8.46	8.92	9.23	8.63	8.71	7.6	9	7.85	7.98	8.14	8.73	6.95	8.66	8.86	8.89	8.22	8.43	8.76	8.02	8.65	8.18	7.4	8.49	7.84	8.17	8.75	7.37	6.86	8.62	8.22	7.5	7.75	7.67	7.67	7.8	8.76	8.1	7.94	8.17	7.71	8.44
2343334	GIPC2	6.18	5.92	5.89	6.2	5.74	5.8	6.15	6.21	6.37	6.23	5.83	6.12	5.9	6.37	5.95	5.64	5.84	6.07	5.43	5.81	6.07	5.91	5.76	6.04	6.14	6.17	4.98	5.29	5.29	5.44	5.04	5.46	5.26	5.45	5.36	5.41	5.13	5.48	5.47	5.16	5.39	5.38	5.22	5.36	5.15	5.34	5.28	5.53
2343418	PTGFR	6.33	6.81	7.12	6.52	6.56	6.64	6.83	6.36	6.52	6.82	6.78	6.34	6.35	8.14	6.27	6.43	6.14	7.1	7.15	6.45	6.31	7.02	6.99	6.79	6.87	5.66	5.47	6	5.79	6.36	5.57	6.12	9.87	5.74	5.53	5.97	5.75	6.05	6.17	5.81	5.78	5.78	5.67	5.93	5.33	5.49	5.49	5.94
2343473	IFI44L	8.67	8.02	10.01	9.23	8.43	9.15	7.61	9.77	7.78	9.04	7.26	8.64	8.12	8.74	7.57	9.56	8.33	9.85	9.42	8.86	10.46	10.04	7.56	9.52	7.75	10.83	10.05	9.51	8.14	11.56	10.55	9.69	11.39	6.98	9.14	8.83	8.62	10.32	8.86	7.83	10.4	9.11	10.4	8.2	9.38	9.55	11.57	8.42
2343511	IFI44	7.2	6.63	7.9	7.15	7.41	7.45	6.56	7.95	7.09	7.13	6.03	7.48	6.73	7.35	6.49	7.94	7.39	7.8	8.03	7.22	8.57	8.49	6.6	7.03	6.97	9	8.15	7.83	6.84	10.05	9.13	7.64	9.63	6.07	6.81	7.6	6.76	7.99	7.25	6.43	8.55	7.27	8.71	7.28	7.5	7.94	9.73	7.16
2343823	ADGRL2	8.53	8.63	8.54	9.05	9.08	8.58	9.03	8.74	8.75	8.66	8.89	9.44	8.29	8.89	8.51	8.6	8.74	9.15	7.33	8.9	8.94	8.94	8.51	8.69	8.66	7.92	8.07	7.49	6.78	8.64	7.07	7.84	8.35	7.6	6.66	6.94	6.36	7.36	7.6	7.83	7.17	7.25	9.69	7.39	7.46	7.36	7.73	7.56
2344393	PRKACB	9.18	7.76	8.14	7.89	8.61	9.1	7.47	8.13	8.66	7.83	7.96	8.18	7.61	8.45	7.69	8.61	8.63	7.72	9.16	8.05	8.04	8.01	7.88	7.92	8.2	11.19	7.68	8.08	7.64	8.03	7.67	7.66	7.1	6.81	7.42	8.41	7.15	10.63	8.14	9.96	8.06	8.03	8.17	8.2	7.53	8.06	8.74	8.1
2344450	LOC100128775	5.65	6.13	6.39	5.62	5.72	6.42	7.1	5.28	5.69	5.76	6.13	5.95	6.57	5.88	6.25	5.66	5.82	6.17	6.59	6.09	6.12	6.15	5.82	6.24	6.04	5.3	5.17	5.83	6.02	6.15	5.96	5.89	5.93	5.96	6.32	6.76	7.13	7.63	5.9	7.07	7.01	6.73	7.04	5.76	6.23	5.28	5.09	6.19
2344511	DNASE2B	3.75	3.7	4.79	3.67	3.69	4.83	3.52	3.52	3.72	3.68	3.73	3.38	3.6	3.62	4.03	3.73	3.45	3.7	7.35	3.33	3.97	3.72	3.79	3.9	3.95	6.75	3.55	4.12	3.99	3.77	4.05	3.35	3.57	3.8	3.83	3.86	4.09	4.84	3.8	4.12	3.99	3.54	3.55	5.59	3.73	3.63	3.85	3.86
2344542	RPF1	8.33	7.87	7.31	7.5	8.35	8.08	7.66	7.74	8.14	7.78	7.74	7.97	7.21	7.97	7.94	8.15	8.05	7.39	7.86	7.82	7.83	7.76	7.76	7.53	8.07	8.33	7.98	6.76	8.15	8.46	8.46	8.57	7.94	8.32	7.68	8.19	8.28	8.26	8.11	8.36	7.35	8.01	7.48	8.4	8.67	7.79	8.2	8.01
2344577	SPATA1	5.03	5.02	5.44	5.15	5.28	5.35	4.82	5.06	5.29	5.12	5.08	5.1	5.01	4.99	5.23	5.04	4.96	4.86	5.03	4.97	5	5.22	5.07	4.98	5	5.32	5.11	4.84	5.18	4.98	4.9	5.11	4.85	5.07	4.81	5.02	4.91	5.38	5.16	5.27	5.06	5.6	4.62	5.43	5.16	5.36	5.15	5
2344731	WDR63	4	4.09	4.17	3.74	4.16	4.1	3.84	4.19	4.02	3.95	4.06	4.01	3.86	4.09	4	4.08	4.27	3.76	4.51	3.94	3.94	3.97	3.71	4.13	4.09	4.11	5.46	3.88	3.86	3.84	3.8	4.48	3.8	3.87	4.89	3.83	3.7	4.03	3.98	4.16	3.88	3.73	3.71	4.3	3.81	3.84	4.21	4.36
2344888	CYR61	9.45	10.51	10.53	9.82	10.67	10.04	9.94	10.11	10.89	10.69	10.94	10.72	9.79	11.01	9.85	9.48	10.27	10.74	10.6	10.49	10.86	11.48	9.36	10.41	10.75	8.91	11.41	10.22	8.98	8.65	9.41	9.61	9.2	8.59	9.65	8.78	8.72	8.79	9.98	9.82	9.79	9.16	9.26	10.16	9.03	10.73	10.34	10.09
2344984	CLCA2	4.7	5.37	5.61	5.31	7.48	6.98	7.64	5.24	6.22	5.17	6.09	6.55	5.1	6.81	5.05	6.48	6.26	5.06	4.93	4.67	6.8	5.37	5.9	5.67	6.82	4.62	6.3	6.58	4.69	4.61	4.74	5.28	5.6	4.79	4.65	4.74	9.63	6.03	5.09	4.94	6.45	6.61	4.65	4.66	4.74	8.88	4.88	5.09
2345023	CLCA1	4.3	4.63	4.33	4.35	4.13	4.55	4.39	4.26	4.39	4.81	4.55	4.24	4.47	4.31	4.74	4.23	4.46	4.45	4.45	4.27	4.32	4.57	4.46	4.54	4.4	4.29	4.14	4.41	4.4	4.3	4.26	4.22	4.51	4.41	4.44	4.45	4.4	4.76	4.55	4.46	4.36	4.45	4.48	4.2	4.31	4.39	4.15	4.38
2345061	CLCA4	3.74	4.6	3.77	4.6	4.37	3.61	4	3.78	3.67	4.04	4.42	4.48	3.82	3.62	3.73	4	4.36	3.51	3.42	3.91	3.84	4.82	4.43	3.54	4.03	3.35	3.13	3.69	3.49	3.44	3.46	3.65	3.38	3.47	3.53	3.37	3.57	3.87	3.55	3.6	3.6	3.4	3.65	3.29	3.59	3.25	3.44	3.61
2345095	clca3p	3	3.09	3.19	2.99	2.91	2.9	3.16	3.03	3.18	3.4	3.09	2.89	3.07	3.17	3.37	3.02	3.05	3.14	3.1	2.89	2.97	3.06	3.15	3.14	3.09	2.9	2.92	3.1	2.92	3	3.03	3.13	3.03	3.23	3.06	3.23	3.18	3.26	3.07	3.2	3.17	3	2.99	3.05	2.89	3	3.01	3.37
2345128	SH3GLB1	8.82	9.19	9.25	9.03	8.63	9.12	9.21	9.19	9.03	8.96	9.08	9.08	8.92	9.07	8.98	8.98	8.98	9.44	9.3	8.78	9.08	9.35	8.87	9.56	8.94	8.62	8.71	9.01	8.94	9.02	9.02	9.03	9.27	8.63	8.71	9.36	9.15	9.52	9	9.26	8.74	8.69	9.06	8.82	8.73	9.22	8.67	8.89
2345196	HS2ST1	7.79	7.54	7.22	7.24	7.7	7.76	7.43	7.33	8.03	7.44	7.51	7.66	7.25	7.81	7.48	7.64	7.63	7.46	8.9	7.53	7.61	7.61	7.46	7.31	7.71	7.57	7.6	6.99	6.86	7.99	7.32	7.77	8.14	7.47	7.67	8.04	8.08	7.24	7.57	7.22	8.35	7.71	7.93	7.85	7.78	7.84	7.54	7.36
2345239	LINC01140	6.76	7.21	7.26	7.12	6.71	7.21	7.15	7.44	6.77	7.15	6.66	6.91	7.36	7.75	6.88	7.08	6.69	7.75	7.28	7.25	7.11	7.49	6.89	7.56	7.42	6.43	6.85	6.67	6.59	7.87	6.48	6.67	7.35	6.38	6.48	6.48	6.32	6.46	6.81	6.77	6.75	6.58	7.53	6.62	6.37	6.75	6.69	6.75
2345286	LMO4	7.26	7.31	7.09	7.24	6.9	7.47	6.74	7.01	7	7.01	6.82	7.55	7.23	7.37	6.88	7.41	7.01	7.07	6.89	7.09	7.25	7.44	6.92	6.95	7.08	6.31	7.06	6.75	6.49	8.94	6.87	6.3	9.59	5.9	6.24	5.81	7.83	6.43	8.01	6.07	7.4	8.24	9.34	7.04	7.38	7.8	7.61	7.61
2345617	PKN2	9.28	8.68	8.62	8.76	9.28	9.02	8.91	8.82	9.1	8.62	8.7	9.22	8.57	9.04	8.5	8.81	8.91	8.84	8.54	9.12	8.91	9.02	8.67	8.64	8.98	9.02	8.92	8.56	8.84	9.12	8.28	9.28	8.6	8.77	8.54	8.73	8.92	8.04	8.81	8.79	9.12	8.68	8.86	8.95	8.71	8.52	9.16	8.83
2345816	gbp6	4.66	4.5	4.37	4.46	4.3	4.42	4.42	4.71	4.95	4.53	4.6	4.28	4.48	4.09	4.56	4.54	4.6	4.34	4.19	4.42	4.23	4.4	4.5	4.51	4.17	3.99	4.18	4.37	4.23	5.49	4.08	4.27	4.97	4.55	4.19	4.1	4.6	4.48	4.3	4.42	4.61	4.31	4.43	4.11	3.92	4.51	4.63	4.41
2345880	LRRC8B	8.53	9.52	9.15	8.83	9.16	9.53	8.56	8.61	8.23	8.54	8.89	9.06	8.48	9.06	8.42	9.37	9.11	9.15	8.64	9.31	9.14	9.4	8.49	8.99	9.18	9.08	9.26	8.97	9.39	10.69	9	9.59	9.99	9.18	9.46	9.5	9.74	8.2	9.49	9.04	9.3	9.58	9.8	9.81	9.38	9.22	9.65	8.94
2345929	LRRC8C	8.27	9.37	9.22	8.61	8.64	9.11	8.98	9.51	8.03	9.09	8.09	9.02	8.93	9.55	8.19	9.07	8.39	9.5	9.64	9.3	9.53	9.14	7.99	9.63	9.41	8.77	8.42	8.32	8.82	9.83	8.45	8.03	8.79	7.58	8.26	7.88	8.37	7.24	8.53	8.67	8.78	8.33	8.96	8.35	8.32	9.13	9.42	8.41
2346023	LRRC8D	8.47	9.15	8.73	8.8	8.82	8.75	8.15	8.27	8.71	8.4	8.6	8.59	8.61	8.37	8.8	9.18	8.86	8.15	8.85	8.84	8.38	8.75	8.43	8.12	8.6	8.79	9.12	8.48	8.87	9.83	8.65	8.83	9.63	9	8.87	8.17	9.41	8.52	8.48	8.71	9.02	8.87	9.68	9.28	8.71	8.72	9.26	8.2
2346074	ZNF326	8.18	7.63	7.4	7.46	7.9	7.44	7.45	7.51	8.3	7.35	7.78	7.76	6.92	7.55	7.53	7.62	7.88	6.98	7.08	7.63	7.69	7.78	7.45	7.1	7.86	7.94	7.79	7.38	7.53	8.12	7.41	8.21	8.07	8.27	6.98	7.66	7.66	6.67	7.63	7.46	8.02	7.99	7.81	8.07	7.29	7.18	7.69	7.4
2346399	CDC7	4.58	4.68	4.25	4.29	4.8	4.97	4.6	4.48	4.56	4.53	4.41	4.71	4.48	4.86	4.5	5.15	4.45	3.96	4.48	4.37	4.51	4.55	4.52	4.45	4.76	4.96	4.83	4.66	5.05	6.08	6.33	4.86	6.74	6.16	5.1	5.83	5.83	5.01	5.62	5.21	5.32	5.65	5.85	5.6	6	5.04	6.04	5.06
2346575	BRDT	3.48	3.7	3.74	3.6	3.37	3.56	3.66	3.58	3.61	3.84	3.65	3.38	3.58	3.59	3.8	3.33	3.49	3.68	3.57	3.45	3.47	3.6	3.6	3.77	3.56	3.44	3.58	3.64	3.66	3.52	3.45	3.58	3.52	3.6	3.49	3.62	3.5	3.78	3.64	3.63	3.65	3.64	3.56	3.43	3.44	3.44	3.45	3.78
2346625	EPHX4	6.61	6.9	6.9	6.55	6.89	6.75	6.51	6.55	6.54	6.65	6.66	6.61	6.75	6.5	6.75	6.54	6.89	6.52	6.26	6.73	6.56	6.73	6.69	6.83	6.51	6.54	6.77	6.76	6.9	7.32	6.66	6.67	7.51	6.49	6.84	6.37	6.64	6.65	7.27	6.68	6.61	6.62	6.58	6.36	6.4	6.94	6.28	6.64
2346657	BTBD8	6.45	5.47	5.55	6.25	6.38	6.07	5.79	5.86	5.63	5.69	5.55	6.08	5.62	5.87	5.69	5.8	6.28	5.99	5.66	6.1	5.67	6.01	6.02	5.62	5.71	6.42	6.18	5.46	6.27	6.01	5.81	6.28	5.9	5.9	6.04	5.51	5.33	5.5	5.83	5.2	5.45	5.36	6.54	6.48	5.2	5.8	5.84	6.12
2346738	RPAP2	8.65	7.58	7.35	7.59	8.37	8.1	7.79	7.95	8.12	7.87	7.72	8.28	7.59	7.91	7.69	8.22	8.26	7.57	7.3	8.07	7.83	8.08	7.92	7.5	8.18	8.45	8.22	7.48	8.1	8.45	7.83	8.24	8.15	8.35	7.81	8.32	7.95	7.54	8.32	7.63	8.18	8.25	8.43	8.22	7.95	7.82	8.37	7.82
2346863	SNORA66	7.15	7.32	6.48	5.96	6.86	6.7	6.76	6.89	6.69	6.36	6.2	6.44	6.88	6.16	6.22	7.11	7.13	6.06	6.32	7.06	6.96	6.69	6.65	5.96	7.24	6.82	7.24	5.64	7.12	7.9	6.72	7.47	7.31	6.73	6.19	6.66	7.56	6.41	7.01	7.06	7.59	6.6	6.96	7.2	7.18	6.91	7.34	6.81
2346934	MTF2	8.58	7.8	7.49	8	8.45	8.04	7.74	7.71	9.1	8.05	8.36	8.37	7.61	8.11	8.33	8.42	8.27	7.36	7.75	8.03	7.79	8	8.07	7.56	8.1	8.08	8.33	6.98	8.26	9.14	8.1	8.6	8.69	9.06	7.91	8.5	9.06	7.87	8.32	8.36	8.23	8.19	8.33	8.07	8.42	8.19	8.43	7.91
2347023	CCDC18	4.92	4.72	4.74	4.22	4.58	4.79	4.53	4.77	4.53	4.46	4.06	4.59	4.24	5.09	4.4	5.21	4.43	4.62	4.59	4.47	4.95	5.14	4.49	4.72	4.71	4.76	4.46	4.34	5.03	6.07	5.05	4.7	5.29	5.01	4.71	4.77	5.24	4.14	4.93	4.36	5.25	5.2	5.44	5.7	5.46	4.96	5.72	4.58
2347096	DR1	8.83	8.63	8.52	8.69	8.84	8.79	8.39	8.57	9.3	8.76	8.84	8.91	8.53	9.21	8.73	9.03	8.83	8.49	8.69	8.88	8.72	8.75	8.67	8.57	8.87	9.08	9.18	8.71	8.88	9.42	9.03	9	9.22	9.3	8.38	9.51	9.56	8.85	9.04	9.25	9.48	9.48	8.98	9.07	9.29	8.83	9.05	8.92
2347132	FNBP1L	9	8.62	8	8.39	9.12	8.65	8.31	8.46	9.33	8.23	8.75	8.89	8	8.2	8.7	8.77	9.05	7.63	6.62	8.55	8.52	8.68	8.75	7.79	8.65	8.43	9.31	8.12	8.3	8.31	8.49	9.21	9.01	8.97	8.75	9.12	8.6	8.28	8.7	8.95	8.91	8.88	8.88	9.1	8.43	8.88	8.35	8.57
2347502	ABCD3	8.66	7.61	7.63	7.6	9.01	8.43	7.6	7.75	9.31	7.85	8.53	8.46	7.23	7.78	8.49	8.61	8.57	7.32	6.98	7.91	7.72	7.62	7.73	7.27	8.07	7.91	9.03	7.78	9.23	9.06	8.68	9.59	8.1	9.15	9	9.61	9.7	8.54	8.69	9.13	8.73	8.69	8.43	9.38	9.27	7.66	8.61	9.25
2347625	SLC44A3	7.22	7.2	6.54	8.11	7.58	7.68	7.55	7.06	7.44	6.73	7.41	7.27	6.98	6.47	7.45	7.33	7.6	6.22	5.51	7.47	6.87	6.86	7.14	6.21	7.27	8.36	7.92	7.12	6.53	7.77	6.84	8.14	6.95	7.77	7.26	7.24	7.36	7.13	7.07	6.18	8.37	6.58	8.41	7.43	7.24	7.52	7.01	7.5
2347732	TMEM56-RWDD3	6.52	7.09	7.18	6.77	6.27	6.97	6.86	6.98	7	7.14	6.49	7.31	6.6	8.04	7	6.84	7.03	8.1	6.8	6.85	7.56	7.53	6.76	7.62	6.99	7.52	6.11	6.25	6.17	8.24	5.44	6.8	6.5	7.49	6.86	7.95	5.82	6.38	7.39	5.66	7.83	6.44	7.18	6.79	5.97	6.5	6.23	6.88
2348060	PTBP2	9.56	8.6	8.31	8.29	9.53	8.83	8.67	9.24	9.56	8.81	9.02	9.01	8.48	8.53	8.8	9.08	9.27	8.15	7.86	8.94	8.67	8.73	8.53	8.13	8.97	9.28	9.06	7.75	8.71	9.37	8.46	9.37	9.11	8.64	8.52	9.01	8.69	7.86	8.47	8.75	9.02	8.72	9.13	9.26	8.24	8.31	8.95	8.43
2348437	SNX7	7.17	6.08	6.07	6.26	6.58	6.44	6.29	6.59	7	6.33	6.39	6.72	5.81	7.01	6.51	6.65	6.66	5.96	6.37	6.67	6.58	6.54	6.22	5.84	6.72	6.87	6.32	5.95	6.09	6.72	5.99	6.13	6.55	5.97	6.17	5.54	5.44	6.5	6.71	6.24	6.43	6.18	6.65	6.89	6.43	6.81	6.5	6.8
2348514	PLPPR4	8.44	8.58	8.53	8.44	8.1	8.23	8.69	8.49	8.6	8.81	8.58	8.46	8.22	8.59	8.54	8.45	8.48	8.44	8.53	8.23	8.43	8.6	8.62	8.74	8.38	8.02	8.39	8.41	8.38	8.24	8.35	8.42	8.24	8.42	8.18	8.61	8.42	8.39	8.57	8.45	8.43	8.29	8.42	8.34	8.19	8.46	8.3	8.22
2348569	PALMD	8.3	9.46	10.42	9.44	8.34	8.73	9.49	9.58	8.16	8.44	8.18	10.22	8.39	10.9	8.43	8.52	8.34	10.39	8.49	9.37	10.42	10.46	8.51	10.53	9.76	7.58	7.04	7.9	6.6	7.13	6.76	7.37	7.77	7.41	6.59	7.56	6.88	5.75	8.26	6.71	6.77	7.9	7.52	6.58	7.3	7.11	8.73	7.53
2348634	AGL	8.11	6.96	7.17	7.31	8.12	7.62	7.23	7.39	7.51	6.64	7.23	7.7	6.92	8	7.04	7.62	7.43	7.92	6.91	7.31	7.51	7.48	7.26	7.69	7.86	7.63	8.58	7.21	6.39	7.54	7.72	7.92	7.45	8.12	7.8	8.4	10.32	8.29	8.36	7.03	8.29	7.84	7.96	7.67	7.95	7.28	9.13	7.32
2348702	SLC35A3	8.29	7.63	7.43	7.61	8.25	8.35	7.76	7.78	7.95	7.16	7.63	7.88	7.45	7.69	7.43	8.02	8.19	7.32	7.22	7.92	7.7	7.76	7.55	7.26	8.04	8.17	8.35	7.7	7.72	8.38	8.5	8.75	8.45	8.29	8.42	9.25	8.74	8.36	8.83	7.96	8.38	7.97	7.97	9.12	8.45	7.82	8.38	8.17
2348757	MFSD14A	9.02	9.4	9.11	9.06	9.73	9.59	9.1	9.19	9.39	9.01	9.3	9.46	9.11	9.45	8.81	9.37	9.44	9.18	9.01	9.45	9.39	9.53	8.82	9.1	9.62	9.61	9.75	9.18	9.48	10	9.24	9.75	10.02	9.45	9.66	10.02	9.8	9.63	9.59	9.31	9.75	9.48	10.04	9.52	9.77	9.6	9.94	9.16
2348792	TRMT13	8.62	7.29	7.1	7.59	8.19	7.78	7.73	7.62	8.25	7.54	7.73	8.01	7.4	7.35	7.68	8	8.14	6.92	6.87	8.04	7.6	7.52	7.9	6.94	7.91	8.05	7.9	6.69	7.97	8.04	7.41	8.09	7.86	8.15	7.67	7.93	8.11	6.78	7.87	7.57	8.18	7.63	8	7.95	7.71	7.49	8.2	7.82
2348854	RTCA	9.06	8.81	8.62	8.65	9.01	9.07	8.78	8.89	9.17	8.63	8.66	8.79	8.59	8.91	8.96	8.89	8.94	8.9	8.88	8.87	8.59	8.87	8.7	8.8	8.95	9.33	9.04	8.58	9.1	9.67	8.97	9.06	9.4	9.01	9.2	9.37	9.66	8.87	9.11	9.14	9.33	9	9.15	9.31	9.17	9.04	9.41	9.13
2348896	CDC14A	8.36	7.56	8.25	7.95	8.81	8.2	8.89	8.81	8.69	8.48	8.34	8.69	7.89	7.7	8.09	8.46	8.34	7.28	7.54	8.23	8.03	7.83	7.94	7.47	8.29	7.65	7.24	8.17	8.92	7.56	7.35	7.72	7.41	6.94	9.16	6.61	10.31	9.65	7.96	7.7	7.15	6.73	6.7	7.97	7.27	7.92	9.6	7.23
2348962	gpr88	7.33	7.55	7.55	7.4	7.16	7.48	7.64	7.37	7.36	7.71	7.6	7.39	7.67	7.6	7.46	7.45	7.5	7.55	7.59	7.18	7.39	7.72	7.58	7.69	7.39	7.12	7.14	7.51	7.24	7.37	7.19	7.22	7.4	7.27	7.29	7.65	7.43	7.51	7.46	7.45	7.36	7.23	7.46	7.41	7.33	7.44	7.29	7.48
2348992	VCAM1	7.04	7.54	7.38	7	6.46	6.67	6.75	7.38	8.02	6.8	6.29	7.67	6.53	7.06	6.4	7.86	6.48	6.69	9.3	7.56	7.55	7.55	6.7	7.29	8.49	6.46	7.05	7.8	6.72	8.87	7.54	6.21	7.7	5.7	5.99	5.92	7.36	5.74	6.39	6.69	7.58	6.92	7.22	7.53	7.1	8.28	8.39	6.61
2349043	SLC30A7	9.38	9.45	9.1	8.99	9.75	9.76	8.88	9.24	9.02	9.01	8.92	9.22	9.01	8.97	8.96	9.62	9.33	8.41	9.24	9.17	9.22	9.15	8.81	8.76	9.6	9.88	9.84	9.01	9.4	9.99	9.35	9.96	10.19	9.51	9.68	9.87	10.41	9.15	9.91	9.65	10.41	9.64	9.64	9.8	10.29	9.93	10.16	9.43
2349129	S1PR1	7.32	8.46	8.33	7.99	7.37	7.79	8.73	8.64	7.81	7.44	7.97	9.2	8.11	8.95	7.81	7.96	7.88	8.51	7.83	8.17	9.5	8.27	7.73	8.51	8.47	7.33	6.77	7.4	6.99	6.89	6.63	7.3	6.62	7.18	6.8	7.37	6.48	6.58	7.49	7.58	7.05	7.02	6.77	7.14	6.68	6.7	8.01	7.06
2349211	DNAJA1P5	3.87	3.9	4.16	3.55	3.79	4.46	3.84	3.86	4.22	4.67	4.01	3.37	4.22	4.04	4.28	3.68	3.92	4.17	4.05	3.78	3.83	4.13	4.03	4.16	4.03	3.46	3.2	3.73	3.98	3.89	3.97	4.25	3.73	4.39	4	3.83	4.09	4.14	4.05	4.13	4.44	3.93	4.21	3.71	3.8	3.76	4.01	4.04
2349345	RNPC3	6.96	6.36	5.89	6.34	6.64	5.86	6.31	6.39	7.49	5.99	6.54	7.06	6.06	6.49	6.56	6.7	6.86	6.07	5.83	6.63	6.55	6.57	6.49	5.97	6.41	6.54	5.98	4.86	5.87	5.78	5.14	6.24	5.36	6.15	5	6.22	5.74	4.67	6.43	5.57	6.23	6.22	5.93	6.88	4.92	6.01	6.39	5.7
2349402	Amy1a	9.31	8.54	8.55	8.93	9.19	8.28	9.3	8.37	9.59	8.37	9.48	9.34	8.82	9.16	8.71	8.68	9.19	8.6	8	9.27	8.75	9.01	9.18	8.5	8.65	7.83	7.42	7.31	7.64	6.45	5.54	8.19	6.15	8.7	6.65	7.78	7.16	4.33	8.81	6.84	7.38	7.96	7.64	9.08	5.29	7.99	8.05	7.11
2349848	PRMT6	5.79	5.95	5.32	5.69	6.09	6.03	5.84	5.8	5.48	5.89	5.49	6.07	5.94	5.52	5.78	5.85	5.82	5.38	5.7	5.81	5.9	6.1	5.89	5.25	6.11	5.52	6.32	5.54	6.08	6.34	5.5	5.6	5.92	5.63	5.18	5.53	6.21	5.69	6.06	6	6.21	6.39	5.94	6.9	6.26	5.72	5.52	5.66
2349863	NTNG1	5.65	5.98	6.13	5.96	5.66	5.88	5.99	5.87	5.73	5.98	5.84	5.92	6.07	5.92	5.96	5.84	5.68	6.04	6.23	5.71	5.76	6.06	5.86	6.11	5.97	5.39	5.34	5.7	5.84	5.84	5.81	5.71	6.16	7.15	5.64	5.95	5.78	5.85	5.84	5.82	6.35	5.56	5.87	5.7	5.61	5.75	5.78	6.06
2350287	PRPF38B	8.22	8.06	7.7	7.95	8.18	7.87	7.77	7.89	8.49	7.65	8.14	8.3	7.7	7.99	8.18	8.31	8.25	7.55	7.82	8.1	7.99	7.89	8.1	7.59	8.02	8.08	7.96	7.35	8.08	8.5	7.7	8.24	7.91	8.15	7.64	7.92	8.1	7.28	7.91	8.08	8.33	8.09	7.86	8.12	8.33	7.89	8.53	8
2350316	FNDC7	4.28	4.83	4.39	4.63	4.01	4.37	4.21	4.25	4.27	4.66	4.71	3.83	4.61	4.27	4.68	4.18	4.47	4.05	4.6	3.89	4.55	4.22	4.54	4.75	4.49	4.14	4.13	4.72	4.41	4.4	4.39	3.95	4.67	4.5	4.47	4.66	4.5	5.14	4.58	4.55	4.52	4.54	4.72	4.54	4.21	4.14	4.42	4.46
2350339	STXBP3	8.54	7.75	7.78	7.9	8.35	8	7.94	7.85	8.62	7.54	8.21	8.12	7.36	8.11	7.93	8.09	8.18	7.37	8.09	8.08	7.86	7.95	7.85	7.52	8.24	8.49	8.09	7	7.9	8.22	7.49	8.14	7.96	8.46	8	8	7.8	7.28	8.2	7.84	8.16	8.29	7.95	8.46	7.72	7.73	8.37	7.71
2350391	SPATA42	3.77	3.73	3.83	3.41	3.57	3.38	3.73	3.9	3.52	3.45	3.8	3.36	3.68	3.38	3.85	3.31	3.5	3.26	3.16	3.3	3.11	3.39	3.36	3.7	3.25	3.32	3.58	3.81	3.7	3.31	3.41	3.58	3.41	3.64	3.57	3.49	3.8	3.61	3.55	3.32	3.56	3.65	3.52	3.52	3.29	4.06	3.58	3.51
2350489	KIAA1324	10.68	10.75	9.79	11.16	10.61	11.58	10.51	10.41	10.84	10.38	10.77	11.08	10.66	8.06	11.23	11.03	11.42	5.92	6.33	11.03	9.81	10.59	11.32	7.87	10.93	11.75	10.62	9.48	9.6	9.48	10.68	10.71	7.89	11.05	11.49	11.39	11.64	11.3	10.95	10.96	11.05	11.2	9.78	11.08	10.45	9.73	10.44	10.96
2350551	SARS	8.98	9.31	8.91	9.24	9.37	9.27	9.07	9.1	9.23	9.28	9.31	9.41	8.97	9.43	9.44	9.2	9.26	9.11	8.99	9.44	8.99	9.27	9.27	8.98	9.43	9.51	9.42	8.54	9.68	10.15	9.26	9.45	9.79	9.35	9.17	9.54	9.56	9.11	9.26	9.6	9.33	9.56	9.33	9.8	9.69	9.3	9.25	9.37
2350596	CELSR2	8.11	8.03	8.2	8.53	8.15	8.54	7.94	8.23	7.86	8.26	8.29	8.41	8.23	7.63	9.1	8.59	8.6	7.52	7.57	8.34	7.98	7.86	8.6	7.73	8.21	8.76	8.92	8.52	9.19	8.45	8.38	8.28	8.89	8.69	10.24	7.87	8.95	8.89	7.99	10.41	8.36	8.44	7.48	9.61	8.7	7.91	8.51	9.3
2350714	SYPL2	4.86	5.53	5.36	5.41	5.31	5.19	5.36	5.14	4.97	5.45	5.39	5.52	5.31	5.61	5.4	5.24	5.39	6	5.27	4.7	5.53	5.48	5.46	5.89	5.1	5.16	5.48	5.48	5.03	4.84	5.08	4.97	5.01	5.18	5.11	5.68	5.5	5.37	5.08	5.81	5.83	5.2	5.13	4.98	4.92	5.29	5.41	5.47
2350741	ATXN7L2	6.5	6.88	6.76	6.74	6.53	6.82	6.7	6.68	6.41	6.91	6.88	6.58	6.82	6.85	6.78	6.79	6.72	6.96	6.93	6.63	6.82	6.91	6.76	6.84	6.73	6.64	6.58	6.7	6.75	7.17	6.82	6.83	7.17	6.66	6.86	6.89	6.78	6.93	6.73	7.01	6.8	6.77	7.01	6.77	6.83	6.75	6.74	6.99
2350787	CYB561D1	7.05	7.41	7.22	7.22	6.81	7.23	7.34	7.07	7.25	7.35	7.12	7.05	7.18	7.3	7.19	7.39	7.28	7.32	7.23	7.1	7.27	7.19	7.46	7.38	7.35	7.2	6.97	6.74	7.33	7.23	7.1	7.13	7.15	7.28	7.27	7.31	7.51	7.54	7.15	7.29	7.24	7.03	7.36	7.12	6.9	7.07	6.99	7.28
2350818	GPR61	6.95	7.01	7.01	6.84	6.69	6.95	7.13	6.71	6.65	7.19	6.97	6.73	6.87	6.97	7.15	6.86	6.85	6.96	6.98	6.58	6.7	6.9	7.11	7.15	7	6.55	6.75	6.97	6.77	6.76	6.78	6.86	6.82	6.84	6.83	6.86	6.82	7.05	6.94	6.95	6.91	6.58	6.95	6.86	6.79	6.97	6.85	6.88
2350840	gnai3	8.26	8.06	8.07	7.76	8.45	8.04	8.05	7.85	7.96	7.07	7.66	8	7.38	8.58	7.54	8.17	8.03	7.75	8.43	8.09	8.06	8.21	7.69	8.09	8.44	8.61	8.8	7.63	8.27	8.82	8.09	8.8	8.49	8.18	8.16	8.49	8.58	7.81	8.28	8.74	8.92	8.73	8.5	8.87	8.51	8.36	8.8	7.78
2350880	AMPD2	7.25	7.93	7.58	7.73	7.48	7.72	7.59	7.53	7.48	7.8	7.67	7.73	7.76	8.01	7.49	7.67	7.54	7.82	7.68	7.61	7.71	7.76	7.6	7.76	7.82	7.85	8.12	7.38	7.89	8.03	7.61	7.73	8.07	7.68	7.73	7.92	8.04	7.92	7.66	7.62	7.99	8.07	8.16	7.66	8.01	7.69	7.77	7.68
2350922	GSTM1	8.24	8.42	8.42	9.07	8.72	8.24	8.55	8.81	8.28	8.37	8.68	8.84	8.49	8.58	8.49	8.74	8.86	9.04	8.02	9.1	8.54	8.53	8.36	8.6	8.63	8.19	8.68	7.56	8.96	8.01	6.82	8.8	7.88	8.74	8.38	8.91	9.93	8.35	7.76	8.92	8.6	8.83	7.42	8.42	8.48	7.8	8.83	7.49
2350952	ERVK11-1	9.44	9.47	9.06	10.39	9.77	10.56	9.14	9.69	8.99	8.72	9.58	9.72	9.58	9.38	9.36	9.21	9.65	9.78	8.22	9.92	9.16	9.37	9.34	9.07	9.3	9.2	9.99	8.29	9.81	8.44	6.77	9.93	8.85	9.27	9.04	8.74	7.88	7.95	7.96	8.72	8.64	7.17	8.56	8.34	7.68	8.21	9.63	8.03
2351004	GSTM5	9.29	8.33	8.55	9.67	8.35	12.47	8.72	8.02	7.08	7.11	6.41	9.7	8.29	7.22	6.51	7.23	8.46	8.85	7.77	9.86	5.61	8.67	8.53	7.53	8.02	5.15	7.39	6.23	4.82	4.3	4.02	7.67	4.38	5.09	4.05	3.85	5.46	4.21	4.67	5.52	4.51	4.65	4.2	5.07	5.43	3.94	6.55	5.78
2351063	CSF1	7.95	9.09	9.38	9.16	7.88	8.7	8.93	9.78	8.09	8.82	8.41	9.02	8.86	9.99	8.64	8.77	8.37	9.22	10.03	8.95	9.2	9.53	8.49	9.29	9.15	10.15	8.49	8.54	10.21	8.68	8.17	8.23	8.33	8.91	8.84	7.6	8.55	8.41	8.83	8.31	8.53	8.08	9.53	8.59	7.89	8.77	8.77	8.27
2351121	AHCYL1	9.37	9.79	9.9	10.23	9.73	10.12	9.68	9.83	9.88	9.18	9.8	10.09	9.43	10.26	10.26	9.75	9.79	10.31	9.83	9.85	10.1	9.9	9.87	10.03	9.85	10.58	10.25	9.43	10.09	10.06	9.49	10.03	9.98	10.24	10.03	9.84	10.37	9.81	9.53	10.42	10.08	10.43	9.95	10.25	9.74	9.43	10.13	9.92
2351171	STRIP1	7.02	7.29	7.1	7.42	7.06	7.15	7.08	7.3	7.48	6.83	7.34	7.48	7.19	7.39	7.21	7.28	7.21	7.23	7.13	7.36	7.37	7.37	7.31	6.99	7.37	7.64	7.3	6.86	7.46	7.38	6.92	7.05	7.48	7.31	7.01	7.17	7.33	7.06	7.09	7.19	7.23	7.18	7.54	7.24	7.07	7.16	7.15	7.18
2351233	UBL4B	6.56	6.71	6.02	6.49	6.05	6.54	6.47	6.71	6.16	5.88	6.74	6.39	6.6	6.49	6.46	5.95	6.6	6.61	6.58	5.81	6.47	6.53	6.44	6.6	6.21	6.47	6.23	6.51	6.27	6.88	6.15	6.49	6.95	6.39	6.06	6.53	6.1	6.46	6.26	6.13	6.39	6.45	6.46	6.66	6.22	6.33	6.32	6.95
2351294	KCNC4	8.09	8.14	7.9	8.37	7.96	7.95	7.93	8	7.69	8.16	8.09	7.98	8.38	7.72	7.97	8.12	7.99	7.62	7.64	8.26	8.09	8.28	8.34	7.78	8.05	7.38	7.23	7.51	7.61	8.34	7.27	7.5	7.63	7.77	7.68	7.79	7.39	7.64	7.69	7.47	7.45	7.32	8.28	7.59	7.33	7.72	7.53	7.67
2351393	RBM15	8.25	7.79	7.7	7.78	7.92	8.06	7.99	7.78	8.22	7.65	7.98	8.18	7.97	8.01	8.19	8.2	8.07	7.9	7.74	7.97	7.89	8.1	8.07	7.9	8.15	7.98	8.02	7.35	8.3	8.82	8.03	8.36	8.48	8.4	7.99	8.35	8.73	7.73	8.32	8.07	8.3	8.2	8.38	8.24	8.23	8.03	8.15	8.17
2351465	PROK1	6.62	6.9	6.91	7.3	6.53	6.72	6.99	6.62	6.64	7.12	6.98	6.8	6.68	6.76	6.77	6.37	6.69	7.1	6.79	6.66	7.15	6.9	6.86	6.98	6.65	6.18	6.18	6.87	6.52	6.45	6.53	6.54	6.65	6.66	6.62	6.74	6.71	6.96	6.83	6.72	6.9	6.63	6.53	6.51	6.23	6.54	6.37	6.93
2351572	CD53	8.81	9.52	10.01	9.52	9	9.29	8.55	9.26	8.41	9.37	8.87	8.56	8.72	9.44	8.92	10.61	9.09	8.73	11.54	9.31	9.56	9.15	8.78	9.64	9.69	10.15	9.54	9.79	10.45	10.81	10.03	9.11	10.29	8.43	9.62	9.22	10.23	8.39	10.04	9.41	10.37	9.84	9.89	10.26	10.12	10.93	11.16	9.72
2351632	CEPT1	8.93	8.67	8.58	8.44	8.47	8.51	8.35	8.33	8.65	8.63	8.41	8.69	7.88	8.91	8.52	8.6	8.72	8.81	9.56	8.54	9.09	8.87	8.34	8.59	8.79	8.64	8.59	8.22	8.31	9.31	8.04	9.31	8.75	8.56	8.27	8.55	8.85	8.26	8.5	8.46	8.82	8.86	8.47	8.36	8.29	8.56	8.92	8.53
2351687	CHI3L2	6.89	9.08	6.94	8.66	8.45	7.08	6.35	6.4	6.6	6.79	7.42	7.02	6.78	6.47	6.96	6.72	7.96	5.34	6.29	7.49	6.08	7.7	6.93	6.72	7.53	5.66	7.04	6.6	5.71	11.55	5.33	8.71	10.01	5.78	5.38	5.16	5.69	7.26	5.9	7.95	5.91	5.44	8.41	5.38	5.15	5.88	7.46	7.15
2351763	CHIA	6.12	6.12	6.05	6.04	6.01	5.94	6.1	6.08	6.26	6.23	6.25	5.97	6.24	5.88	6.3	5.9	6.29	5.81	6.18	5.75	6.01	6.26	6.09	6.14	6	5.61	5.9	6.1	6.02	6.07	5.81	5.96	6.04	6.13	6.12	6.1	5.86	6.38	6.16	6.13	6.13	5.95	6.06	6.13	5.97	5.94	6.06	6.29
2351787	PIFO	6.68	6.55	6.23	6.52	6.96	6.41	6.08	6.29	6.7	6.15	6.98	6.67	6.36	6.22	7.25	6.51	7	5.99	5.57	7.02	6.45	6.4	6.57	5.71	6.38	6.66	7.52	6.39	6.4	6.3	5.82	8.33	6.71	6.08	7.07	5.99	5.34	7.05	7.7	7.31	6.33	8.24	6.02	5.7	5.4	6.23	6.13	5.69
2351817	ATP5F1	4.81	4.93	4.39	4.04	4.42	4.28	4.6	4.91	4.39	4.41	4.09	4.75	4.04	4.61	4.05	4.22	4.51	4.21	4.22	4.55	4.62	4.87	4.16	5.24	4.83	4.78	4.16	4.4	4.63	5.61	4.2	4.28	4.89	4.65	4.12	4.4	4.53	4.25	4.12	4.41	3.68	4.39	3.98	4.88	3.51	4.04	4.53	4.5
2351854	C1orf162	8.07	8.93	9.45	9.32	8.45	8.83	8.23	8.84	7.88	8.63	8.21	8.14	8.03	8.31	8.08	9.03	8.52	8.05	11.03	8.69	9.28	8.46	8.23	8.96	9.2	8.77	8.79	9.53	9.47	9.63	9.54	8.75	9.48	8.19	9.33	8.26	9.67	7.86	9.76	8.76	9.54	9.28	8.55	9.25	9.12	10.02	10.08	8.81
2351872	RAP1A	8.22	8.58	7.92	8.08	8.16	8.2	8.07	8.22	8.55	8.14	8.23	7.86	7.76	8.89	7.95	8.63	8.33	8.41	8.84	8.27	8.49	8.33	7.93	8.51	8.5	8.18	8.54	7.55	8.27	8.52	7.83	8.47	8.27	8.32	7.91	9.04	8.64	7.94	8.28	8.17	8.72	8.46	8.37	8.36	8.26	8.51	8.77	8.21
2351940	DDX20	6.43	6.51	6.31	6.36	6.71	6.59	6.44	6.15	6.6	6.39	6.4	6.42	6.22	6.39	6.31	6.53	6.44	5.87	6.32	6.62	6.29	6.42	6.13	5.7	6.58	6.96	6.63	6.13	6.64	7.25	6.34	6.79	7.04	6.82	6.39	6.45	7.2	6.05	6.38	6.63	6.91	7.06	6.87	6.99	7.15	6.44	7.04	6.66
2352106	LOC100129406	8.49	9.17	9.19	8.93	8.85	8.84	8.9	9.46	8.81	9.1	8.76	9.3	8.95	9.02	8.39	8.78	8.73	8.85	9.77	9.18	9.32	8.92	8.51	8.94	9.17	9.22	9.45	8.91	8.65	9.52	8.76	8.87	9.38	8.27	8.84	8.44	9.02	8.75	8.9	8.77	9.06	8.79	9.35	8.89	8.59	9.33	8.9	8.99
2352169	WNT2B	6.77	7.18	7	6.99	6.74	6.97	7.06	7.19	6.62	6.66	6.82	7.09	7.09	7.59	6.95	6.77	6.71	7.32	7.17	6.98	7.3	7.19	6.86	7.27	6.9	6.7	6.47	6.6	6.65	7.03	6.56	6.28	6.7	6.65	6.63	6.69	6.62	6.92	6.85	6.8	6.65	6.37	6.78	6.73	6.41	7.51	6.5	7.14
2352228	BAZ2B	11.16	10	10.53	10.26	11.1	10.99	10.32	10.62	10.75	9.67	10.36	10.63	9.92	10.72	10.36	11.06	10.9	10.34	10.9	10.66	10.54	10.73	10.18	10.32	10.81	11.03	11.33	9.94	10.76	11.6	10.9	11.19	11.31	10.72	10.95	11.06	11.22	10.73	11.1	11.12	11.22	11.47	10.88	11.06	11	11.02	11.43	11
2352275	MOV10	8.37	8.24	8.37	8.7	8.5	8.76	8.3	8.88	8.13	8.09	8.43	8.66	8.59	8.2	8.15	8.94	8.59	8.19	8.15	8.76	8.68	8.51	8.45	7.93	8.81	9.38	9.15	8.86	9.02	9.86	9	9.3	9.53	8.28	8.88	9.15	9.5	9.25	8.84	9.14	9.29	8.96	9.4	9.22	8.33	9.01	9.2	9.28
2352338	FAM19A3	7.57	7.57	7.53	7.34	7.27	7.61	7.46	7.18	7.52	7.85	7.7	7.18	7.42	7.63	7.76	7.78	7.61	7.47	7.74	7.1	7.01	7.53	7.87	7.79	7.7	7.39	6.86	7.48	7.36	8.16	7.19	7.22	7.55	7.4	7.49	7.78	7.43	7.7	7.59	7.7	7.32	7.19	7.98	7.52	7.38	7.47	7.28	7.57
2352501	LRIG2	7.84	7.51	7.33	7.72	8.13	7.66	7.75	7.69	8.03	7.49	7.89	8.04	7.62	7.64	7.66	7.89	7.74	7.45	7.29	8.05	7.24	7.73	7.66	7.28	7.76	7.98	7.71	7	7.75	8.13	6.35	7.84	7.86	7.85	7.54	7.51	8.02	7.19	7.47	7.62	7.9	7.69	7.86	7.73	7.43	7.28	7.98	7.68
2352609	HNRNPA3	7.8	7.25	7.27	7.63	8.3	7.98	8.24	7.71	8.14	7.7	7.83	8.03	7.38	7.43	7.81	7.96	7.95	7.04	6.98	7.75	7.27	7.47	7.68	7.03	8.29	7.75	9.18	7.6	7.21	8.42	7.98	8.32	8.41	8.82	8.55	8.35	9.01	8.23	8.45	8.76	8.79	8.3	7.95	8.4	7.67	7.89	7.64	7.5
2352743	DCLRE1B	6.17	6.73	6.75	6.48	6.12	6.64	6.38	6.72	6.04	6.8	6.4	6.5	6.45	6.72	6.39	6.63	6.14	6.97	7.03	6.6	6.82	7.02	6.38	6.51	6.77	6.79	6.86	6.13	6.78	6.98	6.87	6.37	7.39	6.67	6.66	7.08	7.55	6.93	6.51	6.85	6.58	7.23	7.4	7.1	7.01	6.86	6.86	6.6
2352758	HIPK1	8.93	9.62	9.57	9.55	9.15	9.3	9.18	9.59	9.08	9.24	9.44	9.56	9.2	9.72	9.04	9.42	9.2	9.77	9.52	9.63	9.79	9.77	9.18	9.42	9.72	9.51	9.43	8.84	9.34	9.36	9.18	9.44	9.47	9.08	9.31	9.16	9.78	9.37	9.12	9.4	9.73	9.53	9.9	9.5	9.26	9.19	9.55	9.24
2352804	OLFML3	9.07	9.14	9.22	9.61	9.01	10.51	8.95	9.87	8.9	9.51	8.46	8.83	9.59	9.51	7.96	9.04	9.25	9.02	8.6	9.72	8.7	9.27	8.77	9.01	8.93	9.64	9.72	8.99	9.41	7.36	9.12	8.88	8.24	7.42	8.5	7.9	8.68	9.42	8.79	8.51	9.2	10.89	10.59	8.72	8.4	9.03	8.2	9.23
2353021	SYCP1	2.7	2.7	2.98	2.6	2.46	3.11	2.59	2.63	2.86	2.79	2.6	2.62	2.66	2.98	2.71	2.74	2.76	2.7	2.69	2.59	2.69	2.83	2.71	2.84	2.76	2.55	2.68	2.65	2.66	2.64	2.47	2.71	2.55	2.8	2.52	2.72	2.48	2.79	2.7	2.71	2.7	2.72	2.59	2.54	2.52	2.54	2.73	2.82
2353067	TSHB	3.73	3.62	3.79	3.76	3.69	3.75	4.01	3.79	3.67	4.17	3.87	3.71	3.84	3.74	4.13	3.71	3.89	3.85	3.77	3.81	3.92	4.08	3.93	4.08	3.98	3.58	3.29	3.95	3.79	3.78	3.35	3.67	3.47	3.94	3.94	3.9	3.92	3.95	3.76	3.84	4.04	3.71	3.39	3.73	3.63	3.69	3.8	4.19
2353237	VANGL1	6.9	7.09	7.39	7.47	6.92	7.62	6.7	7.4	6.6	7.23	6.86	7.35	7.03	7.34	7.08	7.28	7.37	6.97	6.81	7.39	7.21	7.1	7.19	7.06	7.3	7.94	7.8	7.66	8.19	8.13	7.54	8.27	8.53	7.57	7.95	7.22	7.93	8.52	8.14	7.55	8.44	8.18	8.72	8.82	8.25	7.75	7.64	7.59
2353337	SLC22A15	6.06	6.02	5.88	6.16	6.2	6.32	5.81	5.84	6.35	6.34	6.03	5.97	5.94	6.03	6.75	6.19	6.22	5.8	7.73	6	5.74	6.06	6.27	5.73	5.92	7.65	7.77	6.02	6.95	6.65	6.35	7.29	6.67	8.28	7.28	5.54	5.79	6.62	6.38	6.94	6.88	6.25	6.46	7.05	6.3	6.93	6.59	6.35
2353396	MAB21L3	5.12	5.42	5.09	4.95	4.86	6.25	5.03	4.8	4.8	5.09	5.09	4.79	4.86	5.36	5.11	4.95	5.14	5.18	5.31	4.75	5.49	5.02	5.09	5.24	4.88	4.89	4.86	4.99	4.99	5.1	5.07	5.08	5.03	5.27	5.23	5.18	5.06	5.61	4.95	5.12	5.3	4.84	5.39	4.89	4.91	5.23	5.23	5.2
2353477	ATP1A1	10.11	11.01	10.23	10.97	10.62	10.83	10.35	10.47	10.79	10.32	10.91	10.9	10.51	10.13	10.6	10.61	10.68	9.41	9.83	10.85	10.22	10.52	10.8	9.53	10.75	10.84	10.88	9.99	10.07	11.13	10.06	10.66	11.95	10.94	10.2	10.13	11.1	10.59	10.35	10.17	11.16	10.49	11.17	11.03	10.56	10.58	10.5	10.56
2353669	CD2	6.59	6.73	7.08	7.06	6.88	6.53	6.51	6.78	5.91	6.12	6.39	6.76	6.84	6.27	6.26	8.71	6.69	6.1	7.31	7.3	6.84	6.49	7.08	7.07	7.39	6.88	6.39	6.9	7.58	8.35	8.04	6.64	8.03	5.68	7.07	6.34	7.99	5.76	7.52	7.41	7.43	7.56	7.44	7.12	7.32	8.26	9.65	7.57
2353717	PTGFRN	8.01	8.62	8.01	8.31	8.06	8.57	8.2	8.57	8.55	8.31	8.47	8.28	8.65	8.91	8.2	8.11	8.3	7.67	8.1	8.4	7.83	8.34	8.17	7.77	8.81	8.67	9.15	8.16	8	8.56	8.28	8.91	9.54	8.54	8.1	6.72	8.34	8.52	8.9	8.78	8.8	8.91	8.89	8.57	8.36	8.92	8.05	8.83
2353749	CD101	5.63	6.05	5.47	5.79	5.83	5.64	5.77	5.55	5.74	5.93	5.59	5.52	5.82	5.92	5.76	6.35	5.55	5.48	5.7	5.62	5.62	5.74	5.81	5.74	6.04	5.57	5.51	5.74	5.51	6.21	5.72	5.75	5.92	5.69	5.73	5.49	6.08	5.63	5.84	6.08	6.44	5.92	5.84	5.73	5.67	6.09	6.35	5.73
2353773	TTF2	6.7	7.09	6.52	6.72	6.96	6.98	6.61	6.89	6.96	6.4	6.87	7.09	6.62	6.91	6.63	7.09	6.84	6.68	6.43	6.93	6.71	7.09	6.59	6.52	7.11	7.05	7.28	6.44	7.06	8.33	7.29	7.21	7.74	7.48	6.87	7.74	7.81	6.61	7.16	6.99	7.26	7.76	7.36	7.27	7.58	6.81	7.47	6.73
2353881	MAN1A2	9.07	8.8	8.73	8.67	8.88	8.88	8.44	8.59	9.24	8.13	8.88	9.13	8.17	9.42	8.58	9.01	8.94	8.78	8.24	8.64	9.13	9.04	8.52	8.71	9.04	8.84	8.77	8.2	8.71	9.21	8.29	9.12	9.15	9.07	8.22	9.51	8.83	8.3	8.98	8.33	9.18	9.08	8.86	8.76	8.53	8.74	8.9	8.79
2353988	FAM46C	8.31	8.44	8.3	9.15	8.66	8.64	8.04	7.97	8.9	8.59	8.81	8.66	8.97	8.2	8.75	9.78	8.77	7.92	7.53	9.19	8.24	8.67	8.62	7.79	8.76	8.29	8.48	7.91	10.27	8.71	8.27	8.81	8.01	9.48	8.87	8.33	9.19	8.37	8.57	8.27	7.92	8.59	7.6	7.97	9.79	10.69	10	8.79
2354082	WDR3	6.82	7.23	6.59	6.52	7.05	6.97	6.43	6.51	7.4	6.66	7.01	7.23	6.39	6.88	6.86	6.92	7.08	6.45	6.17	7	6.7	6.97	6.6	6.39	7.2	7.05	7.08	6.22	7.12	8.09	7.13	7.13	7.51	7.53	6.68	7.66	7.94	6.72	6.94	6.95	7.56	8.11	7.62	7.25	8.06	6.71	7.41	6.81
2354365	HAO2	5.63	5.34	5.44	5.15	5.13	6.12	5.09	5.35	5.1	5.37	5.27	5.18	5.18	5.35	5.34	5.24	5.28	5.12	5.18	5.07	5.13	5.16	5.21	5.31	5.42	6.61	4.87	5.06	6.75	5	4.9	5.04	4.89	5.18	5.53	5.13	5.04	5.31	5.31	5.01	5.4	4.95	4.87	5.09	4.75	5.07	5.08	5.27
2354433	HSD3BP4	4.44	4.83	4.95	4.66	4.39	4.79	4.88	4.66	4.38	4.92	4.51	4.58	4.43	4.68	4.73	4.46	4.29	4.48	4.65	4.3	4.77	4.64	4.5	4.63	4.67	4.81	4.55	4.41	4.71	4.21	4.41	4.19	4.37	4.77	4.51	4.51	4.48	4.74	4.59	4.51	4.58	4.45	4.38	4.4	4.25	4.49	4.47	4.83
2354553	hsd3b1	5.3	5.56	5.54	5.81	5.18	6.48	5.42	5.18	5.43	5.84	5.61	5.13	5.16	5.11	5.35	5.42	5.73	5.55	5.3	5.17	5.17	5.67	5.31	5.37	5.11	5.19	4.64	5.48	4.94	5.11	5.11	5.16	5.04	5.31	5.53	5.57	5.38	5.53	5.34	5.5	5.47	5.19	5.5	5.36	4.92	5.26	5.35	5.45
2354634	PHGDH	7.76	8.55	8.26	8.93	8.01	8.1	8.27	8.19	8.21	8.01	8.15	8.43	8.51	8.85	8.1	8.11	8.46	9	7.56	8.46	8.69	8.96	8.3	9.25	8.41	6.81	7.01	7.61	7.31	10.23	7.55	7.45	9.65	8.57	7.56	6.77	8.93	7.47	8.24	7.26	7.79	8.05	9.34	8.62	9.52	8.84	7.97	7.22
2355615	SEC22B	8.65	8.75	8.84	8.56	8.73	8.93	8.49	8.4	8.7	8.28	8.39	8.84	8.32	8.93	8.52	8.88	8.61	8.88	8.72	8.54	8.71	8.91	8.32	8.59	8.72	9.38	9.25	8.81	8.9	9.07	8.63	9.12	8.95	8.81	8.71	9.47	9.05	8.93	8.92	9.01	9.33	9.25	8.98	9.11	8.6	9.29	9.1	9.08
2356100	HFE2	5.2	5.57	5.79	5.47	5.43	5.54	5.5	5.08	5.34	5.56	5.38	5.28	5.51	5.61	5.55	5.37	5.2	5.33	5.51	5.09	5.19	5.24	5.5	5.62	5.24	5.07	5.28	5.22	5.39	5.3	5.29	5.55	5.45	5.37	5.26	5.65	5.61	6.06	5.25	5.67	5.53	5.45	5.66	5.26	5.23	5.4	5.19	5.52
2356115	TXNIP	12.21	12.31	12.33	12.52	12.23	11.94	12.36	12.8	12.84	12.3	12.57	13	12.23	12.22	12.24	12.03	12.5	12.6	12.4	12.54	12.49	12.32	12.71	12.46	11.9	11.1	10.81	11.09	11.59	11.6	11.54	11.1	11.4	11.97	10.43	12.24	12.08	9.81	11.69	11.34	11.15	11.63	10.29	10.84	10.68	11.48	11.48	11.63
2356142	LIX1L	8.45	8.96	8.92	9.09	8.71	9.29	8.74	9.2	9.02	8.98	8.79	9.14	9.05	9.4	8.51	8.9	9.01	9.75	9.01	9.17	9.19	9.1	8.74	9.39	8.98	8.31	8.9	8.52	8.15	8.4	7.96	8.25	8.27	7.73	8.46	7.93	8.15	8.13	8.53	8.3	8.27	8.36	8.64	8.36	8.35	9.02	8.71	8.8
2356181	RBM8A	6.8	7.2	6.74	6.86	7.23	6.65	6.69	6.89	6.96	7	7.04	7.2	6.83	6.94	7.04	6.92	7.23	6.6	6.55	6.99	7.17	7.18	7.15	6.36	7.14	7.21	6.99	6.84	7.13	7.41	6.69	6.71	6.52	6.83	6.87	6.66	6.82	6.4	6.65	6.64	6.67	7.16	6.62	6.93	7.16	6.68	7.02	6.54
2356205	PEX11B	9.11	9.04	8.83	8.98	9.54	9.34	8.94	8.95	8.79	9.27	9.07	9.29	9.07	8.53	8.93	9.11	9.27	8.83	8.63	9.39	8.51	8.7	9.15	8.62	8.97	9.71	10.14	8.88	9.87	9.54	9.08	9.39	9.18	9.2	9	10.05	10.05	9.25	9.74	9.4	9.09	10.2	9.54	9.13	9.42	9.48	9.5	9.42
2356218	ITGA10	6.46	6.48	6.21	7.02	7.8	6.56	6.84	7	7.15	6.63	6.93	7.09	6.52	6.07	6.86	6.43	7.03	6.22	6.15	6.66	6.47	6.46	6.76	6.24	6.52	6.13	7.07	6.23	6.28	6.04	6.16	6.28	5.97	7.01	6.36	6.5	6.34	6.29	6.22	6.37	6.32	6.3	6.37	6.15	6.36	6.04	6.08	6.49
2356273	ANKRD35	5.81	6.3	6.13	6.06	5.7	6.05	6.02	6.09	6.11	6.24	6.15	5.83	5.97	6.24	6.22	5.89	6	6.38	6.15	5.74	5.75	6.28	6.16	6.31	6.05	5.52	5.82	5.87	5.89	5.86	5.64	5.64	5.75	5.91	5.85	5.94	5.75	5.99	5.85	6.03	5.97	5.75	6.29	5.74	5.76	5.8	5.73	6.09
2356300	PIAS3	8.96	8.62	8.33	9.27	9.44	9.27	8.8	9.42	8.95	8.94	9.1	9.36	9.21	8.28	8.66	8.97	9.29	8.4	7.65	9.14	8.74	8.65	9.04	8.14	9.11	9.64	10.56	8.8	9.54	8.85	9.14	9.47	9	9.22	9.17	8.48	9.85	9.19	9.39	9.24	9.5	9.78	9.34	9.38	8.91	9.25	8.82	9.18
2356344	RNF115	8.97	8.69	8.8	8.95	9.05	8.94	8.8	9.6	9.28	8.57	8.97	9.13	8.61	8.9	8.67	9.04	9.18	8.65	8.76	8.87	8.85	8.95	8.74	8.68	9.08	9.29	9.59	8.53	9.07	8.93	9.08	9.03	9.29	8.86	8.96	9.27	8.68	8.37	9.26	8.94	9.26	9.77	8.91	8.81	8.66	9.17	8.92	9.16
2356425	PDZK1P1	8.2	5.4	7.68	7.33	5.7	7.28	5.95	7.51	8.11	6.74	6.36	6.83	6.38	6.19	9	7.25	7.79	6.05	5.94	6.68	5.39	5.67	8.33	6.32	7.18	5.77	6.99	8.51	7.92	4.75	5.91	5.76	6	8.56	8.59	5.42	6.66	6.83	6.02	8.99	6.01	5.42	5.48	5.6	6.05	6.22	5.71	7.46
2356721	CHD1L	7.04	7.24	6.91	6.98	7.31	7.69	6.94	6.95	7.36	7.08	7	7.42	6.66	7.12	7.01	7.34	7.29	6.44	7.53	7.16	7.05	7.24	6.82	6.65	7.41	7.62	7.56	7.08	7.17	8.14	7.55	7.16	7.87	7.13	7.29	7.49	7.15	6.75	7.5	6.55	7.68	8.05	7.28	7.13	7.35	7.44	7.56	7.43
2356818	BCL9	7.58	7.83	7.6	8.03	7.54	7.84	7.6	8.11	7.47	8.14	7.94	7.82	7.81	7.77	7.59	7.89	7.78	7.99	7.06	7.9	8.03	7.79	7.94	7.58	8.14	9.05	9.12	7.87	8.27	8.18	8.38	8.68	8.71	7.45	8.27	7.87	8.74	8.16	8.82	8.52	8.39	9.29	8.75	8.57	7.62	8.76	8.03	8.95
2357845	FCGR1CP	5.46	5.7	6.28	6.48	5.2	5.94	5.42	5.89	5.81	5.98	5.68	5.2	5.02	5.92	5.96	6.82	5.66	5.89	7.25	5.45	6.14	5.97	5.47	6.16	6.63	8.13	7.08	6.89	7.6	7.05	7.3	6.3	6.96	6.21	7.1	6.26	7.42	6.22	6.73	6.1	7.58	6.73	7.43	7.37	6.57	8.34	6.74	6.51
2357961	BOLA1	7.66	7.8	7.79	7.86	7.61	7.97	7.93	7.44	7.73	7.71	7.84	7.45	7.7	8.07	8.06	7.84	8.01	8.07	7.68	7.83	7.8	7.9	7.9	8.12	7.89	7.94	7.95	7.33	8.17	7.91	7.81	7.77	8.04	8.24	7.78	8.23	8	7.88	8.07	7.76	7.82	8.02	8.2	7.86	7.63	8.46	7.66	8.03
2357996	VPS45	8.68	8.4	8.58	8.36	8.73	8.91	8.17	8.44	8.79	8.34	8.27	8.75	8.2	8.94	8.42	8.68	8.59	8.53	8.42	8.63	8.59	8.72	8.3	8.4	8.62	9.24	9.27	9.09	9	9.36	8.67	9.25	8.94	9.71	8.22	9.2	9.17	8.35	9.15	8.46	9.04	9.5	9.24	8.5	8.46	9.05	8.46	9.17
2358044	PLEKHO1	7.22	7.6	7.64	7.43	7.12	7.38	7.18	7.3	7.08	7.36	6.96	6.99	7.29	7.43	7.28	7.41	7.08	7.6	7.98	7.61	7.4	7.48	7.1	7.33	7.77	7.61	7.46	7.36	7.42	7.72	7.86	7.15	7.31	7.09	7.27	6.78	7.8	7.17	7.65	7.1	7.39	7.76	7.21	7.3	7.38	8.33	8.1	7.46
2358092	CA14	4.39	4.58	4.65	4.57	4.33	4.54	4.58	4.4	4.57	4.71	4.68	4.57	4.58	4.23	4.68	4.48	4.57	4.48	4.45	4.42	4.41	4.62	4.46	4.56	4.38	4.5	4.6	4.33	4.59	4.31	4.38	4.79	4.34	4.8	4.35	4.74	4.48	4.64	4.42	4.37	4.6	4.75	4.4	4.62	4.46	4.55	4.33	4.37
2358117	C1orf54	5.63	5.15	5.54	5.28	5.12	5.49	5.31	5.29	5.5	5.62	5.47	5.53	5.21	5.67	5.45	5.58	5.49	5.42	5.68	5.2	5.32	5.35	5.07	5.37	5.56	5.61	5.76	5	5.54	5.68	5.56	5.6	5.87	5.53	5.26	5.39	5.58	5.39	5.34	5.88	5.63	5.64	5.28	5.36	5.78	5.78	5.73	5.73
2358136	CIART	5.88	6.58	6.71	6.48	7	7.06	5.97	6.43	6.19	6.64	6.64	6.02	6.27	7.07	6.58	7.11	6.8	6.36	6.23	6.29	6.28	7.5	6.38	7.21	6.38	6.31	7.57	6.74	6.75	6.67	6.49	6.71	7.97	6.99	6.15	7.03	7.38	6.79	7.67	6.21	6.75	7.78	7.6	7.72	7.24	7.02	6.87	6.85
2358153	MRPS21	9.24	9.39	8.6	8.64	9.25	9.11	8.62	8.99	9.09	8.54	8.98	9.3	8.71	9.09	8.76	9.02	9.14	8.41	8.67	9.25	8.73	9.15	8.83	8.43	9.12	9.61	10.21	8.11	9.28	9.43	8.17	9.45	8.95	8.89	8.62	8.59	9.28	8.31	9.97	7.65	9.5	9.72	8.49	9.24	8.1	9.31	9.28	8.99
2358171	PRPF3	9.82	9.21	9.39	9.36	9.82	9.31	9.73	9.48	9.85	8.9	9.75	9.6	9.37	9.26	9.83	9.67	9.83	9.13	9.16	9.93	9.4	9.52	9.79	9.15	9.79	10.05	10.06	9.15	9.71	10.47	9.61	10.21	10.56	10.36	9.52	10.61	9.61	8.8	9.69	9.51	10.37	10.16	9.28	9.37	9.22	9.44	9.52	9.9
2358221	RPRD2	8.75	8.96	9.1	9.52	9.01	9.01	8.98	9.32	8.7	9.04	8.99	9.4	9.27	9.08	8.78	9.24	9.13	9.39	8.91	9.57	9.41	9.26	9.2	8.87	9.22	9.75	9.61	8.88	9.68	9.27	9.11	8.91	9.29	9.31	8.83	9.08	9.32	8.64	9.31	8.89	9.1	9.48	9.25	9.36	10.11	9.1	9.12	9.49
2358320	TARS2	7.16	7.44	7.49	7.48	7.13	7.36	7.22	7.3	7.35	7.41	7.4	7.33	7.24	7.43	7.36	7.64	7.41	7.42	7.34	7.39	7.31	7.43	7.4	7.21	7.54	8.28	8.05	7.49	7.93	7.82	7.64	7.62	7.81	8.68	7.49	8.02	7.86	7.45	7.94	7.53	7.47	7.97	7.64	7.61	9.22	7.6	7.54	7.67
2358360	ECM1	6.68	7.47	8.84	7.22	6.65	7.75	7.14	8.22	6.51	7.43	6.86	6.74	7.78	8.84	6.82	7.03	6.79	8.43	7.96	7.28	7.43	7.51	6.71	7.72	7.63	9.69	8.94	8.8	9.17	6.91	7.31	7.26	7.78	8.35	9.04	8.36	7.12	10.48	9.79	9.41	7.62	7.85	6.75	7.54	7.73	8.77	7.14	8.11
2358393	ADAMTSL4	7.39	7.68	7.78	7.56	7.08	7.44	7.49	8.01	7.07	7.69	7.38	7.43	7.77	8.39	7.38	7.18	7.1	8.27	8.45	7.65	7.69	7.78	7.25	7.89	7.82	7.11	7.27	7.26	7.56	7.38	7.16	6.95	7.58	7.12	7.04	7.05	7.08	7.36	7.27	7.26	7.3	7.03	7.26	6.97	7.07	7.76	6.96	7.4
2358520	SETDB1	7.82	7.84	7.63	7.96	8	7.71	7.52	8.1	7.96	7.6	7.73	8.16	7.9	7.71	7.6	8.01	7.89	7.89	7.46	8.14	7.7	7.82	7.83	7.47	7.97	8.69	8.72	7.85	8.43	8.25	7.93	8.06	8.43	8.48	7.74	7.89	8.47	7.31	8.05	7.99	8.26	8.8	8.21	8.02	7.99	8.01	8.09	8.33
2358591	ANXA9	7.48	7.19	8.14	7.26	7.47	7.46	7.2	7.09	7.09	7.55	7.34	7.06	7.26	6.91	7.84	8.21	7.65	6.94	7.23	7.19	6.95	6.99	7.45	7.08	7.37	7.7	8.81	8.67	9.11	6.85	7.55	9.22	6.87	8.68	8.67	10.41	8.87	9.73	8.77	8.53	8.38	8.91	7.34	8.49	7.86	7.4	7.73	7.49
2358623	PRUNE1	7.5	7.54	7.43	7.63	7.53	7.57	7.31	7.44	7.1	7.45	7.47	7.92	7.47	7.49	7.46	7.76	7.84	7.58	7.13	8	7.8	7.48	7.77	7.22	7.81	8.9	8.56	7.48	8.23	8.35	8.01	8.35	8.4	8.36	7.97	8.32	8.45	7.76	8.17	7.7	8.37	8.78	8.2	8.17	7.74	8.07	8.09	8.17
2358646	BNIPL	7.86	7.68	8.12	7.84	7.19	7.35	7.6	7.15	8.44	7.44	8.19	7.65	7.18	6.69	7.78	7.36	7.86	6.09	6.02	7.48	7.01	7.33	8.21	6.19	7.3	8.73	7.91	8.07	7.31	7.16	6.77	8.87	6.69	9.8	7.4	6.32	7.61	8.44	7.94	8.18	7.87	6.38	7.88	8.22	6.71	7.44	7.34	8.43
2358671	C1orf56	7.72	8.03	8.2	8.15	7.62	8.06	7.96	8.11	7.75	8.26	7.87	8.01	8.01	8.31	8.02	7.98	8.26	8.38	8.01	8.14	8.48	8.3	8.01	8.24	8.07	9.06	8.22	7.8	8.79	7.59	7.95	8.08	8.53	8.46	8.09	8.25	7.99	8.11	8.27	8.19	7.7	8.62	7.99	8.08	7.62	8.22	7.72	8.45
2358693	MLLT11	7.71	8.33	7.77	7.04	8.71	9.08	7.89	7.45	7.13	8.36	7.56	7.62	7.65	7.6	6.51	7.7	7.78	6.4	6.76	7.72	7.11	6.8	7.18	6.93	7.87	8.26	8.8	7.64	7.59	10.26	7.89	8.13	8.18	8.22	8.01	11.76	7.92	8.88	8.46	7.74	7.96	9.16	8.14	7.99	8.31	8.13	7.81	8.2
2358700	GABPB2	7.51	7.15	7.38	7.63	7.44	6.98	7.41	7.38	7.39	6.91	7.76	7.87	7.04	7.91	7.14	7.27	7.55	7.5	7.06	7.56	7.74	7.71	7.35	7.4	7.45	8.16	7.83	6.24	7.9	7.89	7.26	7.43	7.07	8.23	7.05	7.39	7.18	6.42	7.78	6.83	7.34	7.55	7.25	7.13	6.69	7.59	7.37	7.7
2358736	TNFAIP8L2	5.28	5.48	5.62	5.77	5.09	5.53	5.8	5.51	5.23	5.54	5.59	5.49	5.89	5.71	5.81	5.65	5.52	5.7	6.26	5.43	5.64	5.34	5.37	5.72	5.61	5.63	5.29	5.76	5.83	5.77	5.4	5.48	5.62	5.39	5.42	5.85	5.76	5.65	5.43	5.43	5.4	5.89	6.01	5.71	5.3	5.8	5.6	5.68
2358743	TNFAIP8L2-SCNM1	7.98	8.32	8.57	8.32	7.93	8.53	8.1	8.43	7.06	8.48	7.75	8.53	8.13	8.29	7.64	8.39	8.38	8.47	8.6	8.58	8.5	8.4	8.46	8.38	8.54	9.12	9.04	8.33	8.91	9.25	8.77	8.51	9.09	8.06	8.63	8.99	8.67	8.36	8.89	8.12	8.86	9.05	8.4	8.42	8.41	9.17	8.77	8.47
2358761	PIP5K1P1	7.37	7.99	7.87	7.08	7.76	7.62	7.45	7.49	7.11	7.57	7.34	7.49	7.17	7.77	7.42	7.85	7.6	7.04	7.58	7.8	7.72	7.36	6.97	6.88	8.14	8.75	9.14	6.7	7.83	8.26	7.55	8.57	8.28	8.2	7.55	8.04	7.99	6.81	8.29	7.61	7.93	8.26	7.91	8.09	7.59	7.41	8.04	8.13
2358821	PIPSL	6.96	6.96	6.83	6.55	6.66	6.66	6.78	6.66	7.16	7.38	6.84	6.59	6.92	6.66	7.07	6.56	6.85	6.88	6.85	6.22	6.86	6.79	6.89	7.11	6.61	6.39	6.68	7.27	6.96	6.97	6.88	6.54	6.74	7.35	6.69	7.01	6.81	6.71	6.94	6.94	7.22	6.96	6.68	6.81	6.67	6.63	6.71	6.69
2358855	ZNF687	7.29	7.57	7.7	7.79	7.45	7.8	7.42	7.64	7.32	7.61	7.68	7.58	7.75	7.77	7.59	7.85	7.69	7.68	7.53	7.84	7.6	7.69	7.66	7.35	7.62	8.37	8.34	7.63	8.17	8.04	7.95	7.82	8.18	7.94	7.82	7.74	8.19	7.92	8	7.75	7.8	8.26	8.08	7.94	7.46	8.04	7.62	7.84
2358906	PSMB4	9.17	9.91	9.02	8.97	9.2	9.17	9.02	9.46	9.52	9.16	9.36	9.36	9.26	9.78	9.42	9.53	9.54	9.3	9.26	9.5	9.46	9.72	9.43	9.48	9.68	9.51	9.84	7.96	9.67	10.79	9.71	9.45	10.16	10.15	8.52	10.29	9.68	9.09	10.21	9.11	9.33	10.25	10.02	9.2	9.39	9.86	9.6	9.18
2358949	CGN	7.51	7.5	7.08	7.45	7.2	7.05	7.31	7.09	7.55	7.38	7.72	7.22	7.31	6.97	7.52	7.42	7.6	6.57	6.69	7.13	7.14	7.23	7.39	6.85	7.46	7.52	8.23	7.46	8.88	7.51	7.39	8.48	7.77	8.6	7.92	7.77	7.27	7.89	8.25	8.41	7.4	7.49	7.62	8.58	6.8	7.64	7.34	7.7
2358993	TUFT1	7.22	7.63	7.46	7.19	7.64	7.74	7.08	7.06	7.21	7.3	7.65	7.36	7.3	7.78	7.28	7.88	7.89	7.1	6.92	7.39	7.88	7.93	7.47	7.36	7.49	8.15	9.98	8.16	9.1	8.29	8.43	9.28	9.59	9.05	8.35	7.94	8.17	9.02	9.64	10.11	9.17	9.27	7.58	9	8.17	8.94	9.18	8.61
2359036	SNX27	8.55	8.8	8.63	8.68	8.68	8.57	8.47	8.59	8.83	8.6	8.71	8.87	8.58	8.98	8.73	8.81	8.67	8.63	9.43	8.73	8.52	8.57	8.65	8.55	8.76	8.98	9.36	8.54	8.99	9.01	8.73	8.91	9	9.84	8.71	8.83	9.01	8.26	8.91	8.8	8.84	9.5	8.7	8.62	8.7	8.84	8.63	8.77
2359113	OAZ3	5.71	5.97	5.86	5.91	5.73	5.9	5.77	5.73	5.7	5.68	5.8	5.64	5.72	5.82	5.8	5.85	5.69	5.75	6.12	5.37	5.82	5.8	5.68	5.83	5.89	5.73	6.1	5.93	6.37	6.08	6.01	6.08	5.81	6.41	5.84	6.28	6.37	6.23	6.05	5.98	5.96	6.2	6.14	5.82	5.64	5.89	5.65	6.31
2359282	LCE5A	8.09	8.11	8.18	8.42	8.04	8.44	8.45	8.18	7.58	8.49	8.27	8.26	8.51	8.32	7.87	8.4	7.97	8.53	8.57	8.27	8.24	8.34	8.34	8.52	8.36	8.17	7.97	7.82	8.5	8.46	8.22	8.11	8.32	7.9	8.33	8.29	8.71	8.98	7.96	8.4	8.38	8.32	8.57	8.26	8.48	8.31	8.1	8.14
2359302	CRCT1	5.2	5.66	5.3	5.04	5.08	5.32	5.58	5.4	5.32	5.64	5.3	5.22	4.51	5.83	5.53	5.46	5.4	5.23	5.13	5.01	5.28	5.3	5.52	5.46	5.43	5.36	4.62	5.73	5.08	5.02	5.36	5.56	5.57	5.6	5.34	5.58	5.19	5.48	4.97	5.13	5.63	5.24	5.12	4.94	4.58	5.05	5.26	5.55
2359322	LCE3C	5.88	6.16	6.5	5.85	6.1	6.25	6.1	5.45	6.67	6.57	6.34	5.87	6.48	6.19	6.49	6.32	6.5	6.19	6.39	5.51	6.19	6.19	6.67	6.65	5.57	5.55	5.83	5.89	6.35	6.15	5.98	5.89	5.96	6.33	5.95	6.39	6.25	6.67	5.66	6.48	6.22	6.3	6.33	6.26	5.73	5.59	5.61	6.44
2359329	LCE3B	8.27	8.69	8.52	8.12	8.26	8.42	8.52	8.21	8.18	8.66	8.49	8.41	8.43	8.52	8.57	8.37	8.69	8.55	8.63	8.2	8.45	8.62	8.59	8.72	8.64	8.12	8.2	8.55	8.17	8.15	8.19	8.32	8.49	8.27	8.34	8.24	8.45	8.51	8.27	8.28	8.56	8.55	8.29	8.43	8.15	8.29	8.13	8.46
2359352	LCE2D	4.35	5.96	4.98	4.34	2.71	2.96	2.55	5.55	4.39	5.5	3.98	5.31	4.59	3.42	4.9	5.1	5.18	4.02	4.75	4.46	2.38	3.67	3.11	4.98	5.96	4.04	5.37	3.85	5.12	4.53	4.59	4.61	5.14	3.18	4.3	3.99	5.95	5.1	5.22	4.95	5.04	4.06	4.9	3.93	8.4	3.37	4.83	6.36
2359360	LCE2B	5.44	4.78	4.84	4.33	5.02	5.21	4.07	4.93	4.92	5.71	5.33	4.27	5.01	4.7	4.79	5.43	4.67	4.92	4.62	4.44	4.32	4.69	5.23	4.48	4.66	4.88	4.25	4.31	4.39	5.35	4.24	4.17	4.39	5.1	4.32	5.61	5.51	4.46	4.82	4.82	4.58	4.41	3.78	4.82	5.36	4.16	4.46	4.35
2359377	LCE2A	7.85	7.92	8.08	8.25	7.65	7.94	7.76	7.88	7.78	8.12	7.95	7.71	8.11	7.75	8.03	8.02	8.04	8.04	8.03	7.88	7.82	7.8	8.22	8.05	7.74	7.79	7.78	8.35	8	8.13	7.94	7.9	8.14	7.98	8.12	8.14	8.1	8.02	7.98	8.08	8.11	7.86	8.13	7.98	7.71	8.03	8.11	8.49
2359386	LCE4A	5.41	5.85	5.67	6.08	5.71	5.97	5.99	6.34	5.8	6.05	5.64	6.11	6.41	6.19	6	5.99	6.22	6.18	5.79	5.62	6.15	6.19	5	6.15	5.62	5.87	6.54	6.65	6.15	5.67	6.06	6.52	5.8	5.42	6.12	6.47	6.45	5.92	6.16	6.31	6.17	6.44	5.98	5.86	5.74	5.58	6.5	6.17
2359431	LCE1F	6.39	7.15	7.07	6.99	6.95	7.04	7.31	7.07	6.86	7.01	7.14	6.57	6.69	7.23	7.21	6.9	7.04	7.25	7.42	7.29	7	7.24	7.17	7.45	6.9	6.69	6.66	6.81	7.07	7.39	7.18	6.95	7.6	7.15	6.91	7.34	7.18	7.48	7.13	6.9	7.19	6.84	7.13	7.13	6.81	7.11	6.98	7.48
2359433	LCE1E	5.5	5.26	5.14	5.21	5.15	5.29	5.24	5.33	5.47	5.89	5.13	5.24	5.94	4.93	5.33	4.86	5.49	5.04	5.29	5.23	4.77	5.27	5.52	5.07	5.84	5.17	4.46	5.28	5.25	5.16	4.74	5.58	5.28	4.89	5.6	5.17	4.91	6.03	4.69	5.46	5.13	4.89	5.56	5.35	5.84	4.67	4.83	5.3
2359439	LCE1D	6.61	7.87	8.64	7.14	6.56	7.93	8.43	7.42	7.55	8.1	7.92	6.98	8.11	7.26	8.37	6.88	7.15	8.65	8.42	7.56	7.24	7.84	7.05	8.95	7.83	7.41	7.71	7.66	8.35	8.32	7.31	7.62	7.66	7.86	8.01	9.01	8.25	8.55	7.78	7.51	7.36	7.48	7.2	7.3	7.99	6.66	7.05	8.31
2359444	LCE1B	3.44	3.28	3.31	3.15	3.01	3.44	3.48	3.23	3.59	3.88	3.51	3.37	3.45	3.31	3.61	3.6	3.37	3.38	3.44	3.17	3.39	3.58	3.5	3.71	3.41	3.12	3.46	3.01	3.17	3.21	3.25	3.31	3.14	3.29	3.36	3.21	3.4	3.76	3.33	3.24	3.44	3.1	3.06	3.47	3.14	2.88	3.03	3.1
2359453	SMCP	4.74	4.56	4.74	4.35	4.53	5	4.49	4.58	4.81	5.05	4.76	4.4	4.67	4.53	4.76	4.39	4.62	4.4	4.56	4.53	4.5	4.68	4.69	4.55	4.54	4.65	4.84	4.93	4.3	4.38	4.29	4.69	4.61	4.32	4.58	4.49	4.38	4.77	4.47	4.72	4.86	4.58	4.58	4.47	4.4	4.48	4.31	4.75
2359470	IVL	4.79	4.55	5.55	4.8	5.03	5.43	5.15	5.03	5.36	4.89	5.35	5.62	5.47	5.6	5.1	5.83	5.32	4.87	5.49	4.93	5.06	5.23	5.39	5.36	5.15	5.15	4.47	5.52	5.18	5.45	5.1	5.16	5.49	5.34	5.05	5.66	5.59	5.43	5.37	5.4	5.68	5.2	5.39	4.99	5.6	5.69	4.95	5.77
2359483	SPRR4	6.27	6.31	6.26	6.53	6.3	6.59	6.45	6.34	6.37	6.61	6.78	6.21	6.3	6.33	6.53	6.41	6.47	6.46	6.53	6.17	6.35	6.42	6.49	6.31	6.2	6.51	6.26	6.8	6.64	6.52	6.51	6.15	6.3	6.31	6.51	6.13	6.38	6.94	6.44	6.51	6.4	6.1	6.38	6.41	6.36	6.43	6.35	6.4
2359492	SPRR1A	5.81	6.69	6.52	6.45	6	6.72	6.2	6.14	6.13	6.7	6.46	5.93	6.5	5.89	6.44	6.16	5.91	6.15	6.48	6.26	6.27	6.44	6.47	6.39	6.5	6.03	5.99	6.17	6.02	6.58	6	5.46	6.45	6.15	6.29	6.25	6.29	6.56	6.37	6.14	6.36	6.53	6.73	6.41	5.54	7.37	6.05	6.39
2359504	SPRR3	5.25	5.52	5.54	5.21	5.15	5.38	5.42	5.21	5.16	5.62	5.29	5.03	5.86	5.37	5.66	5.07	5.23	5.34	5.47	4.88	5.4	5.11	5.6	5.53	5.28	5.1	4.89	5.66	4.97	5.24	5.27	5.05	5.13	5.03	5.31	5.1	5.05	5.93	5.38	5.88	6.53	5.59	5.61	5.25	5.21	8.37	5.16	6.07
2359521	SPRR1B	3.02	3.19	3.21	2.87	3.27	3.56	3.11	3.03	3.71	3.69	3.49	2.92	2.69	2.89	3.61	2.85	3.5	3.28	3.03	3.29	3.33	3.61	2.99	3.1	3.44	3.92	3.52	3.14	2.92	4.13	3.24	3.43	4.4	3.15	3.81	3.47	3.66	3.52	3.48	3.88	3.24	3.6	2.95	2.93	3.65	3.77	3.48	3.48
2359646	LOR	7.15	7.21	6.99	6.75	6.66	6.86	7.36	6.65	6.8	7.28	7.16	6.58	7.11	6.95	7.04	7	7.14	7.05	7.17	6.84	6.86	6.85	6.8	7.12	6.98	6.64	6.63	7.17	6.97	7.03	6.93	6.9	6.67	6.79	6.96	6.99	7.13	7.09	7.15	7.03	7.01	6.82	6.81	6.49	7.01	6.8	7.14	6.79
2359664	S100A9	6.21	7.95	7.29	7.21	6.42	6.6	6.65	6.68	6.38	7.03	6.95	6.26	6.49	8.03	6.89	6.14	6.29	7.34	7.14	6.43	6.71	6.62	6.32	7.36	7.45	6.43	6.38	7.32	6.34	7.53	6.39	6.62	7.43	6.45	6.19	6.38	6.73	6.75	6.43	6.88	6.56	6.36	7.34	6.72	6.58	7.47	6.33	6.63
2359691	S100A7A	5.03	5.22	5.93	4.92	4.47	5.38	5.35	5.11	5.46	5.41	5.34	5.46	4.99	5.46	5.36	5.37	5.23	5.11	5.34	5.37	5.43	5.37	4.9	5.59	4.9	5.5	5.2	6.79	5.06	5.18	5.43	4.75	5.26	5.1	5.1	5.53	4.9	5.77	4.86	5.02	5.19	5.42	5.42	5.38	5.43	5.14	5.05	5.48
2359736	CHTOP	9	8.95	8.65	8.72	8.86	8.9	9.05	8.64	8.83	8.97	8.93	8.86	8.91	8.55	8.93	8.88	8.97	8.49	8.5	8.93	8.94	8.69	8.94	8.44	9.06	9.29	9	8.63	9.24	9.61	8.78	8.88	9.1	9.5	8.78	9.04	9.05	8.56	9.11	8.98	9.06	9.41	9.15	9.04	8.99	8.94	8.74	8.61
2359764	SNAPIN	7.93	7.69	8.31	7.78	7.67	7.87	7.35	7.62	7.13	7.46	7.31	7.83	7.41	8.69	7.83	7.78	7.86	8.21	7.97	8.1	8.53	8.31	8	8.35	8.25	8.63	8.39	7.24	8.32	8.09	8.05	8.55	8.09	8.68	7.67	8.49	7.98	7.84	8.58	7.62	8.06	8.74	7.55	8.34	7.27	8.89	8	7.8
2359780	NPR1	6.58	7.66	7.93	7.74	6.74	7.43	7.6	8.29	6.86	7.31	6.8	7.95	7.37	8.78	7.16	6.84	6.8	9.34	7.56	7.51	8.55	8.37	7.01	8.79	7.77	6.11	6.24	6.6	6.31	7.13	6.35	6.42	6.15	6.5	6.48	6.48	6.18	6.61	6.58	6.68	6.23	6.1	6.28	6.28	6.03	6.25	6.46	6.58
2359817	INTS3	9.25	9.21	8.97	9.46	9.25	9.24	8.96	9.42	8.96	8.96	9.31	9.59	9.13	9.19	8.92	9.21	9.23	9.28	8.53	9.47	9.27	9.17	9.2	8.87	9.17	9.97	9.89	8.73	9.74	9.68	9.07	9.65	9.17	9.72	9.11	9.25	9.84	8.14	9.3	8.91	9.25	9.93	9.76	9.41	9.25	9.41	9.22	9.81
2359885	SLC27A3	7.75	8.02	8.25	8.05	7.85	8.25	7.97	8.05	7.73	8.15	7.82	8.15	8.09	8.46	7.88	7.8	7.98	8.36	8.2	8.05	8.34	8.11	7.89	8.23	8.14	7.75	7.75	7.87	8.39	7.94	7.66	7.59	7.79	8.4	7.76	7.88	8.02	8.11	7.97	8.02	7.66	8.24	7.44	7.69	7.88	7.79	7.59	7.72
2359993	CREB3L4	7.06	7.28	7.27	7.16	7.1	7.34	7.08	7.11	7.81	7.1	7.15	7.36	7.03	6.59	7.51	7.34	7.64	6.56	6.57	7.24	7.14	7.1	7.64	6.63	7.39	9.03	8.18	7.11	8.14	6.93	8.18	7.68	6.81	8.77	6.99	8.52	8.61	7.28	7.83	7.4	7.83	8.71	7.07	7.92	7.48	8.55	7.11	7.77
2360083	UBAP2L	10.08	10.58	10.43	10.67	10.39	10.64	10.16	10.53	10.09	10.32	10.43	10.53	10.59	10.38	10.12	10.54	10.5	10.54	10.32	10.69	10.5	10.59	10.33	10.26	10.55	11.18	11.45	10.55	11.03	11.05	10.71	10.89	11.02	10.76	10.73	10.56	11.18	10.65	10.8	11.02	11.07	11.45	11.02	11.48	10.88	10.91	10.83	10.8
2360158	HAX1	7.94	7.78	7.82	7.91	7.94	8.07	7.73	8.06	7.29	7.92	7.47	8.18	7.7	8.22	7.35	8.13	7.92	7.92	7.81	8.03	8.12	8.19	7.86	7.9	8.21	8.59	8.73	6.96	8.43	8.66	7.9	8.42	8.45	8.22	8.1	8.81	8.16	8.21	8.48	8.36	8.17	9.08	7.57	8.49	8.39	8.61	8.21	7.92
2360186	AQP10	5.8	6.15	6.13	6.11	5.56	6.2	5.99	5.9	6	6.33	5.95	5.83	6.2	6.05	6.11	5.93	5.79	6.2	6.13	5.99	5.93	5.93	6.13	6.37	6.07	5.86	5.71	6.24	6.04	5.91	5.97	5.78	5.82	5.84	5.79	6.15	6.04	6.42	6.01	6.2	5.96	5.69	6.14	6	5.85	5.78	5.78	6.19
2360206	ATP8B2	7.58	8.01	7.84	8.11	7.76	8.14	8.09	8.47	7.81	8.27	8	8.04	8.3	8.85	7.68	8.23	7.75	7.93	7.64	8.41	7.86	7.93	7.71	7.86	8.64	8.13	8.34	7.85	7.81	7.35	7.49	8.01	7.53	8.39	7.56	8.11	7.36	7.34	7.94	7.73	7.96	8.15	6.71	7.64	7.35	8.04	8.29	8.09
2360257	IL6R	6.95	8	7.79	7.8	7.34	7.28	7.39	7.51	7.28	7.67	7.85	7.52	7.52	8.18	7.25	7.75	7.18	8.18	8.67	7.65	8.07	7.86	7.39	7.8	7.89	7.5	7.42	7.35	7.66	7.65	7.22	7	7.8	7.88	7.22	6.78	7.4	6.79	7.33	7.2	7.26	7.13	7.7	7.23	7.23	7.76	7.81	7.06
2360310	TDRD10	6.5	6.82	6.68	6.34	6.39	6.42	6.73	7.25	6.35	6.74	6.55	6.56	6.6	6.61	6.61	6.41	6.33	6.77	6.92	6.66	6.56	6.73	6.46	6.88	7.03	5.84	5.89	6.3	5.89	6.06	5.75	6.2	5.98	5.92	6.25	6.16	5.99	6.13	6.07	6.09	6.16	5.63	5.79	5.8	5.84	5.85	6.05	6.55
2360346	CHRNB2	6.41	6.69	6.67	6.72	6.32	6.79	6.77	6.62	6.35	6.67	6.56	6.69	6.61	6.32	6.71	6.8	6.65	6.59	6.5	6.92	6.62	6.67	6.88	6.29	6.85	6.1	6.2	6.52	6.58	6.35	6.58	6.49	7.15	9.22	6.72	9.11	6.35	6.76	6.48	6.57	6.63	6.91	6.88	6.57	6.7	6.16	6.53	6.63
2360468	FLAD1	7.03	7.65	7.49	7.3	7.22	7.62	7.3	7.27	7.09	7.36	7.23	7.46	7.24	7.46	7.3	7.39	7.43	7.49	7.27	7.37	7.55	7.56	7.25	7.67	7.51	7.57	7.98	7.6	7.66	8.6	8.19	7.49	8.52	8.04	7.48	7.82	8.36	7.94	8.01	7.94	7.76	8.56	7.95	7.66	8.31	8.21	7.9	7.87
2360498	lenep	6.88	7.1	7.16	7.11	6.86	7.19	7.09	7.04	6.87	7.65	7.35	7.09	7.5	6.95	7.37	6.92	7.07	6.92	7.22	7.2	6.83	7.21	7.42	7.3	6.83	6.74	6.94	7.2	6.88	7.08	7.07	7.23	6.91	6.93	6.95	7.12	6.5	7.38	7.12	7.08	7.11	6.75	7.22	6.87	6.9	6.77	7.05	7.02
2360506	ZBTB7B	8.5	8.54	8.61	8.95	8.32	8.69	8.43	8.52	8.38	8.38	8.72	8.86	8.58	8.49	8.55	8.48	8.53	8.52	8.39	8.5	8.48	8.58	8.6	8.65	8.57	8.97	9.25	8.27	9.05	8.6	8.73	8.97	9.53	8.6	8.67	8.53	8.96	9.18	8.46	8.73	8.54	8.73	8.66	9.25	8.73	8.67	8.47	8.3
2360541	DCST1	6.63	6.75	6.77	6.73	6.58	6.65	6.92	6.7	6.59	7.01	6.75	6.62	6.77	6.62	6.79	6.71	6.74	6.66	6.81	6.52	6.74	6.87	6.81	6.85	6.7	6.51	6.68	6.71	6.61	6.73	6.65	6.57	6.7	6.71	6.7	6.83	6.82	6.98	6.8	6.77	6.67	6.6	6.7	6.67	6.65	6.88	6.59	7.05
2360576	ADAM15	7.84	8.5	8.6	8.68	8.07	8.79	8.32	8.48	7.71	8.24	8.13	8.51	8.34	8.71	8.24	8.15	8.26	8.45	8.12	8.36	8.69	8.41	8.18	8.5	8.77	9.18	9.29	9.05	8.57	9.17	8.57	8.58	9.09	8.25	8.38	8.21	9.48	8.9	8.79	8.53	9.09	9.28	8.95	8.13	9.37	9.04	8.72	9.27
2360633	EFNA4	7.69	7.19	7.84	7.74	7.39	8.02	7.33	7.33	6.81	7.86	7.11	7.59	7.62	7.27	7.28	7.97	7.98	7.25	6.91	7.8	7.58	7.8	7.77	6.41	7.95	8.03	8.9	7.16	6.89	8.94	8.25	7.74	9.32	6.35	7.86	6.53	8.85	9.27	8.7	7.88	7.5	8.86	8.72	8.16	8.39	9.14	7.88	8.32
2360647	EFNA3	6.87	7.19	7.54	7.15	6.71	7.54	6.88	7.04	6.99	7.21	7.05	7.17	7.33	6.89	6.87	7.46	7.56	6.55	6.53	7.32	6.98	7.38	7.32	6.75	7.12	7.58	9.28	8.37	7.09	8.64	7.07	7.15	8.39	6.94	6.95	6.97	9.27	9.14	7.82	7.82	8.36	7.22	7.75	8.16	9.07	9.02	7.45	8.16
2360677	EFNA1	7.78	8.38	7.81	8.19	7.49	7.81	8.08	7.91	8.08	7.99	8.31	7.73	8.25	7.75	8.21	8.19	8.2	7.59	7.13	7.99	7.86	8.03	8.37	7.63	8.73	8.75	9.36	8.11	9.05	8.86	8.34	9.25	8.88	9.14	7.9	8.39	8.36	8.74	9.64	9.87	8.2	8.76	8.9	8.95	8.04	8.48	7.72	8.5
2360700	SLC50A1	8.53	8.7	9.08	8.67	8.71	9.66	7.92	8.26	8.26	8.4	8.38	8.53	7.94	8.47	8.57	9.38	9.48	8.21	8.53	8.53	8.6	8.49	8.65	8.52	8.99	10.02	10.53	9.35	9.82	9.43	9.87	10.23	9.75	10.17	9.72	10.66	10.04	9.57	10.09	9.98	9.81	10.68	9.69	9.92	9.79	10.28	9.49	10.13
2360728	TRIM46	6.89	7.22	7.15	7	6.84	7.01	7.08	7.03	6.99	7.23	7.11	6.89	7.19	7.07	7.22	7.05	6.99	7.15	7.24	6.75	7.06	7.12	7.06	7.34	6.94	6.86	7.15	7.24	7.05	7.2	6.83	7.17	7.15	7.01	6.99	7.12	7.26	7.32	7.14	7.2	7.37	7.17	7.33	7.05	6.97	7.11	6.97	7.58
2360773	MTX1	7.92	8.04	8.64	8.18	7.96	8.42	8.21	8.21	8	8.35	8.23	7.94	8.24	8.61	8.32	8.33	8.44	8.46	8.54	7.99	8.19	8.54	8.34	8.49	8.55	8.34	8.45	8.34	8.35	8.67	8.65	8.2	8.58	8.89	8.35	8.75	9.02	8.63	8.93	8.63	8.32	8.93	8.28	8.35	8.36	8.91	8.26	8.49
2360818	HCN3	7.48	7.49	7.2	7.38	7.21	7.86	7.65	7.22	7.54	7.61	7.62	7.36	7.59	7.68	7.68	7.67	7.46	7.56	7.5	6.98	7.48	7.92	7.61	7.78	7.38	7.54	7.63	6.54	7.62	7.92	7.41	7.03	7.27	8.34	7.87	8.37	7.53	7.46	7.59	7.44	7.6	7.89	7.58	6.89	7.38	7.89	7.08	7.21
2360850	FDPS	7.02	7.04	7.34	6.82	6.85	7.12	6.92	6.96	6.95	6.79	7.05	6.98	7.03	6.95	7.11	7.09	7.11	7.07	6.72	6.87	7.18	6.8	6.83	7.14	7.11	7.4	7.73	7.27	7.25	7.2	7.32	6.95	7.55	7.12	7.24	7.61	7.27	7.03	7.44	6.91	7.33	7.85	7.19	7.08	7.62	7.46	6.96	7.09
2360887	RUSC1	7.85	7.94	8.3	8.11	7.77	8.42	7.79	8.02	7.44	8.18	7.84	7.98	8.22	8.01	7.83	8	8.05	8.05	7.91	8.12	7.9	7.94	8.06	8.03	8.01	9.16	8.88	8.55	8.99	8.87	8.96	8.37	8.37	8.39	8.31	9.03	9.43	9.03	8.65	8.75	8.77	9.13	8.74	8.64	8.64	8.84	8.15	8.8
2360939	POU5F1	7.24	7.29	7.44	7.48	7.1	7.59	7.39	7.43	7.85	7.57	7.72	7.06	7.37	7.42	7.69	7.21	7.37	7.41	7.9	7.01	7.28	7.43	7.71	7.44	7.42	7.81	7.42	7.33	7.15	7.34	7.2	7.24	7.46	7.75	7.17	7.69	7.29	7.5	7.53	7.4	7.07	7.13	7.86	7.27	7.22	7.39	7.26	7.39
2360989	MSTO2P	3.61	3.62	3.68	3.6	3.47	3.43	3.62	3.53	3.23	3.71	3.9	3.7	3.8	3.91	3.13	3.97	4.65	4.02	2.97	3.57	4.11	3.79	3.75	3.47	4.2	5.03	5.34	3.93	4.77	3.68	3.55	4.76	3.99	4.47	3.81	3.87	3.79	3.14	4.31	4.16	4.38	5	3.23	4.01	3.84	4.51	4.38	4
2361036	ASH1L-AS1	7.64	7.79	7.64	7.63	7.96	7.59	7.28	7.37	7.82	7.21	7.69	7.99	7.31	7.9	7.68	7.95	7.85	7.25	7.54	7.62	7.77	7.71	7.63	7.63	7.95	8.27	8.64	7.84	8.58	8.87	8.56	8.57	8.69	8.82	7.67	8.41	8.65	8.01	8.87	8.13	8.34	9.53	8.04	8.5	8.36	8.39	8.11	8.18
2361154	SYT11	6.8	7.22	6.95	6.79	6.82	7.27	7.18	7.57	6.9	7.1	6.75	7.01	7.08	7.87	6.51	7.44	6.43	6.93	7.09	7.23	7.44	6.83	6.6	6.94	7.31	7.6	7.49	6.88	7.35	6.91	7.09	6.95	7.07	6.68	7.2	6.58	6.93	6.72	7.37	7.12	7.29	6.73	6.85	6.8	6.65	7.77	7.34	7.13
2361196	RXFP4	6.46	6.54	6.83	6.61	6.45	6.43	6.6	6.48	6.8	6.73	6.86	6.56	6.87	6.86	6.97	6.51	6.67	6.79	6.77	6.47	6.51	6.94	6.61	7.02	6.58	6.07	6.13	6.45	6.7	6.46	6.39	6.78	6.61	6.63	6.49	6.82	6.68	7.09	6.77	6.66	6.53	6.71	6.98	6.72	6.58	6.42	6.44	6.56
2361241	LAMTOR2	7.51	7.42	7.67	7.68	7.67	7.62	7.67	7.57	7.55	7.71	7.68	7.52	7.59	7.85	7.5	7.63	7.76	7.49	7.81	7.24	7.51	7.62	7.76	7.76	7.7	7.74	8.2	7.98	8.14	7.61	8.09	7.62	7.89	8.39	7.93	8.25	8.34	7.84	8.27	7.83	8.04	8.41	7.91	7.75	7.73	8.43	7.74	8.17
2361257	RAB25	8.1	9.18	8.56	8.92	9.2	9.23	7.87	8.04	8.02	8.21	8.65	8.92	8.64	6.76	8.24	9.14	9.64	6.46	6.42	9.23	8.14	8.77	9.09	6.74	8.8	9.72	10.4	9.46	10.01	9.87	10	9.53	9.62	9.27	9.35	10.8	10.46	10.04	10.05	10.2	10.06	11.09	9.48	9.29	10.45	10.35	9.22	10.16
2361279	LMNA	8.63	10.07	9.99	9.89	9.29	9.62	9.72	9.68	9.25	9.56	10.08	9.57	9.76	10.45	9.07	8.94	9.1	10.17	10.32	9.77	9.84	10.43	8.97	9.95	10.59	9.33	9.88	9.59	9.17	9.17	9.15	9.06	9.28	9.3	8.85	9.11	8.56	9.12	9.31	9.55	9.18	9.17	9.32	9.23	8.61	9.24	9.44	9.49
2361342	SEMA4A	7.59	8.57	8.22	8.53	7.9	8.21	7.91	7.98	7.58	8.26	8.24	8.16	8.26	8.14	7.78	8.48	8.14	7.6	8.16	8.46	7.97	8.34	8.07	7.55	8.27	7.71	8.45	8.44	8.14	8.37	8.19	8.41	8.44	8.13	8.14	8.08	8.6	7.71	8.14	8.36	8.76	8.49	8.66	8.27	8.28	8.93	8.88	8.36
2361384	SLC25A44	7.76	8.3	8.24	7.93	7.31	8.04	7.64	7.77	7.24	7.85	7.76	7.77	7.48	8.31	7.38	7.95	7.79	7.95	8.32	7.72	8.13	7.92	7.42	8.19	8.21	8.83	8.54	8.27	8.34	8.05	8.13	8.27	8.48	8.38	8.29	8.21	8.58	7.96	8.4	8.2	8.33	8.77	8.15	8.23	8.53	8.47	8.08	8.02
2361401	PMF1-BGLAP	8.35	8.51	8.65	8.52	8.28	8.59	8.39	8.36	8.04	8.64	8.39	8.31	8.42	8.5	8.3	8.54	8.52	8.51	8.56	8.51	8.43	8.63	8.51	8.45	8.56	8.74	8.76	8.62	8.65	8.66	8.38	8.6	8.87	8.61	8.52	8.57	8.44	8.57	8.84	8.63	8.61	8.57	8.48	8.67	8.7	8.65	8.53	8.87
2361447	TMEM79	6.46	6.47	7.03	6.77	6.51	6.78	6.28	6.26	6.14	6.67	6.39	6.59	6.62	6.44	6.63	6.72	6.73	6.55	6.58	6.5	6.57	6.72	6.76	6.34	6.31	6.88	7.31	7.41	6.71	7.24	6.97	7.16	7.29	6.92	6.83	6.81	7.78	7.26	7.11	7.01	6.95	7.61	7.03	7.01	7.2	7.89	6.72	7.18
2361472	TSACC	4.46	4.58	4.83	4.67	4.7	4.56	4.7	4.62	4.26	4.78	4.63	4.8	4.77	4.83	4.81	4.46	4.47	4.88	4.63	4.41	4.7	4.65	4.74	4.94	4.49	4.48	5.32	4.71	4.47	5.11	4.87	4.65	4.8	4.83	4.57	5.32	5.03	5.15	5.12	4.61	5.03	5.11	4.67	4.97	5.04	5.12	4.77	5.56
2361488	RHBG	6.2	6.51	6.56	6.27	6.11	6.38	6.42	6.26	6.28	6.56	6.15	6.16	6.2	6.29	6.37	6.3	6.31	6.44	6.53	6.15	6.31	6.32	6.48	6.55	6.24	6.18	6.23	6.33	6.55	6.32	6.73	6.08	6.32	6.67	6.45	7.76	6.43	6.57	6.22	6.76	6.37	6.33	6.76	6.4	6.13	6.62	5.82	6.37
2361584	NAXE	8.01	8.67	8.75	8.86	8.43	9.17	8.21	8.41	8.44	7.97	8.44	8.57	8.55	8.96	8.65	8.68	8.65	8.56	8.56	8.61	8.44	8.58	8.41	8.61	8.92	9.74	9.8	8.66	10.03	9.1	9.81	9.02	9.8	9.98	9.19	10.15	10.1	9.77	9.48	9.19	9.2	10.54	9.4	9.21	9.92	9.45	8.66	9.21
2361612	HAPLN2	6.83	7.12	7.28	6.93	6.54	6.9	7.18	6.86	6.99	7.16	6.95	6.89	7.02	6.98	7.17	7.05	6.85	7.04	7.2	6.57	7.03	6.97	6.96	7.09	6.9	6.74	6.71	6.79	6.94	6.81	6.75	6.93	6.98	6.79	6.94	7.16	7.04	7.18	6.77	6.97	7.2	6.77	7.06	6.9	6.72	6.87	6.85	7.23
2361635	BCAN	6.73	6.96	6.88	6.91	6.72	6.88	7.09	6.91	6.89	7.03	7.05	6.67	6.96	7.03	7.14	6.8	6.84	7.08	7.09	6.63	6.81	7.01	7.03	7.07	6.95	6.56	6.67	6.82	6.84	7.35	6.77	6.91	6.81	6.99	6.83	7.11	6.91	7.16	6.95	7.08	6.9	7.01	7.12	6.79	6.9	6.93	6.61	6.95
2361697	RRNAD1	7.8	7.98	7.97	8.04	7.82	8.15	7.92	7.94	7.77	8.09	8.04	7.95	8.02	7.9	7.98	7.94	8.21	7.98	7.72	8.01	8	7.93	7.96	7.8	7.94	8.51	8.39	8	8.4	8.19	8.03	8.04	8.15	8.54	8.03	8	8.19	8.2	8.22	8.34	8.16	8.46	8.16	8.14	7.96	8.15	7.66	8.33
2361731	PRCC	8	8.71	8.3	8.53	8.27	8.72	8.13	8.42	8.02	8.29	8.45	8.47	8.44	8.49	8.06	8.49	8.52	8.36	8.16	8.64	8.53	8.47	8.33	8.28	8.5	9.08	9.2	8.45	9.08	9.08	8.79	8.59	9.33	8.77	8.61	9.07	9.02	8.98	8.8	8.83	8.58	9.2	9.04	8.9	8.58	8.9	8.53	9.07
2361761	NTRK1	7.08	7.32	7.18	7.02	6.99	7.15	7.09	7.16	7.11	7.22	7.12	7.09	7.46	7.08	7.32	7.04	7	7.12	7.11	7.08	6.98	7.45	7.19	7.22	7.25	6.82	6.7	7.28	6.98	7.03	7.04	7.03	7.07	7.06	6.97	7.1	7.03	7.1	7.25	7.2	7.18	6.85	7.36	7.02	6.91	7.01	6.92	7.2
2361839	LRRC71	6.51	6.78	6.88	6.67	6.4	6.59	6.72	6.54	6.52	6.88	6.68	6.46	6.9	6.74	6.73	6.57	6.53	6.68	6.82	6.52	6.63	6.77	6.74	6.95	6.54	6.27	6.27	6.71	6.53	6.65	6.51	6.38	6.63	6.71	6.61	6.92	6.69	6.96	6.64	6.65	6.74	6.6	6.68	6.58	6.53	6.69	6.47	6.86
2362089	KIRREL	8.56	8.96	9	8.93	8.81	9.19	8.83	9.25	8.25	9.17	8.53	9.1	9.36	9.62	8.55	8.78	8.76	9.55	8.43	9.22	9.39	9.17	8.64	9.07	9.23	8.77	9.11	8.19	7.58	8.39	8.3	8.41	8.41	7.74	8.18	7.68	7.34	8.42	8.41	8.44	8.41	7.83	7.68	8.64	7.75	8.64	8.05	8.68
2362157	CD1D	6.65	7.07	6.85	7.12	6.57	6.86	6.68	6.71	6.89	6.84	6.91	6.69	6.74	6.93	7.2	6.95	6.66	6.95	7.12	6.71	6.84	6.76	6.87	7.05	7.07	6.56	6.36	7.11	7.14	6.88	6.65	6.86	6.81	6.86	6.67	6.79	6.55	6.59	6.8	6.71	6.68	6.72	6.73	6.7	6.82	6.84	7.01	6.99
2362180	CD1A	5.33	5.76	6.11	5.84	5.57	5.74	5.78	5.75	5.62	6.21	6	5.62	5.83	5.45	5.85	5.64	5.66	6.04	6.16	5.75	5.16	5.94	5.84	6.05	5.94	5.07	6.1	5.9	6.38	6.3	5.58	5.65	5.48	5.59	5.52	5.57	6.48	5.82	6.37	5.88	6	6.33	5.39	5.59	5.25	5.64	5.65	6.08
2362201	CD1C	6.78	6.52	6.96	6.46	6.58	7.35	6.35	6.77	6.22	6.7	6.59	6.16	6.52	6.48	6.33	7.34	6.45	6.31	7.37	7.04	6.21	6.72	6.26	6.98	7.44	5.69	5.83	6.95	6.61	6.95	5.76	7.07	5.6	6.43	6.45	6.05	6.04	5.74	7.58	6.5	6	6.41	5.78	5.77	5.69	5.53	7.62	6.81
2362230	CD1E	6.76	6.99	7.69	7.19	6.82	7.44	6.21	6.87	6.66	6.58	7.07	6.24	6.6	6.08	6.68	8.48	6.91	6.54	7.08	7.03	6.24	6.85	6.58	7.07	7.57	6.1	6.1	7.94	7.7	7.44	6.15	7.26	6.16	6.77	6.87	6.45	6.88	6.45	8.64	7.4	7.08	7.58	6.18	6.92	5.87	6.17	9.3	7.53
2362270	OR10K1	4.23	4.9	4.69	4.63	4.39	4.52	4.71	4.82	4.66	5.14	4.6	4.72	5.13	4.87	5.15	4.49	4.17	4.88	4.71	4.35	4.31	4.59	5	5.2	4.89	4.48	4.57	4.98	4.68	4.48	4.27	4.87	4.67	4.83	4.83	4.71	4.75	5	4.51	4.79	4.98	4.88	4.69	4.46	4.72	4.45	4.54	5.27
2362276	OR10R2	3.06	3.14	3.29	2.93	2.99	3.19	2.96	3.31	3.11	3.2	3.23	2.84	2.8	3.16	3.15	3.09	3.13	3.11	3.15	3.09	3.03	3.19	3.17	2.94	3.15	3.04	3.22	3.05	3.05	3.12	2.82	3.16	3.13	3.22	3.11	2.64	3.17	3.38	3.07	3.13	3.16	3.02	2.95	3.01	3.26	3.06	3.1	3.31
2362282	OR10Z1	5.15	5.59	5.49	5.51	5.72	5.39	5.39	6.2	5.53	5.69	5.8	5.24	5.79	5.18	5.45	5.45	5.29	5.21	5.42	5.4	6.08	5.54	5.75	5.24	5.16	5.21	5.68	5.77	5.52	5.58	5.52	5.23	5.52	5.45	5.98	5.74	5.13	5.27	5.63	5.31	5.89	5.16	5.49	5.28	5.57	4.37	5.68	5.85
2362323	OR6K6	5.7	5.9	5.74	5.8	5.65	5.63	5.85	5.7	6.09	6.27	6.06	5.58	6.12	5.6	5.86	5.73	5.8	5.74	5.97	5.66	5.49	5.7	5.96	5.76	5.56	5.22	5.05	5.96	5.56	5.82	5.56	5.41	5.8	5.9	5.74	5.94	5.56	5.78	5.99	5.71	5.47	5.48	5.73	5.6	5.26	5.59	5.75	5.86
2362333	MNDA	5.68	6.46	6.48	6.51	5.83	6	5.79	5.84	5.97	6.67	6.01	5.31	5.33	6.94	5.87	6.51	5.65	6.5	7.48	5.64	6.47	6.28	5.59	6.72	6.6	6.99	6.47	6.47	6.42	6.83	6.4	6.03	6.57	5.77	6.19	6.08	6.34	5.82	6.45	5.46	6.18	6.23	6.04	6.3	6.03	7.18	7.16	6.03
2362351	PYHIN1	7.09	6.91	7.43	7	7.16	6.59	6.4	6.95	6.1	6.69	6.34	6.48	6.77	6.85	6.35	8.99	6.73	6.97	8.25	7.04	7.32	6.87	6.8	7.6	7.11	6.5	6.46	7.13	7.65	8.02	7.54	6.67	7.34	5.88	6.9	6.39	7.95	6.16	7.3	7.03	7.62	7.26	7.1	7.06	7.01	7.95	9.64	7.28
2362394	IFI16	9.88	10.23	9.96	9.93	10.19	9.86	9.88	10.19	9.62	9.86	9.57	9.84	9.66	10.37	9.09	10.44	9.84	9.44	10.57	10.09	10.3	10.27	9.73	10.01	10.67	9.88	9.86	9.79	9.49	10.93	9.71	9.88	9.97	8.6	9.36	8.67	9.16	8.78	9.93	9.09	10.07	9.4	10.35	9.37	9.5	10.6	10.96	9.61
2362469	CADM3	6.49	7.14	6.96	7.15	6.69	7.1	7.12	7.34	6.69	6.88	6.77	6.72	6.82	7.94	6.74	7.16	6.94	7.42	6.97	6.71	7.03	6.87	6.9	7.26	7.24	6.17	6.1	6.75	6.48	6.3	6.29	6.47	6.33	6.39	6.3	6.56	6.16	6.76	6.59	6.37	6.28	6.25	6.9	6.4	6.23	6.42	6.54	6.53
2362511	ACKR1	7.64	8.96	8.94	8.74	7.85	8.7	9.67	9.21	7.16	8.54	8.42	8.92	9.15	8.77	8.17	8.67	8.4	8.7	8.82	9.13	9.29	8.67	8.16	9.37	9.87	6.72	6.49	8.1	6.9	7.01	6.92	8.15	6.62	7.03	7.2	6.93	6.77	6.95	8.22	7.1	7	7.28	6.76	7.15	6.8	6.72	8.11	7.86
2362537	FCER1A	6.86	6.79	6.9	6.53	6.75	6.71	6.97	6.59	6.98	7.71	7.19	7.09	6.68	6.82	7.25	6.9	7.1	6.64	6.85	6.44	7.44	7.23	7.07	7.02	6.92	6.87	6.89	7.36	6.62	6.33	6.4	6.53	6.48	6.95	7.04	6.55	6.24	7.05	6.94	6.69	6.65	6.81	6.82	7.17	7.01	6.49	6.93	6.94
2362591	OR10J1	4.52	4.34	4.27	4.16	4.22	4.81	4.87	4.55	4.73	4.53	4.48	4.22	4.85	4.51	4.96	4.22	4.75	4.39	4.26	4.17	4.58	5.2	4.66	4.55	4.62	4.37	4.02	4.92	4.8	4.52	4.58	4.41	4.28	4.56	4.46	4.78	4.23	4.7	4.56	4.64	4.71	4.33	4.76	4.59	5.11	4.24	4.52	4.66
2362651	APCS	5.11	5.25	5.47	4.85	4.75	5.06	5.25	4.84	5.33	5.51	5.02	4.95	5.1	5.11	5.23	5.18	5.49	5.03	5.19	4.69	5	5.2	5.28	5.33	5.32	4.76	4.67	5.33	4.7	5.05	4.88	5.04	5.01	5.22	4.73	5.09	5.24	5.35	5.45	4.96	5.08	4.91	4.97	5.18	5.17	5.1	4.55	5.51
2362702	DUSP23	8.11	8.74	8.64	8.66	8.55	8.7	8.71	8.55	8.35	8.7	9.22	8.41	8.39	8.88	8.49	8.77	8.91	8.35	8.7	8.34	8.74	8.82	8.71	8.68	8.81	8.29	8.46	8.74	8.6	8.29	8.83	8.34	8.51	8.77	8.42	8.88	8.84	8.48	8.84	8.2	8.37	9.03	8.74	8.51	8.36	8.97	8.34	8.57
2362723	FCRL6	6.59	7.36	7.26	7.1	6.95	6.79	7.02	6.98	6.67	7.28	7.19	6.6	6.99	7.11	6.88	7.93	6.93	7.1	7.15	7	7.38	6.77	7.23	7.29	7.18	6.19	6.7	7.14	7.04	6.87	6.89	6.88	6.81	6.55	6.96	6.73	7.15	6.76	6.92	7.14	7.56	6.95	7.06	6.85	6.68	7.06	8.16	7.39
2362746	SLAMF8	6.48	7.37	7.8	7.51	7.11	7.28	6.57	7.94	6.75	6.62	7.14	7	6.78	6.74	7.39	8.68	7.2	6.83	9.77	6.78	7.46	7.13	6.87	7.61	7.34	7.67	8.35	8.47	8.93	9.07	8.94	6.95	9.59	6.85	7.66	7.69	9.25	7.13	7.85	8.16	9.22	8.67	7.94	8.89	8.57	9.96	9.38	7.96
2362860	KCNJ9	6.81	7.44	7.38	7.42	6.95	7.5	7.45	7.33	6.97	7.4	7.19	7.32	7.33	7.41	7.51	7.19	6.96	7.48	7.49	7.2	7.33	7.2	7.23	7.77	7.04	6.73	7	7.22	7.16	7.22	7.28	7.2	7.36	7.23	7.09	7.42	7.47	7.55	7.34	7.37	7.45	7.22	7.32	7.2	7.14	7.35	7.02	7.39
2362892	ATP1A2	6.35	6.98	7.26	8.07	6.37	7.34	7.46	7.34	8.78	6.84	7.06	8.5	6.56	7.24	7.15	6.65	6.96	8.75	6.95	6.9	8.6	7.59	6.76	7.81	6.63	6.28	6.04	6.71	6.4	6.23	6.24	6.33	6.3	6.5	6.23	6.6	6.43	6.51	6.54	6.44	6.32	6.28	6.26	6.37	6.16	6.34	6.18	6.59
2362950	ATP1A4	5.26	5.38	5.58	5.49	5.14	5.37	5.5	5.47	5.44	5.68	5.84	5.1	5.41	5.55	5.49	5.2	5.33	5.52	5.43	4.92	5.44	5.39	5.57	5.53	5.2	5.39	5.39	5.47	5.45	5.34	5.25	5.38	5.34	5.48	5.54	5.89	5.3	5.68	5.56	5.77	5.57	5.28	5.16	5.57	5.08	5.41	5.36	5.66
2362991	CASQ1	5.9	5.97	5.92	5.71	5.87	5.75	5.88	6.06	6.13	6.2	6.37	5.68	5.65	6.13	5.97	5.96	5.9	5.59	5.74	5.41	5.98	5.97	5.77	5.95	5.94	5.89	6.53	5.78	6.3	5.74	5.77	5.9	5.49	6.28	5.79	6.02	5.95	5.75	5.94	6.3	5.79	5.74	5.58	6.22	5.48	5.8	5.86	6.35
2363042	PEA15	9.89	10.56	10.62	10.68	10.06	10.53	10.3	10.69	10.17	10.43	10.62	10.46	10.09	11.17	9.89	10.27	10.18	10.95	10.11	10.15	10.94	11.01	9.99	10.81	10.84	10.46	11.17	9.9	10.96	10.22	10.13	10.23	10.33	10.32	10.34	10.92	10.22	10.65	10.67	10.22	10.42	10.41	10.53	10.68	9.76	10.8	10.39	10.72
2363074	SUMO1P3	4.92	4.83	4.59	4.19	5.17	5.39	5.29	5.67	5.91	4.56	3.82	5.1	5.32	4.07	4.56	5.86	5.02	6.11	5.14	5.67	5.27	4.51	5.13	4.97	5.05	6.65	7.01	4.9	5.64	5.98	5.87	6.48	5.28	6.23	6.03	5.2	5.71	5.65	6.42	5.47	5.45	6.57	6.43	6.52	4.98	5.8	6.15	6.33
2363084	NCSTN	8.64	9.44	9.38	9.53	9.12	9.64	8.9	9.5	8.79	8.93	9.04	9.38	9.39	9.57	8.95	9.38	9.27	9.56	9.64	9.57	9.55	9.69	8.87	9.29	9.37	10.24	10.22	9.32	9.81	9.54	9.3	9.61	9.93	9.82	9.45	9.36	9.81	9.73	9.75	9.64	9.79	9.74	10.15	9.86	9.36	10.31	9.38	9.45
2363128	NHLH1	5.64	6.17	6.09	5.81	5.85	5.89	6.05	5.92	6.05	6.25	5.96	5.5	5.85	6.12	6.38	5.81	5.79	5.78	6.1	5.71	5.94	6.04	6.02	5.94	6.22	6.03	5.57	5.82	6.01	5.8	6.02	5.94	5.75	5.83	6.15	5.93	6.01	6.17	6.28	5.95	5.84	5.74	6.43	5.76	5.8	5.9	5.9	5.83
2363202	SLAMF7	6.74	7.48	7.28	7.73	7.25	7.02	6.99	7.07	6.63	7.37	7.39	7.37	7.8	6.3	7.51	9.49	7.43	6.94	8.5	8.21	7.47	7.72	7.19	7.11	7.12	7.29	6.64	7.76	9.18	8.59	8.14	7.31	7.97	6.25	6.98	6.87	8.81	6.23	7.72	7.49	8.91	7.66	7.42	8.06	8.88	10.15	9.59	7.16
2363248	LY9	6.79	6.71	6.88	7.09	6.78	6.8	6.54	6.54	6.38	6.98	6.8	6.72	6.94	6.62	6.79	7.85	6.78	6.81	7.67	7.15	6.69	6.9	6.89	6.99	6.97	6.33	6.3	7.11	7.19	7.14	6.94	6.73	6.68	6.42	6.77	6.58	6.92	6.58	7.13	6.74	7.02	6.72	6.55	6.93	6.89	7.53	8.42	7.05
2363372	KLHDC9	6.02	6.36	6.2	6.28	6.09	6.11	6.12	6.12	6.15	6.14	6.16	5.95	5.87	5.97	6.52	6.47	6.3	6	5.96	6.14	6.13	6.23	6.34	5.97	6.11	6.85	6.83	6.39	6.6	6.01	5.98	6.49	5.9	7.12	6.58	7.27	6.77	6.59	6.97	6.4	6.43	6.94	6.27	6.69	7.17	6.77	6.08	6.57
2363389	NIT1	7.6	8.01	8.19	8.22	7.85	8.02	7.65	8.03	7.67	7.64	7.87	8.04	7.62	8.31	7.88	8.01	8.06	8.38	7.7	8.17	8.13	8.09	7.94	7.92	7.92	8.57	8.66	7.75	8.37	8.01	7.88	8.21	7.77	8.55	7.68	8.24	8.17	8.16	8.31	7.89	8.16	8.35	8.29	8.14	9.76	8.44	7.92	8.3
2363424	UFC1	11.33	11.25	11.19	11.37	11.67	11.6	11.14	11.18	11.19	11.08	11.13	11.3	10.93	11.45	11.32	11.28	11.6	11.14	11.35	11.44	11.27	11.45	11.47	11.3	11.43	11.9	11.98	11	12.12	11.99	11.61	11.54	11.42	11.75	11.7	12.09	11.31	11.42	11.99	11.35	11.57	12.08	11.52	11.78	12.87	11.96	11.58	11.55
2363444	USP21	8.01	7.89	8.07	8.36	8.02	8.32	7.79	8.27	7.89	8.03	8	8.42	8.3	7.98	8	8.39	8.3	8.17	7.61	8.52	8.24	8.15	8.27	7.84	8.36	8.97	8.83	8.06	8.76	8.82	8.31	8.4	8.36	8.79	8.12	8.57	9.09	8.25	8.56	8.23	8.54	9.12	9.02	8.4	10.8	8.55	8.24	8.63
2363484	PPOX	6.03	6.46	6.69	6.5	5.99	6.49	6.44	6.38	6.12	6.33	6.1	6.19	6.48	6.37	6.48	6.42	6.48	6.21	6.43	6.24	6.53	6.73	6.57	6.45	6.4	6.59	6.41	5.9	6.47	6.29	6.34	6.41	6.42	6.63	6.52	6.83	6.49	6.5	6.47	5.96	6.26	6.36	6.01	6.26	6.8	6.44	6.38	6.64
2363525	NDUFS2	8.26	8.92	8.84	8.39	8.68	8.82	8.36	8.59	8.72	8.57	8.46	8.68	8.32	8.93	8.43	8.74	8.77	8.75	8.61	8.78	8.84	8.82	8.66	8.96	8.92	9.26	9.31	8.96	9.36	9.57	9.41	8.97	9.06	9.52	8.73	9.32	9.56	8.76	9.25	8.92	9.12	9.77	9.16	8.97	11.13	9.58	9.03	9.3
2363562	FCER1G	7.72	9.05	9.6	8.99	7.97	8.75	7.65	9.03	6.71	8.63	7.8	7.65	7.6	9.3	7.97	9.33	7.9	8.14	11.26	8.58	9.45	8.77	7.77	8.98	8.89	9.78	9.44	9.23	9.8	10.14	9.87	8.52	10.24	7.37	9.19	9	9.86	8.84	9.59	8.61	9.74	9.27	9.59	9.82	9.75	10.5	9.82	8.42
2363579	TOMM40L	6.3	6.79	6.69	6.56	6.35	6.39	6.26	6.22	6.34	6.64	6.47	6.3	6.34	6.78	6.56	6.5	6.32	6.37	6.63	6.38	6.46	6.65	6.52	6.37	6.57	7.05	6.64	6.45	6.84	7.23	6.47	6.66	6.6	6.9	6.46	7.12	6.96	6.84	6.45	6.64	6.66	6.76	6.89	6.46	7.88	7.32	6.5	6.84
2363618	SDHC	7.74	8.02	8.58	7.73	8.91	8.53	7.57	8.6	7.45	7.94	6.65	8.58	6.69	8.3	7.73	8.01	7.63	8.03	8.12	8.26	7.71	8.49	7.09	7.82	8.71	9.57	9.75	9.53	8.75	8.45	8.63	9.4	8.29	8.82	9.33	8.08	8.66	6.69	8.8	8.23	8.87	8.66	8.15	9.15	9.99	9.28	9.15	8.56
2363689	FCGR2A	9.8	10.81	11.3	10.71	9.71	10.12	9.88	10.54	9.25	10.02	9.73	9.38	9.8	10.97	9.61	10.64	10.03	9.99	12.65	10.11	10.93	10.55	9.78	10.81	10.79	11.43	11.36	11.01	11.07	11.05	10.86	10.32	11.91	10.09	11.03	10.6	11	10.03	11.2	10.65	11.5	10.62	11.03	11.55	10.68	12.14	10.64	10.5
2363784	HSPA6	7.47	7.7	7.9	7.75	7.19	7.41	7.58	7.59	7.69	8.47	7.48	7.41	7.14	8.07	7.75	7.67	7.59	7.61	8.46	7.24	7.77	7.71	7.85	7.63	7.76	8.04	8.05	8.08	7.86	7.68	7.53	7.68	8.02	7.83	7.75	7.62	7.58	7.57	7.99	7.99	7.96	7.65	7.63	8.06	7.93	8.57	7.67	7.81
2363852	FCRLA	5.66	5.8	5.86	5.85	5.28	5.56	5.45	5.48	5.46	5.68	5.62	5.34	5.7	5.49	5.74	6.14	5.58	5.38	5.66	5.42	5.47	5.6	5.65	5.89	5.45	5.17	5.55	5.86	6.12	5.63	5.49	5.49	5.4	5.62	5.45	5.62	5.51	5.71	5.66	5.68	5.94	5.43	5.42	5.57	5.55	6.62	6.44	5.68
2363876	FCRLB	5.55	5.82	5.95	5.84	5.34	5.67	5.96	5.79	5.64	5.86	5.71	5.61	6.06	5.8	5.92	5.62	5.51	5.95	6.23	5.62	5.5	5.84	5.84	6.04	5.8	5.33	5.54	5.63	7.04	5.85	6.48	5.74	5.78	7.17	5.84	5.81	5.69	6.18	5.84	8.03	5.94	5.84	5.84	8.24	5.85	5.85	5.52	5.72
2363902	DUSP12	7.3	7.15	7.27	7.09	7.16	7.17	7.41	7	7.46	6.94	7.23	7.2	6.75	7.34	7.13	7.44	7.42	6.83	7.25	7.1	7.17	7.24	7.08	7.02	7.46	7.91	8.19	6.95	7.96	7.81	7.38	7.43	7.29	8.53	7.14	7.87	7.6	7.32	8.13	7.49	7.68	7.94	7.26	7.96	9.03	8.05	7.26	7.5
2363919	ATF6	9.27	9.78	9.48	9.53	9.96	9.7	9.55	9.52	9.66	9.28	9.95	9.75	9.04	9.63	9.22	9.71	9.72	9.15	9.69	9.53	9.56	9.66	9.26	9.3	10	10.25	10.35	9.57	10.03	10.01	9.41	10.07	9.43	10.21	9.34	9.78	10.01	9.48	9.93	9.7	9.91	9.89	9.45	9.93	10.93	9.88	9.87	9.68
2363992	LOC100422526	7.43	7.58	7.04	7.48	7.69	7.47	7.18	7.45	7.93	7.61	8.23	7.77	7.18	7.61	7.58	7.49	7.63	7.1	7.42	7.61	7.4	7.45	7.44	7.12	7.63	7.37	7.65	6.74	7.87	7.73	7.05	7.32	7.16	8.27	6.76	7.23	7.44	7.29	7.43	7.28	7.36	7.12	7.33	7.17	8.77	7.43	7.17	7.28
2364016	C1orf226	8.2	8.28	7.94	8.22	8.53	8.19	8.05	8.27	8.42	8.32	8.5	8.35	8.5	7.81	8.34	8.5	8.64	7.81	7.69	8.65	7.87	8.21	8.52	7.88	8.18	7.64	8.11	7.62	8.81	7.68	8.9	7.89	8	9.25	8.91	8.07	8.35	7.96	8.58	7.42	7.87	8.31	7.69	8.66	8.89	7.71	8.14	8.02
2364155	UHMK1	8.18	7.87	8.31	8.05	8.47	8.38	7.78	7.84	8.06	7.54	7.83	8.12	7.7	8.57	8.07	8.29	8.23	8.2	8.04	8.09	8.23	8.26	7.83	8.2	8.18	9.16	9.2	8.55	9.41	8.52	8.77	8.7	9.04	9.38	8.73	8.48	8.45	8.32	8.86	8.51	8.65	9.26	8.37	8.74	8.37	8.64	8.88	8.8
2364189	UAP1	8.26	9.18	8.89	8.39	8.36	9.17	8.62	8.83	8.43	7.92	8.41	8.59	8.03	9.82	8.2	8.36	8.53	8.68	8.84	8.61	8.87	8.92	8.18	8.74	9.32	8.77	9.05	8.26	8.89	9.04	8.37	8.74	9.21	8.97	7.73	8.43	9.11	7.99	8.84	8.04	8.76	9.08	8.34	8.65	8.75	9.07	9.05	9.1
2364231	DDR2	9.18	10.49	11.19	10.19	9.13	10.02	10.08	10.81	9.48	10.03	9.2	10.51	10.03	11.69	8.8	9.43	8.93	11.9	10.21	10.13	11.2	11.12	9.38	11.55	10.55	8.97	9.49	9.04	7.59	9.04	8.47	8.95	9.84	8.35	8.17	7.68	7.6	8.56	9.25	8.63	8.51	8.24	8.41	8.61	8.41	9.32	8.73	9.09
2364381	RGS4	5.77	5.48	5.82	5.98	6.83	6.28	5.54	5.66	5.37	6.02	5.95	6.1	5.81	6.38	6	6.15	5.81	5.64	5.44	5.6	6.57	6.49	5.85	5.87	6.68	7.83	9.19	7.2	5.92	6.04	7.52	8.4	6.6	6.44	8.35	5.75	5.9	7.11	8.98	6.61	7.21	7.36	5.69	8.06	7.59	8.58	8.34	7.28
2364438	NUF2	4.5	4.74	4.67	4.5	4.82	4.98	4.45	4.41	4.99	4.67	4.52	4.12	4.38	4.68	4.61	5.69	4.59	4.24	4.56	4.15	4.4	4.53	4.27	4.41	4.57	5.41	5.35	5.34	6.63	8.04	7.18	5.45	7.17	6.68	5.99	6.71	6.94	5	6.03	5.26	6.7	7.87	6.05	6.79	7.14	6.16	6.28	4.98
2364677	LOC100131938	10.07	10.18	10.43	10.23	10.19	10.2	10.22	10.28	10.93	10.26	10.47	10.44	10.2	10.23	10.42	10.21	10.32	10.12	8.51	10.33	10.38	10.15	10.47	10.02	10.33	11.18	10.39	10.85	10.88	9.78	10.65	10.69	9.56	12.03	10.78	10.75	10.5	10.3	11.17	10.79	10.2	11.23	9.78	11.46	10.45	10.66	9.54	10.41
2365086	LRRC52	4.2	4.69	4.66	4.56	4.38	4.53	4.55	4.89	4.59	4.68	4.55	4.43	4.66	4.51	4.84	4.52	4.66	4.74	4.74	4.2	4.58	4.25	4.68	4.62	4.71	4.32	4.3	4.72	4.57	4.45	4.6	4.27	4.71	4.64	4.64	4.61	4.53	4.86	4.68	4.89	4.54	4.62	4.77	4.67	4.51	4.67	4.28	4.92
2365119	MGST3	10.52	11.14	11.63	10.73	10.62	10.82	10.89	10.79	9.62	10.68	9.88	10.91	10.31	11.6	10.33	10.63	10.69	11.77	11.43	10.9	11.33	11.46	10.57	11.94	10.94	10.9	11.46	10.52	10.54	10.82	11.48	10.72	11.27	10.56	10.97	11.04	10.83	10.75	11.53	10.42	11.11	12.05	11.2	11.04	12.88	11.66	11.28	10.52
2365181	LOC440700	3.62	4.18	4.01	4.01	3.8	3.72	3.99	3.85	4.01	4.26	4.22	4.01	4.06	3.81	4.08	3.91	3.98	4.24	3.83	3.9	3.72	4.13	3.73	4.06	4	4	3.91	4.2	4.15	4.28	4.13	3.75	4.01	4.55	3.86	4.21	4.5	4.57	4.01	4.12	4.23	4.19	4.26	4.2	4.15	3.95	3.49	4.05
2365210	LOC105371586	8.02	8.68	7.94	8.03	8.37	8.49	7.96	7.93	8.03	8.27	8.24	8.36	8.18	7.94	7.93	8.32	8.6	7.08	7.23	8.58	7.72	8.43	8.34	7.23	8.38	8.35	9.04	7.52	8.72	9.37	8.43	8.34	8.72	8.53	8.22	8.61	8.98	8.04	8.4	8.3	8.56	9.47	8.25	8.56	10.77	8.83	8.58	8.23
2365391	FMO9P	3.71	3.47	4.43	3.41	3.56	3.43	3.65	3.74	3.95	4.02	3.61	3.61	3.6	3.56	4	3.38	3.57	3.59	3.76	3.21	3.41	3.68	3.45	3.45	3.77	3.46	3.41	6.67	3.39	3.17	3.32	3.53	3.22	3.44	3.44	3.59	3.41	3.49	3.64	3.7	3.48	3.6	3.26	3.5	3.35	3.56	3.25	3.87
2365496	POGK	7.91	8.38	8.05	8.29	8.4	8.26	7.9	8.09	8.48	7.93	8.26	8.19	8	8.17	8.1	8	8.22	7.68	8.03	8.4	8.08	8.13	8.03	7.59	8.31	8.72	8.98	8.58	8.84	8.78	8.23	8.31	8.7	9.05	8	8.32	8.45	7.87	8.48	8.34	8.75	9.46	8.87	8.71	8.3	8.79	8.22	8.26
2365597	MAEL	4.45	4.52	4.57	4.35	4.37	4.59	4.48	4.43	4.59	4.94	4.4	4.28	4.53	4.48	4.65	4.26	4.5	4.53	4.61	4.42	5.45	4.64	4.45	4.73	4.5	4.46	4.32	4.66	4.56	4.38	4.39	4.38	4.49	4.44	4.51	4.7	4.52	4.56	4.55	4.49	4.61	4.53	4.44	4.63	4.43	9.73	4.51	4.95
2365675	POU2F1	8.83	8.7	8.75	8.86	8.92	8.79	8.81	9.07	8.47	9	8.88	8.87	8.9	8.69	8.58	9.27	8.99	8.83	8.86	9.13	9.1	9.01	8.72	8.61	9.06	9.29	8.86	8.96	9.23	8.86	9.34	8.88	8.88	9.08	8.97	8.76	8.98	8.71	8.99	8.79	9.47	9.32	8.77	9.08	8.97	9.31	9.13	8.89
2365872	RCSD1	7.45	7.77	7.74	7.66	7.34	7.43	7.59	7.49	7.58	7.51	7.52	7.41	7.52	7.73	7.57	7.66	7.48	7.55	8.04	7.6	7.49	7.63	7.46	7.78	7.42	7.37	6.93	7.37	7.72	7.6	7.36	7.09	7.45	7.2	7.3	7.3	7.48	7.43	7.32	7.42	7.45	7.22	9.47	7.34	7.21	7.51	7.81	7.5
2365958	MPZL1	9.47	10.1	9.42	10.1	9.97	10.02	9.32	9.68	9.13	9.39	9.59	9.8	9.67	9.83	9.43	9.74	10.08	9.28	9.1	9.97	9.63	9.73	9.74	9.28	10.03	9.95	10.47	9.49	9.93	9.94	9.3	9.68	9.8	9.27	9.18	9.14	9.44	9.43	9.74	9.18	9.69	10.06	11.88	9.57	9.42	10.43	9.69	9.93
2366028	DCAF6	9.23	8.78	8.98	9.08	9.23	9.2	8.7	8.96	9.38	8.53	9.05	9.04	8.4	9.46	9.13	8.98	9.16	8.93	9.03	8.84	9.12	9.02	8.84	9.04	9.08	9.43	9.72	8.64	9.79	9.21	9.28	9.38	8.53	9.28	8.7	9.31	9.37	8.78	9.22	9.05	9.38	9.79	9.71	10.04	8.83	9.21	9.31	9.47
2366132	TIPRL	8.04	7.65	7.67	7.27	7.95	7.87	7.62	7.76	8.09	7.57	7.41	7.83	7.34	7.86	7.44	7.84	7.82	7.23	7.84	7.62	7.85	7.93	7.56	7.4	8.04	8.39	8.43	7.08	8.23	8.3	8.14	8.22	8.39	8.56	7.66	8.2	8.13	7.15	8.15	7.03	8.22	8.99	7.86	8.31	8.04	8.19	8.21	8.08
2366156	SFT2D2	10.33	10.55	10.15	9.98	10.02	10.05	9.84	10.06	9.77	10.33	10.1	10.4	10.45	9.78	9.59	10.37	10.17	9.6	10.14	10.65	9.93	10.29	10.23	9.5	10.18	9.95	10	9.33	9.86	10.96	9.34	9.53	10.63	9.68	9.66	9.88	9.83	8.7	10	9.59	10.47	10.1	11.15	9.96	9.28	10.38	10.27	9.65
2366184	TBX19	6.86	6.57	6.33	7	6.7	6.47	6.48	6.75	6.59	6.6	6.66	6.87	6.93	6.42	6.61	7.05	6.92	6.63	6.33	7.11	6.68	6.81	6.96	6.44	6.63	6.56	6.55	6.47	6.24	7.31	6.55	6.25	7.07	6.16	6.34	6.1	6.28	6.21	6.59	6.23	6.92	6.95	7.55	6.24	6.72	6.81	6.7	6.75
2366287	XCL1	4.51	5.53	5.32	5.68	5.2	5.24	5.25	5.44	5.2	5.3	5.18	5.65	4.9	4.66	5.41	6.4	5.2	5.51	5.37	5.91	5.48	5.66	4.8	5.17	5.71	4.87	5.61	5.81	5.84	5.43	5.12	5.57	5.38	4.48	5.67	4.9	6.66	5.41	5.39	5.52	5.6	4.98	5.72	6.05	5.13	5.93	6.2	6
2366355	LINC00626	4.06	4.24	3.32	4.02	3.82	4.13	4.3	3.93	4.14	4.53	3.99	4.29	4.36	4.28	4.48	4.3	3.81	4.22	4.28	3.93	3.66	4.48	4.26	4.45	4.27	3.87	4.03	3.65	4.27	4	4.11	4.22	4.13	4.08	4.49	3.94	3.5	4.34	4.34	4.53	4.12	3.83	4.04	3.72	4.42	3.86	3.72	4.12
2366422	ATP1B1	8.84	8.6	8.55	9.32	8.68	8.4	9.19	8.08	9.96	8.43	9.79	8.86	8.59	8.32	9.04	9.19	9.01	6.3	9.48	8.85	8.67	9.17	8.88	7.57	8.86	9.47	9.18	8.04	9.41	9.56	8.1	8.54	8.68	10.89	9.19	8.63	9.26	8.75	9.16	6.23	8.89	8.87	9.94	9.2	6.95	8.12	8.31	9.65
2366490	BLZF1	8.97	8.08	8.17	8.17	8.71	8.47	8.26	7.91	8.74	7.83	8.37	8.58	7.57	8.29	8.23	8.37	8.63	8.08	7.9	8.45	8.1	8.45	8.3	7.93	8.51	8.84	8.69	7.85	8.67	8.96	8.19	8.69	8.21	9.25	7.84	8.88	8.69	7.89	8.7	8.19	8.28	8.97	8.1	8.46	8.41	8.44	8.51	8.61
2366581	c1orf112	6.47	5.79	5.69	5.75	6.09	5.94	5.97	5.9	6.32	5.99	5.99	5.97	5.69	5.8	5.83	6.39	6.15	5.41	5.54	6.05	5.85	5.73	5.96	5.42	6.12	6.63	6.49	6	6.53	7.53	6.64	6.07	6.28	7.58	6.22	6.68	6.95	5.64	6.81	5.84	6.75	7.51	6.36	6.56	6.74	7.19	6.57	6.2
2366753	GORAB	7.2	6.57	6.8	7.04	7.18	6.85	6.77	6.93	7.36	6.75	6.86	7.12	6.67	6.96	6.96	7.11	7.11	6.25	7.22	6.98	6.62	6.86	7.04	6.48	7.24	7.82	7.93	6.58	7.16	7.98	7.05	7.37	7.01	7.54	6.74	7.44	7.56	6.89	7.42	7.05	7.33	7.29	7.74	7.69	6.7	7.41	7.36	7.48
2366798	LOC100127910	9.56	9.42	9.76	9.36	9.15	9.38	9.4	10.11	9.52	9.44	8.69	9.17	9.45	10.32	8.12	9.28	8.76	9.94	9.59	9.85	9.14	9.79	8.92	9.44	9.84	9.88	10.72	9.81	7.9	8.35	9.27	9.83	8.23	8.15	9.06	7.92	8.04	10.3	9.39	9.83	9.45	8.95	10.12	9.51	9.02	9.8	9.07	10.02
2366884	MROH9	4.65	4.18	3.43	3.92	3.96	5	4.48	4.46	5.27	4.52	3.62	3.88	4.42	3.56	5.02	3.38	4.33	3.76	3.81	3.75	3.47	4.53	4.2	3.61	3.51	3.87	3.52	3.21	4.43	3.54	3.39	3.98	3.24	3.79	4.23	4.13	3.8	4.6	3.61	3.82	3.56	3.79	3.95	3.81	3.53	4.02	3.98	4.26
2366941	FMO3	5.77	7.14	7.36	7.53	7.25	6.81	7.74	7.32	6.43	6.85	7.21	6.94	6.96	7.22	6.27	7.58	7.45	7.85	6.9	6.83	7.13	6.76	6.83	8.06	6.9	6.65	6.71	6.48	6.51	7.08	6.36	6.66	6.69	6.52	6.23	6.6	6.08	6.58	7.29	6.4	7.12	6.87	6.12	5.74	5.81	6.39	6.85	6.79
2367050	FMO1	4.89	5.65	5.81	5	5.07	5.57	5.54	5.15	5.08	5.78	4.88	4.94	5.81	5.33	5.55	4.9	4.79	4.98	5.34	5.04	4.95	5.26	5.35	5.21	5.33	5.16	3.68	4.97	4.76	5.07	5.44	4.51	5.64	5.31	4.99	5.07	5.4	5.22	5.46	5.66	5.5	5.2	5.46	5.01	5.04	5.96	5.33	5.04
2367086	FMO4	7.64	7.33	7.3	7.28	7.68	7.57	7.02	7.56	7.49	6.87	7.53	7.67	7.13	7.27	6.61	7.16	7.97	7.27	7.28	7.68	7.62	7.33	6.96	7.01	7.11	7.17	7.42	6.88	7.14	6.88	6.9	7.24	6.13	6.51	6.93	6.88	7.58	7.1	6.6	6.37	6.34	7.39	8.46	6.9	5.87	8.66	7.21	6.62
2367154	PRRC2C	9.95	10.3	10.02	10.12	10.22	9.93	10.02	10.33	10.13	10.13	10.29	10.37	10.03	10.04	9.81	10.23	10.1	9.7	9.98	10.35	10.27	10.18	10.11	9.72	10.37	10.41	10.72	10.07	10.34	10.54	10.03	10.13	10.07	10.35	10.05	9.7	10.22	9.55	10.34	9.96	10.54	10.74	10.56	10.33	9.9	10.57	10.54	10.21
2367287	METTL13	6.85	6.93	7	7.11	6.92	7.25	6.78	6.96	7.09	6.99	7.06	7.3	6.9	7.27	6.95	7.34	7.26	7.24	6.88	7.16	7.23	7.14	7.23	6.84	7.32	8.04	8.05	6.68	7.86	7.92	7.85	7.57	7.65	7.78	7.23	7.47	8.12	7.08	7.47	7.35	7.51	8.46	8.11	7.8	7.95	8.6	7.3	7.41
2367326	DNM3	6.31	6.71	6.7	6.56	6.25	6.42	6.49	6.54	6.39	5.97	6.3	6.69	6.44	6.59	6.77	6.64	6.74	7.09	6.37	6.65	6.38	6.72	6.52	6.85	6.38	6.03	6.44	6.85	6.52	6.31	6.4	6.35	6.31	6.5	6.37	6.86	6.2	6.42	6.73	6.77	6.17	6.13	6.27	6.21	6.45	6.35	5.98	6.13
2367495	C1orf105	3.94	3.84	4.12	3.97	3.89	4.26	4.18	3.99	3.92	4.14	3.9	3.77	4.37	4.5	4.16	3.76	4.04	4.19	4.19	4.04	4.09	4.01	4.01	3.86	3.94	3.89	3.98	3.91	4.1	4.18	3.77	3.92	3.97	4.03	3.9	4.16	3.92	4.25	4	3.91	4.19	4.06	4.04	3.96	4.06	3.96	3.89	4.05
2367537	SUCO	8.15	7.21	7.18	7.55	8.17	7.77	7.17	7.24	7.8	7.44	7.39	7.64	7.12	7.12	7.45	7.69	7.8	6.57	6.77	7.61	7.46	7.4	7.35	6.68	7.6	7.91	8.14	7.19	8.13	8.28	7.88	7.86	7.36	8.65	7.46	7.57	7.95	7.69	7.94	7.38	7.83	8.28	7.6	8	7.75	9.13	7.94	7.72
2367599	FASLG	5.59	5.87	6.27	5.45	5.14	5.7	5.83	5.5	5.42	5.42	5.22	5.64	5.76	5.55	5.25	6.49	5.56	6.09	6.01	5.62	5.36	5.61	5.89	5.93	6.18	5.19	5.46	5.83	5.82	5.6	5.87	5.51	5.38	5.33	5.75	5.51	6.37	5.82	5.98	5.5	6.51	5.39	5.98	5.67	5.54	6.15	6.26	5.59
2367743	PRDX6	10.01	11.16	11.29	11.21	10.54	10.88	10.82	11.29	10.57	10.13	10.35	11.59	10.36	11.47	10.1	10.72	10.56	11.63	10.78	10.79	11.84	11.51	10.52	11.69	10.96	10.39	10.65	10.71	10.76	10.82	10.41	10.34	10.99	10.83	10.18	10.35	10.77	9.61	10.75	10.26	11.09	11.52	10.79	10.56	10.68	10.99	11.03	10.44
2367793	KLHL20	8.56	8.54	8.49	8.63	8.57	8.54	8.46	8.51	8.79	8.65	8.6	8.68	8.45	9.05	8.42	8.32	8.36	8.78	8.48	8.76	8.66	8.75	8.38	8.79	8.64	8.55	8.51	8.27	8.89	8.18	8.06	8.32	7.9	9.09	7.98	8.33	8.29	7.74	8.48	8.09	8.49	8.54	8.13	8.29	7.91	8.5	8.47	8.57
2367843	DARS2	7.06	7.63	7.75	7.54	7.79	7.9	7.11	7.37	7.62	7.52	7.39	7.9	7.16	7.77	7.38	7.61	7.64	7.57	7.34	7.59	7.85	7.69	7.41	7.48	7.67	8.38	8.35	7.77	8.74	7.59	8.21	7.89	8.5	9.02	7.9	8.15	9.11	7.34	8.29	7.54	8.19	9.09	7.81	8.07	8.29	8.77	8.01	7.85
2367892	ZBTB37	7.01	6.76	7.03	6.52	6.68	6.43	6.62	6.91	7.53	6.87	6.59	6.83	6.47	7.29	6.53	6.84	6.8	7.26	6.73	6.86	7.13	6.8	6.6	6.92	6.81	7.07	7.13	6.57	7.18	6.65	6.93	6.8	6.63	8.02	6.4	6.51	6.55	6.06	7.07	6.41	6.58	7.01	6.19	6.77	6.29	7.17	6.69	6.63
2367963	RABGAP1L	7.61	6.95	7	7.22	7.6	7.3	7.1	7.26	7.69	7.03	7.32	7.39	7.07	7.19	7.21	7.86	7.3	6.97	7.24	7.5	7.21	7.28	7.12	6.87	7.35	7.68	7.48	7.01	7.94	7.73	7.49	7.15	6.8	7.91	6.93	7.66	7.37	7.07	7.32	7	7.49	7.71	7.23	7.44	7.3	7.86	8.12	7.45
2368180	GPR52	8.09	7.09	7.57	7.32	8.26	7.82	7.31	7.77	7.29	7.83	7.18	7.92	7.28	7.25	7.43	8.46	7.79	7.22	7.53	7.89	7.75	7.69	7.73	7.27	7.81	7.75	8.09	7.86	8.71	8.26	8.52	7.74	7.67	8.38	7.8	8.23	8.1	7.13	7.9	7.61	8.65	8.6	8.03	8.09	8.18	8.64	9.04	7.94
2368198	CACYBP	7.61	7.41	7.36	7.64	7.72	7.14	7.59	7.5	7.43	7.47	6.84	7.51	6.95	7.72	7.22	7.33	7.45	7.23	7.24	7.16	7.63	7.58	7.91	6.93	7.68	7.58	7.58	6.79	7.78	7.36	7.34	7.44	7.43	7.92	7.4	7.33	7.38	6.84	7.26	7.55	7.73	8.13	7.47	7.87	7.34	7.61	7.53	7.23
2368590	PAPPA2	5.98	6.44	6.18	6.18	5.92	6.01	6.09	6.03	5.93	6.52	6.18	5.85	6.15	6.27	6.52	5.99	5.81	6.02	6.05	5.99	5.78	6.32	6.19	6.26	6.39	5.66	5.55	5.88	5.86	5.68	5.63	5.84	5.73	5.96	5.92	6.07	5.69	6.09	5.99	5.98	6.01	5.91	5.95	5.97	5.69	5.72	5.64	5.98
2368840	BRINP2	6.29	6.37	6.16	6.63	6.19	6.07	6.46	6.18	6	6.11	6.51	6.32	6.09	6.01	6.53	5.98	6.22	6.19	6.13	5.9	6.23	6.13	6.16	6.51	6.24	6.13	5.58	5.85	7.8	5.99	5.98	7	5.9	6.16	6.09	8.21	9.7	6.68	6.11	5.91	6.1	7.16	6.14	6.07	5.69	5.8	7.44	6.3
2369110	RASAL2	7.63	8.47	7.6	8.15	8.12	7.92	7.86	8.22	8.01	7.68	8.14	8.26	7.81	8.23	7.84	7.66	7.97	7.71	8.1	8.03	7.98	8.08	7.79	8.19	8.17	8.21	8.71	7.7	7.76	8.93	7.45	8.26	7.71	8.52	7.74	7.23	7.43	7.41	8.26	7.97	8.28	8.11	7.71	8.14	7.81	8.59	7.72	7.94
2369252	TEX35	5.61	5.71	5.31	5.66	5.14	5.57	5.59	5.23	5.42	5.55	5.41	5.11	5.77	5.42	5.48	5.36	5.92	5.34	5.62	5.26	5.31	5.65	5.6	5.68	5.41	5.08	5.3	5.51	5.52	5.46	5.25	5.43	5.6	5.24	5.37	5.71	5.65	5.67	5.42	5.38	5.59	5.41	5.62	5.38	5.46	5.71	5.21	5.63
2369325	C1orf220	6.36	5.83	5.98	6.18	5.93	5.9	6.15	6.05	6.24	5.96	6.18	6.06	5.94	6.21	6.3	6.27	6.41	6.01	6.1	5.89	5.73	6.31	6.14	5.97	6.24	6.19	6.52	5.87	6.72	6	6.15	6.29	6.29	7.11	6.19	6.81	5.65	6.41	6.78	5.99	6.2	6.23	5.69	6.45	6.02	6.04	6.48	6.43
2369339	RALGPS2	8.43	6.67	7.09	7.04	7.44	7.55	6.87	7.22	8.15	7.02	7.7	7.29	6.67	6.69	8.02	8.11	7.78	5.75	5.88	7.25	7	6.71	7.59	6.59	8.15	8.7	8.91	7.88	8.52	7.39	7.64	8.74	6.96	9.38	8.03	8.41	6	7.88	8.66	8.96	7.61	8.58	4.72	8	7.96	8.37	8.16	8.44
2369463	FAM20B	7.79	8.23	8.34	7.93	7.87	8.14	8	8.14	8.3	7.88	8.2	8.31	7.82	8.43	7.84	8.09	8.05	8.59	7.8	8.18	8.56	8.47	7.79	8.29	8.27	8.91	8.45	7.79	8.56	8.71	8.37	8.19	8.37	9.26	8.12	7.99	8.67	7.9	8.46	8.31	8.52	9.52	8.2	8.39	8.24	8.37	8.03	8.33
2369484	TOR3A	7.26	7.68	7.43	7.62	7.46	7.56	7.21	7.31	7.08	7.39	7.4	7.35	7.11	7.68	7.36	7.59	7.49	7.32	7.81	7.19	7.36	7.58	7.26	7.41	7.67	8.05	8.15	7.32	8.43	8.15	8.25	7.58	7.82	7.92	7.59	8.02	8.43	7.72	8.15	7.87	7.9	8.57	7.96	7.77	8.2	8.41	7.81	7.76
2369557	SOAT1	7.29	7.76	7.98	7.55	7.35	7.58	7.54	7.68	7.47	7.41	7.12	7.52	7.13	8.08	7.61	7.96	7.4	7.3	10.63	7.87	8.09	7.72	7.2	7.56	8.03	8.34	7.87	7.87	8.04	8.98	7.84	7.69	8.36	8.09	7.56	8.42	7.98	6.4	8.35	7.14	8.05	8.51	8.26	8.62	7.55	8.77	8.12	7.58
2369609	AXDND1	3.78	3.72	3.67	3.77	3.42	3.79	3.76	3.65	3.9	3.85	3.77	3.55	3.77	3.77	3.9	3.94	3.79	3.76	3.89	3.62	3.67	3.75	3.77	3.82	3.96	3.68	3.78	3.77	3.79	3.7	3.52	3.78	3.69	4.15	3.83	3.89	3.9	3.8	3.99	3.85	3.93	3.7	3.69	3.72	3.7	3.87	3.61	4.12
2369680	TDRD5	6.84	5.96	5.39	6.23	6.22	6.04	5.91	6.11	6.92	5.64	6.5	6.1	5.77	5.37	6.4	6.54	6.88	5.66	5.14	6.31	6.07	6.14	6.78	5.24	6.44	5.85	5.56	5.87	6.65	6.84	4.71	6.62	6.39	8.22	5.39	8.53	6.19	6.2	6.97	5.99	6.57	8.15	5.95	6.49	6.84	7.57	6.55	6.78
2369713	FAM163A	5.35	5.46	5.74	5.51	5.31	5.51	5.66	5.37	5.43	5.69	5.34	5.35	5.55	5.47	5.45	5.25	5.49	5.6	5.62	5.32	5.14	5.48	5.41	5.89	5.49	5.37	5.42	5.45	5.5	5.38	5.39	5.37	5.32	5.56	5.29	5.75	5.49	5.85	5.51	5.64	5.65	5.45	5.56	5.37	5.61	5.47	5.31	5.82
2369796	TOR1AIP1	9.46	9.44	9.47	9.72	9.31	9.29	9.37	9.73	9.54	9.39	9.59	9.67	9.08	9.81	9.28	9.44	9.43	9.71	9.59	9.5	9.81	9.63	9.43	9.59	9.58	9.89	9.5	8.42	9.64	9.17	8.81	9.02	8.97	9.85	8.96	8.97	8.98	8.07	9.45	9.04	8.8	9.22	8.87	9.15	8.52	9.44	9.04	8.9
2369843	cep350	8.63	8.22	8.18	8.27	8.71	8.25	8.2	8.45	8.77	8.07	8.41	8.73	7.9	8.49	8.15	8.57	8.51	8.18	8.45	8.46	8.43	8.47	8.24	8.25	8.54	8.93	8.85	8.1	8.87	8.76	8.32	8.52	8.19	9.34	8.04	8.54	8.28	7.34	8.69	8.46	8.85	9.14	8.38	8.5	8.34	8.77	8.63	8.6
2369950	FLJ23867	8.66	9.12	8.73	9.34	9.04	9.72	8.83	8.97	8.5	8.92	8.94	9.18	9.18	8.83	8.84	9.05	9.34	8.22	8.41	8.88	9.06	9.01	8.93	8.49	9.14	10.26	9.24	8.33	9.95	8.52	9.61	9.16	9.32	9.34	9.39	9.68	8.87	9.7	9.15	8.65	9.05	9.84	9.16	9.19	8.34	10.63	8.72	9.04
2370019	LOC100506242	6.9	6.7	6.66	6.47	6.69	6.44	6.79	6.41	6.69	6.78	6.83	6.59	6.88	6.3	6.84	6.85	6.53	6.62	6.79	6.41	6.52	6.51	6.97	6.65	6.46	5.83	6.63	6.31	6.38	6.55	6.63	6.88	6.5	6.73	6.2	6.52	6.57	6.54	6.58	6.88	6.51	6.56	6.87	6.66	6.47	6.43	6.13	6.82
2370032	LHX4	6.23	6.37	6.58	6.28	5.95	6.36	6.33	6.36	6.27	6.64	6.46	6.33	6.31	6.46	6.46	6.52	6.38	6.43	6.53	6.13	6.3	6.46	6.36	6.63	6.52	6.05	6.18	6.46	6.26	6.4	6.35	6.03	6.32	6.47	6.18	6.43	6.32	6.44	6.34	6.45	6.49	6.18	6.31	6.37	6.14	6.58	6.24	6.78
2370123	XPR1	8.47	8.57	8.34	8.41	9.24	8.65	8.57	8.44	8.45	8.23	8.54	8.66	8.49	8.45	8.39	8.66	8.71	8.11	8.43	8.61	8.63	8.37	8.3	8.06	8.83	8.77	9.86	7.86	8.55	8.61	8.24	8.75	7.82	9.16	8.46	8.76	8.77	8.05	9.07	9.05	8.78	8.89	8.35	8.62	8.43	9.36	8.57	8.94
2370317	MR1	7.57	7.5	7.87	7.78	7.62	7.27	7.04	7.8	7.89	7.7	7.72	7.64	7.05	7.86	7.51	7.95	7.68	7.16	9.04	7.53	7.66	7.77	7.62	7.29	7.78	8.92	8.73	7.77	8.58	8.06	7.68	8.2	7.43	8.22	7.39	7.83	7.4	7.57	7.34	7.81	7.52	6.92	8.38	7.82	6.84	8.36	7.79	8.22
2370355	IER5	7.41	7.61	7.5	7.52	7.38	7.44	7.48	7.7	7.66	7.57	7.37	7.69	7.7	7.74	7.59	7.55	7.49	7.57	7.83	7.42	7.65	7.7	7.54	7.55	7.69	7.5	7.52	7.52	7.47	7.64	7.52	7.45	7.52	7.58	7.58	7.53	7.4	7.7	7.6	7.95	7.49	7.35	7.53	7.39	7.37	7.54	7.55	7.47
2370433	CACNA1E	5.5	5.86	5.83	5.71	5.41	5.79	5.67	5.63	5.58	5.9	5.67	5.44	5.68	5.62	5.78	5.62	5.57	5.74	5.75	5.43	5.59	5.67	5.69	5.89	5.56	5.47	5.4	5.59	5.65	5.67	5.6	5.52	5.66	5.6	5.65	5.71	5.66	5.85	5.78	5.71	5.74	5.54	5.68	5.7	5.58	5.71	5.55	5.85
2370804	RGSL1	3.66	3.96	3.77	3.79	3.77	3.61	3.55	3.72	3.72	3.93	3.81	3.52	3.89	3.47	3.82	3.71	3.78	3.65	3.57	3.81	3.7	3.81	3.96	3.63	3.81	3.83	3.5	3.82	3.51	3.71	3.7	3.93	3.64	3.87	3.53	3.71	3.76	3.86	3.8	3.92	3.9	3.83	3.64	3.73	3.42	3.58	3.78	3.77
2370926	NPL	6.3	6.79	7.82	6.68	6.41	6.7	6.27	6.51	6.35	6.76	6.29	6.1	6.18	7.53	7.02	7.49	6.43	6.75	10.3	6.67	7.68	7.05	6.1	7.08	6.85	7.89	7.97	6.75	7.36	7.75	7.54	6.79	7.6	6.25	7.32	6.61	7.53	6.11	7.15	7.12	7.71	7.22	7.46	8.66	7.35	8.89	7.58	6.85
2370991	DHX9	8.34	8.66	8.49	8.21	8.72	8.59	8.44	8.32	9	8.26	8.72	8.86	8.13	8.58	8.47	8.57	8.66	7.99	8.22	8.59	8.3	8.69	8.38	8.12	8.99	8.97	9.24	8.67	8.74	9.61	8.85	8.93	8.89	9.37	8.49	8.64	9.03	8.06	9	9.07	9.13	9.76	8.72	9.1	9.49	8.87	9.06	9.11
2371065	LAMC1	8.94	9.85	9.89	9.39	9.35	9.54	9.45	10.33	9.79	9.38	9.25	10.02	9.72	10.76	8.98	9.18	9.11	10.54	9.33	9.85	10.25	10.42	9.14	10.17	9.9	9.1	10.15	8.41	8.43	8.19	8.87	8.63	9.45	9.47	7.92	7.71	7.48	8.91	8.95	9.43	8.46	9.46	9.3	9.01	8.14	8.89	8.47	9.49
2371139	LAMC2	7.41	8.05	7.11	8.16	7.98	7.64	7.68	8.09	8.73	7.64	8.43	7.75	7.78	7.35	8.23	7.5	8.16	6.1	6.15	7.95	7.74	8.05	7.99	6.95	8.3	7.53	8.54	7.21	6.43	7.44	6.51	7.11	8.21	6.79	6.7	7.47	5.86	6.5	6.67	7.04	7.12	6.71	8.25	5.99	7.07	8.12	6.8	8.19
2371255	SMG7	8.3	8.4	8.29	8.56	8.45	8.44	8.17	8.58	8.04	8	8.26	8.74	8.34	8.31	8.01	8.69	8.41	8.5	8.19	8.62	8.87	8.46	8.34	8.19	8.73	9.13	9.15	8.47	9.02	9.29	8.78	8.62	8.79	8.79	8.83	8.38	8.95	8.48	8.82	8.94	8.9	9.44	9.16	9.01	8.76	9.08	8.77	8.59
2371346	RGL1	8.52	9.03	9.33	9.09	8.79	8.77	8.53	9.3	8.84	8.6	8.62	8.62	8.86	10.15	8.11	8.86	8.69	9.25	10.58	9.17	9.28	9.43	8.35	9.17	9.09	7.56	8.11	7.9	7.56	8.47	7.57	7.76	8.33	7.44	7.34	7.19	7.36	7.22	7.88	7.54	7.78	7.66	8.4	7.84	7.62	8.27	8.76	8.02
2371474	tsen15	8.09	7.48	7.89	7.57	7.95	8.36	7.52	7.74	8.12	7.46	7.79	8.04	7.31	8.42	8.07	8.22	8.17	7.73	7.87	7.79	8.02	8.08	7.53	7.71	8.37	8.55	8.87	7.22	8.53	8.7	8.14	8.84	8.32	8.88	7.95	7.6	8.46	7.93	8.4	8.39	8.3	8.81	8.78	8.42	8.05	8.77	8.16	7.73
2371547	c1orf21	9.07	8.9	8.29	8.87	9.55	9.18	9.22	9.43	10.26	8.83	9.72	8.95	8.87	9.18	9.63	8.78	9.23	8.53	8.31	8.94	8.51	8.63	8.8	8.82	9.01	9.47	9.51	7.75	9.78	7.9	7.96	9.18	6.67	10.77	9.18	6.13	9.2	8.65	9.7	8.02	9.14	9.19	7.87	8.77	8.22	7.87	8.67	8.91
2371694	RNF2	8.05	7.54	7.22	7.08	7.86	7.77	7.44	7.42	7.77	7.3	7.61	7.87	7.06	7.34	7.36	7.63	7.56	6.88	7.5	7.49	7.73	7.4	7.21	6.96	8.01	8.53	8.41	6.49	7.12	7.92	7.26	7.73	7.54	8.17	7.18	5.7	6.18	7.14	8.18	7	7.33	7.85	7.52	7.83	7.21	7.78	7.39	7.63
2371738	SWT1	7.37	6.53	6.67	6.67	7.18	6.74	6.78	6.85	6.71	6.9	6.37	7.1	6.43	6.84	6.66	6.78	6.97	6.67	6.45	7.17	6.88	6.9	6.77	6.58	6.95	7.25	7.11	6.35	6.41	6.06	6.34	6.56	6.28	6.55	6.22	6.3	6.65	5.48	6.58	6.08	6.89	7.51	6.95	6.14	6.34	7.21	6.59	6.69
2371873	HMCN1	8.15	7.41	7.63	6.62	7.92	8.3	7.43	8.71	8.47	7.88	7.17	7.89	8.1	9	6.96	7.15	7.33	7.03	7.6	7.69	7.08	7.09	6.7	7.19	8.02	7.28	8.4	7.15	6.15	5.81	7.4	7.82	6.15	6.95	6.42	6.05	5.97	7.65	7.6	7.57	6.8	6.99	5.35	7.51	6.51	7.61	6.65	7.84
2372103	PRG4	4.8	6.31	7.04	5.76	5.51	5.91	6.41	10.28	4.97	5.08	6.72	5.6	5.07	10.72	5.75	5.45	4.56	8.62	9.63	5.51	6.94	7.4	4.92	7.1	9.27	4.47	4.76	5.82	4.5	4.83	4.92	5.53	4.49	5.05	4.93	4.83	4.67	4.99	6.81	6.46	4.8	4.98	4.57	4.62	4.72	4.35	4.76	5.34
2372141	C1orf27	7.79	7.31	7.32	7.03	7.93	7.58	7.19	7.15	7.78	6.86	7.45	7.5	6.66	7.74	7.44	7.41	7.79	6.89	6.98	7.35	7.49	7.46	7.02	6.99	7.59	8.22	8.41	7.33	7.76	8.23	7.67	8	7.5	8.58	7.24	7.73	7.89	7.01	7.89	7.91	8.11	8.44	8	7.56	7.69	8.17	7.33	8.32
2372169	OCLM	8.18	7.56	7.4	7.57	8.02	7.96	7.17	7.47	7.03	7.04	7.15	7.49	7.44	6.95	6.83	7.7	7.82	6.99	6.89	7.86	7.73	7.23	7.11	6.97	7.98	8.23	8.62	6.43	7.99	8.51	7.52	8.01	7.53	7.43	7	7.93	7.65	7.17	8	7.99	8.32	8.09	7.91	7.49	7.84	7.93	7.24	7.76
2372211	PLA2G4A	5.89	6.3	5.97	5.33	6.11	5.95	5.63	6	6.13	5.85	5.73	6.09	5.44	7.53	5.46	5.97	5.8	6.36	5.71	5.93	6.67	6.43	5.28	5.97	6.44	5.55	5.09	5.14	5.07	5.25	4.86	4.65	4.71	4.46	4.63	4.53	4.59	4.33	5.1	4.74	4.91	4.49	4.9	4.58	4.7	5.39	5.33	4.96
2372719	RGS18	4.66	4.83	5	4.68	4.73	4.83	4.43	4.88	4.81	4.78	4.61	4.2	4.41	4.84	4.66	5.21	4.81	4.7	4.83	4.79	4.57	4.72	4.56	4.72	4.59	4.85	4.43	4.68	4.89	4.78	4.57	4.69	4.72	4.67	4.65	4.72	4.59	4.45	4.74	4.29	4.73	4.76	5.06	4.43	4.53	4.55	5.37	4.7
2372781	RGS1	6.47	6.26	6.94	7.12	8.24	6.79	5.57	6.95	7.02	5.25	7.23	7.53	6.14	6.29	6.75	8.51	8.29	6.3	10.02	5.77	7.42	7.89	7.09	6.82	7.21	10	8.9	9.02	9.88	9.54	8.56	8.6	8.7	8.22	8.53	8.61	8.38	7.19	9.89	8.17	8.74	9.4	7.99	9.4	9.12	10.2	10.2	9.09
2372812	RGS13	5.42	5.61	6	5.46	5.75	5.79	5.64	5.42	6.19	6.19	6.06	5.33	5.69	5.79	5.51	6.54	5.83	5.58	5.7	5.75	5.47	5.52	5.46	5.88	5.87	5.36	5.89	6.97	6.16	5.46	5.62	5.82	5.04	5.44	5.16	5.29	5.25	5.33	5.65	5.16	5.22	5.58	5.26	6	5.35	5.15	7.07	5.59
2372858	RGS2	8.37	9.68	9.25	9.81	8.8	8.5	9.18	8.37	9.22	9.58	10.94	9.45	7.6	10.25	7.82	9.66	9.58	9.15	9.66	8.23	10.27	9.77	9.06	9.14	9.8	8.16	8.87	8.46	7.96	8.46	8.29	8.36	7.25	8.63	7.53	7.51	8.05	6.69	9.58	7.97	8.94	8.38	10.24	8.26	8.36	9.91	10.18	8.19
2372924	TROVE2	8.86	8.23	8.36	7.82	9.05	8.55	8.32	8.17	9.13	8.44	8.32	8.82	8.08	8.73	8.2	8.49	8.56	8.45	7.93	8.55	8.57	8.54	8.11	8.11	8.45	8.79	9.1	7.86	8.67	9.22	8.24	8.44	8.35	9.53	7.91	8.18	8.87	7.75	8.99	8.48	9.01	9.52	8.65	8.42	8.34	8.73	8.45	8.69
2372967	CDC73	9.17	8.88	8.91	8.54	8.98	8.79	8.88	8.7	9.09	8.67	8.99	9.13	8.33	9.31	8.71	8.97	8.92	9.12	8.68	8.86	9.21	8.99	8.66	8.92	9.1	9.35	9.35	8.57	8.88	9.33	8.79	8.99	8.71	9.59	8.4	8.78	9.15	8.25	9.25	8.94	9.27	9.64	9.02	8.85	8.76	9.14	8.86	8.84
2373336	CFH	8.57	9.5	9.06	7.72	8.48	7.99	7.61	8.29	8.73	7.85	8.07	8.41	8.26	10.19	7.04	8.02	7.92	9.01	9.03	8.72	7.48	9.32	7.74	9.01	8.82	7.9	8.51	8.22	6.87	7.3	8.15	7.36	7.66	7.4	6.67	7.04	7.53	7.56	7.42	7.88	8.02	7.84	5.81	7.21	7.65	8.86	7.83	8.1
2373406	CFHR4	4.55	4.69	4.67	4.12	4.13	4.37	4	4.32	4.41	4.52	4.62	4.26	4.32	5.22	4.3	4.38	4.28	4.85	4.81	4.21	3.93	4.89	4.1	4.64	4.9	4.56	4.62	4.35	3.8	3.84	4.2	4.08	3.99	3.96	3.98	3.7	3.98	4.24	4.03	4.19	4.53	4.25	4.15	4.18	3.93	4.59	4.12	4.36
2373494	CFHR1	2.74	3.06	2.89	2.8	2.56	2.56	2.82	3.21	3.53	2.83	2.8	3.12	2.87	3.18	2.46	3	2.78	3.04	2.7	2.93	3.01	2.53	2.82	3.07	3.66	2.44	3.07	2.82	2.31	2.56	2.67	3.33	2.8	2.99	2.67	2.41	2.62	2.44	2.75	2.56	2.69	2.43	2.73	2.48	2.88	3	2.88	3.04
2373511	CFHR5	3.65	3.92	3.64	3.76	3.43	3.55	3.74	3.45	3.93	4.09	3.85	3.69	3.65	3.64	3.75	3.43	3.58	4.33	3.57	3.59	3.49	3.7	3.69	3.88	3.74	3.33	3.5	3.64	3.53	3.79	3.61	3.65	3.78	3.89	3.57	3.71	3.68	3.83	3.57	3.58	3.78	3.66	3.7	3.85	3.53	3.61	3.77	3.79
2373564	CRB1	5.16	5.34	5.33	5.21	4.98	5.22	5.24	5.14	5.36	5.37	5.45	5.03	5.3	5.21	5.45	5.05	5.37	5.32	5.18	5.09	5.03	5.22	5.3	5.31	5.24	4.84	4.91	5.47	5.11	5.09	5.06	5.22	4.99	5.21	5.17	5.24	4.95	5.38	5.23	5.31	5.38	5.09	5.07	5.02	4.83	5.19	4.9	5.56
2373693	LHX9	6.21	6.34	6.37	6.34	6	6.15	6.13	6.37	6.35	6.45	6.29	6.11	6.3	6.28	6.27	6.37	6.14	6.21	6.44	5.98	6.38	6.45	6.24	6.47	6.35	5.97	6.11	6.35	6.32	6.22	6.28	6.07	6.23	6.12	6.27	6.3	6.24	6.46	6.13	6.48	6.17	6.29	6.28	6.22	5.93	6.11	6.13	6.7
2373736	NEK7	9.52	9.54	10.21	9.25	9.36	9.13	9.33	9.18	9.25	8.99	9.02	9.52	8.44	10.43	8.89	9.21	9.27	10.33	9.19	9.25	9.91	10.19	9.05	10.24	9.3	9.57	9.61	8.82	9.04	9.37	8.73	9.01	8.47	9.42	8.77	9.25	8.6	9.01	9.7	9.1	9.36	9.51	9	8.87	8.94	9.49	9.32	8.82
2373842	PTPRC	7.8	7.79	8.25	7.47	7.66	7.52	6.72	7.4	6.91	7.48	6.86	6.93	6.74	7.81	6.77	9.29	7.04	7.14	9.44	7.56	8.08	7.6	6.64	7.94	8.21	8.25	7.68	8.45	8.4	8.63	8.4	7.35	7.99	6.55	7.58	6.89	8.21	5.79	7.99	7.49	8.48	8.18	7.37	7.95	7.82	8.74	10.13	8.07
2374126	NR5A2	6.55	7.51	7.1	6.8	6.81	6.93	7.08	7.26	6.82	7	6.89	7.58	6.94	7.65	6.92	6.92	6.72	7.55	6.62	7.35	7.34	7.06	6.9	7.41	7.61	6.31	5.95	6.38	6.39	6.03	5.89	6.5	6.2	6.5	6.21	6.33	6.05	6.23	6.67	6.29	6.69	6.6	5.82	7	6.02	6.23	6.58	6.71
2374345	CAMSAP2	8.94	8.83	8.35	8.33	8.77	8.69	8.56	8.49	8.75	8.44	8.65	8.75	8.37	8.93	8.34	8.44	8.69	8.5	8.21	8.67	8.88	8.78	8.26	8.39	8.72	8.94	9.42	7.8	8.53	8.76	8.48	8.84	8.23	9.26	8.3	8.84	8.04	8.19	9.47	8.67	8.5	9.52	8.56	8.43	8.66	8.85	8.86	8.55
2374414	GPR25	7.82	8.08	7.97	7.56	7.47	7.69	7.88	7.72	7.74	8.24	7.79	7.44	7.74	8.02	7.7	7.83	7.75	7.82	8	7.46	7.87	7.98	7.84	7.89	7.7	7.64	7.58	7.92	7.72	7.65	7.63	7.62	7.75	7.63	7.75	7.85	7.58	7.76	7.77	7.82	7.8	7.54	7.68	7.7	7.74	7.84	7.79	7.8
2374422	C1ORF106	6.56	6.91	6.97	6.87	6.4	6.79	6.95	6.48	6.56	6.82	6.72	6.51	6.63	6.79	6.87	6.77	6.69	6.71	6.75	6.6	6.54	6.91	6.73	6.91	6.73	6.48	6.63	7.23	6.7	7.46	6.69	6.55	7.14	6.66	6.58	6.77	6.73	7.03	6.77	6.64	7.14	7.5	6.63	6.66	7.26	6.76	6.63	6.83
2374544	IGFN1	6.68	6.91	6.83	6.69	6.49	6.89	6.97	6.73	6.85	7.1	6.97	6.57	6.77	6.87	6.84	6.63	6.7	6.8	6.9	6.43	6.7	6.86	6.92	6.96	6.74	6.33	6.5	6.82	6.73	6.66	6.48	6.6	6.66	6.81	6.86	6.94	6.62	7.01	6.68	6.94	6.67	6.53	6.52	6.83	6.55	6.7	6.5	6.89
2374604	pkp1	6.86	7.12	6.91	7.59	7.18	6.97	7.29	7.24	7.07	6.92	7.65	7.55	7.16	7.06	7.16	7.18	7.58	6.72	6.54	7.27	7.2	7.77	7.45	6.72	7.15	6.28	6.02	6.55	6.23	9.49	6.35	6.31	7.26	6.5	6.77	6.44	6.76	6.78	6.6	6.49	6.65	7.72	6.29	6.43	6.32	7.48	6.4	6.52
2374700	RPS10P7	7.24	7.52	7.76	7.13	6.17	6.79	7.47	7.37	7.2	6.61	7.41	6.76	6.22	6.53	6.85	7.64	6.84	6.65	7.21	6.97	6.01	7.04	7.16	7.65	6.68	7.62	6.12	7.49	6.57	7.78	7.86	7.06	6.9	7.62	7.15	7.67	6.44	7.13	7.15	7.36	7.47	6.66	8	7.62	7.01	6.85	7.4	6.26
2374746	NAV1	7.73	8.81	9.01	8.38	8.1	8.51	8.24	9.09	7.72	8.29	7.8	8.75	9.08	9.75	7.73	8.74	8.08	9.55	8.71	9.06	9.12	9.52	8.17	8.87	9.15	10.32	9.51	8.54	8.39	8.17	8.87	7.93	8.48	9.52	9.26	9.04	8.82	8.84	8.7	8.95	8.3	9.62	7.46	9.35	7.91	9.01	8.24	8.6
2374872	IPO9	8.11	8.5	8.34	8.32	8.39	8.57	8.17	8.57	8.46	8.48	8.34	8.59	8.27	8.47	8.15	8.72	8.33	8.31	8.15	8.64	8.48	8.43	8.07	7.96	8.63	9.15	9.3	8.45	8.84	9.6	8.97	8.61	9.29	9.35	8.44	8.81	9.08	8.71	9.37	9.05	9.2	9.47	9.34	8.98	9.31	8.96	9.29	8.81
2374926	SHISA4	7.24	7.37	7.56	7.54	7.5	7.87	7.32	7.78	7.05	7.57	7.43	7.37	7.52	7.64	7.61	7.61	7.56	7.46	7.09	7.54	7.54	7.28	7.54	7.34	7.62	8.21	8.48	7.8	7.96	7.15	7.98	7.97	7.65	7.62	8.52	8.14	7.52	7.92	7.78	7.97	7.72	7.7	8.11	7.51	7.22	7.77	7.44	8.32
2374956	TIMM17A	6.73	6.74	6.45	6.16	6.49	6.52	5.8	5.9	7.08	6.06	6.49	6.84	5.88	7.34	6.64	7.12	6.63	6.14	6.72	6.28	6.93	6.74	6.06	6.4	7.37	7.52	7.25	6.75	7.41	8.01	8.05	7.14	7.02	8.25	6.48	7.45	8.07	7.27	7.86	7.35	7.43	8.87	7.35	7.56	8.06	8.06	7.52	6.46
2374982	RNPEP	8.66	9.18	9.17	9.38	9.03	9.57	8.99	9.11	8.73	9.01	8.95	9.13	9.04	9.23	8.78	9.56	9.26	8.71	9.36	9.26	8.91	8.81	9.16	8.71	9.25	9.85	9.98	8.91	9.95	9.03	9.61	9.43	9.39	9.59	9.71	9.4	9.56	9.77	10.2	10.21	9.67	9.79	9.37	9.57	10.06	9.45	9.57	9.19
2375011	ELF3	6.1	6.34	6.08	6.52	5.72	6.29	6.11	5.83	5.75	6.65	6.77	5.73	5.98	6.23	6.41	6.39	6.26	6.33	6.06	6.12	6.04	6.46	6.12	6.08	6.63	6.38	6.08	6.63	6.53	7.04	6.46	7.42	6.91	6.49	6.33	6.44	5.83	6.87	7.5	7.1	6.62	6.6	6.65	6.82	6.57	6.69	7.11	6.39
2375038	GPR37L1	7.66	8.01	7.9	7.72	7.63	7.89	8	7.74	7.64	7.98	8.07	7.62	8.08	7.76	8.14	7.69	7.73	8.14	8.14	7.58	7.64	7.88	8.04	8.34	7.54	7.25	7.45	7.74	7.83	8.27	7.83	7.85	7.96	7.81	8.04	8.03	7.97	8.24	7.87	8.26	7.94	7.76	8.05	8.13	7.63	7.69	7.59	7.87
2375144	LGR6	6.67	6.98	6.58	7.63	7.69	7.88	7.73	7.35	7.7	7.4	7.94	7.55	7.26	6.73	7.62	7.77	7.91	6.36	6.57	7.54	7.1	7.18	7.51	6.78	7	6.37	6	6.51	6.38	6.25	6.2	6.34	7.06	6.84	7.25	6.5	6.21	6.77	6.68	6.55	6.8	6.56	7.03	6.33	7.12	6.4	7.61	6.45
2375212	FKBP8	8.37	9.08	9.03	9.2	8.6	8.6	8.65	8.92	8.77	8.75	8.96	9.2	8.31	9.26	8.69	8.91	9.27	9.02	8.58	8.98	9.37	9.29	8.77	8.86	8.72	8.91	8.87	8.1	8.85	8.48	8.21	8.85	8.76	9.13	8.16	8.75	8.58	8.02	8.88	8.1	8.93	8.64	9.43	8.61	8.36	8.76	8.89	8.71
2375338	OCR1	9.03	8.38	8.47	8.93	9.1	8.65	8.39	9.24	8.22	7.6	8.43	9.27	8.32	8.67	8.11	8.88	9.16	8.91	7.8	9.23	9.36	9.02	8.39	8.49	8.93	8.92	9.18	7.89	8.31	8.48	8.09	8.64	8.61	8.26	7.12	8.63	8.16	7.17	8.81	8.36	9.16	8.96	9.67	8.74	7.84	8.98	8.84	8.67
2375500	TMEM183B	7.21	7.04	7.58	6.85	7.15	7.38	7.31	7.07	7.58	6.81	7.6	7.25	7.15	6.9	7.2	7.61	7.72	7.55	7.23	6.62	6.38	7.74	7.27	7.15	7.23	7.55	7.02	7.36	7.07	7.79	7.06	7.42	7.05	7.87	7.31	7.19	7.31	7.5	7.12	6.97	7.38	7.25	7.56	6.95	7.19	7.18	7.8	6.62
2375596	ADORA1	7.77	8.51	8.28	8.25	7.85	8.16	8.1	7.95	7.76	8.35	8.15	8.21	8.72	8.2	8.43	8.07	8.25	8.31	8.29	8.15	8.09	8.45	8.52	8.31	8.01	8	7.64	8.05	8.61	7.95	7.77	7.67	8.06	8.45	8.14	8.7	8.54	8.1	8.04	8.33	7.92	8.18	9.41	8.28	7.86	8.22	8.01	7.56
2375664	BTG2	9.46	9.71	9.75	10.54	8.72	9.02	9.59	9.95	9.27	9.4	9.75	10.57	9.14	9.94	8.87	9.69	9.41	10.06	9.96	9.56	10.27	10.38	9.73	9.78	10.08	9.22	9.75	8.96	11.06	8.4	8.85	10.53	7.16	10.2	9.69	9.6	9.67	9.09	10.96	9.94	9.58	10.27	8.77	8.95	9.37	9.78	10.85	10.42
2375706	ATP2B4	8.4	9.6	9.95	9.45	8.67	9.02	9.45	10.24	8.62	9.3	9.03	9.7	9.53	10.52	8.44	9.45	8.72	10.63	9.59	9.59	10.15	10.09	8.64	10.05	9.93	9.26	9.57	8.94	9.27	9.97	8.97	8.59	9.16	8.44	10	8.25	8.94	9.35	9.49	8.6	9.89	9.56	10	8.66	8.43	9.91	9.83	8.78
2375784	LINC00260	5.44	5.88	6.42	5.82	5.58	5.47	6.04	6.47	5.17	6.12	5.77	6.06	6.07	6.67	5.26	5.96	5.28	6.77	5.95	5.98	6.21	6.2	5.63	5.96	6.05	6.07	6.86	6.47	5.86	6.81	5.97	5.6	6.25	4.92	6.62	4.95	5.47	5.72	6.02	5.5	6.74	6.09	6.34	5.65	5.41	6.46	6.57	5.61
2375795	LAX1	5.98	6.22	6.57	6.57	6.28	5.92	6.17	6.04	6	6.58	6.13	6.13	6.31	6.12	6.01	7.98	6.1	6.3	6.33	6.6	6.67	6.47	6.25	6.52	6.41	5.39	5.78	6.81	8.13	7.06	6.72	6.07	6.17	5.9	6.31	5.46	6.8	5.99	6.49	6.08	7.18	6.15	5.95	5.94	7.54	8.91	7.78	6.52
2375810	ZBED6	10.26	9.36	9.51	9.24	9.92	9.55	9.55	9.66	10.46	8.29	9.56	10.35	9.06	9.87	10.12	9.6	9.73	9.28	9.25	9.56	9.88	9.89	9.87	9.61	9.69	9.84	10.01	8.5	9.9	10.02	9.6	9.93	9.34	10.57	8.6	9.56	9.91	8.86	10.21	9.44	10.01	10.16	9.52	9.61	9.22	9.96	9.32	9.52
2375916	SOX13	7.02	7.26	7.57	7.98	7.35	7.39	7.38	7.77	7.25	7.52	7.56	7.69	7.63	7.63	7.16	7.37	7.5	7.56	7.42	7.54	7.84	7.74	7.48	7.59	7.55	7.59	7.88	7.67	7.74	7.21	7.58	7.48	7.18	7.68	7.63	7.3	7.71	7.73	7.59	7.48	7.63	7.9	7.08	7.44	7.64	8.14	7.6	7.35
2376037	MDM4	9.02	8.58	8.4	8.31	8.8	8.55	8.47	8.42	8.53	8.42	8.55	8.67	8.3	8.13	8.28	8.69	8.76	7.81	7.9	8.64	8.43	8.56	8.41	7.88	8.54	9.1	8.94	8.05	8.87	8.53	8.35	8.78	8.51	9.17	8.06	8.18	8.39	7.32	8.96	8.68	9.06	9.12	7.55	8.62	7.91	8.45	9.24	8.92
2376168	NFASC	7.4	8.1	7.29	7.74	7.89	7.47	7.55	7.81	7.71	7.58	7.85	7.63	7.89	7.38	7.64	7.77	8.08	7.03	6.64	7.93	7.57	7.74	7.51	7.32	7.67	7.08	7.55	6.91	7.31	7.81	6.9	6.96	8.06	9.21	7.23	8.81	7.58	6.91	7.39	6.82	7.71	8.3	9.57	6.65	6.52	6.79	7.15	6.75
2376299	CNTN2	6.52	6.7	6.86	6.66	6.46	6.64	6.75	6.55	6.62	6.8	6.76	6.59	6.78	6.67	6.8	6.56	6.6	6.7	6.77	6.41	6.67	6.75	6.73	6.94	6.47	6.31	6.42	6.48	6.68	6.66	6.55	6.49	6.68	6.57	6.67	6.89	6.68	7.02	6.75	6.82	6.69	6.89	6.83	6.63	6.59	6.6	6.39	6.89
2376376	TMCC2	5.83	6.08	6.02	5.79	5.68	5.9	6.18	5.75	5.86	6.06	5.94	5.8	6.07	5.88	5.88	5.8	5.83	6.17	6.08	5.67	5.9	6.01	5.98	6.02	5.84	5.55	5.51	5.95	5.86	6.26	5.62	5.75	5.86	5.94	5.83	6.14	5.97	6.12	5.85	6	6.01	5.64	6.2	5.88	5.99	5.83	5.62	6.02
2376457	CDK18	7.48	7.93	7.65	8.18	7.75	7.69	7.74	7.65	7.47	7.82	7.77	7.76	7.82	7.42	8	7.77	7.77	7.42	7.85	7.81	7.71	7.88	7.8	7.63	7.7	7.75	7.7	7.68	7.73	8.77	7.68	7.73	8.16	7.89	7.92	7.65	7.5	7.83	7.52	7.41	8.08	7.41	8.67	7.55	7.63	7.63	7.81	7.74
2376548	MFSD4A	6.71	7	6.45	6.45	6.23	6.63	6.54	6.39	6.54	6.7	6.53	6.7	6.82	6.52	6.56	6.43	6.68	6.71	6.23	6.96	6.5	6.94	6.76	6.74	6.42	6.07	6	6.01	6.06	6.55	5.96	5.88	6.45	6.55	6.23	6.74	6.02	6.39	6.26	6.04	6.18	5.85	6.45	5.92	5.88	6.05	6.23	6.15
2376799	IKBKE	7.04	7.52	7.43	7.45	7.21	7.47	7.12	7.16	7.15	7.27	7.24	7.32	7.33	7.38	7.3	7.66	7.41	7.23	7.43	7.39	7.29	7.46	7.35	7.38	7.41	7.53	7.8	7.48	7.84	8.78	7.48	7.39	7.7	7.4	7.49	7.05	7.83	7.61	7.84	7.61	7.66	8.02	7.79	7.59	7.67	7.78	8.19	7.46
2376849	RASSF5	7.39	8.02	7.8	8.11	7.67	7.52	7.54	7.59	7.68	7.77	7.62	7.5	7.72	8.01	7.81	8.45	7.65	7.56	8.28	7.66	7.76	7.73	7.66	7.97	8.17	7.93	7.8	7.93	7.97	8.3	7.71	7.44	7.93	7.29	7.58	7.11	7.64	7.68	7.93	7.54	7.79	7.62	8.67	7.86	7.85	8.24	9.18	7.36
2376894	DYRK3	6.98	7.66	7.27	7.41	7	6.96	7.08	6.95	7.07	7.12	7.96	7.38	6.87	7.51	6.93	6.89	7.24	7.59	7.05	7.27	7.76	7.54	6.91	6.96	7.94	7.83	8.18	6.68	7.82	8.04	6.41	6.78	7.08	7.45	7.06	6.87	7.04	7.44	7.12	7.34	7.2	7.73	7.98	7.07	7.52	6.48	7.72	7.53
2376922	MAPKAPK2	7.86	8.7	8.26	8.65	8.22	8.53	8.15	8.31	8.08	8.1	8.7	8.42	8.4	8.53	8.31	8.74	8.38	8.25	8.29	8.49	8.84	8.59	8.28	8.29	8.9	10.3	9.66	8.71	9.99	9.45	8.5	8.57	8.75	8.81	9.2	9.08	8.69	9.45	9.42	9.67	9.06	9.62	9.14	9.49	8.97	9.25	9.22	8.94
2376988	IL19	4.86	5.1	5.29	5	4.67	4.92	5.27	4.81	5.08	5.35	5.28	4.99	4.99	5.07	5.23	4.83	4.84	5.08	5.23	4.95	4.88	4.9	5.21	5.08	5.01	4.54	4.82	5	5.15	5.04	5.17	4.72	4.98	5.36	4.93	5	5.08	5.43	5.48	5.18	5.06	5.13	4.99	5.8	4.83	4.85	5.03	5.36
2377020	IL20	5.5	5.65	5.69	5.37	5.13	5.55	5.56	5.6	5.6	6.18	5.66	5.57	5.6	5.5	5.54	5.96	5.84	5.47	5.53	5.04	5.37	5.35	5.8	5.49	5.93	6.19	8.4	5.76	6.6	5.55	6.08	5.96	5.45	7.24	6.44	6.31	6.11	5.8	8.51	6.53	5.71	6.66	5.62	9.48	5.88	5.7	8.07	9
2377035	IL24	5.28	5.7	5.68	5.48	5.21	5.41	5.5	5.78	5.46	5.69	5.47	5.42	5.5	5.53	5.43	5.37	5.67	5.19	5.74	5.3	5.45	5.47	5.56	5.54	5.7	5.02	5.66	5.45	5.54	5.52	5.3	5.44	5.96	5.55	5.52	5.34	5.55	5.7	5.46	5.58	5.46	5.74	5.68	5.66	5.21	5.24	5.46	5.59
2377094	PFKFB2	7.23	7.43	7.46	7.18	7.56	8.23	7.09	7.31	7.3	7.32	7.4	7.43	6.99	7.08	7.64	7.72	7.52	7.01	8.08	7.66	7.3	7.35	7.02	6.97	7.35	7.66	8.23	7.58	6.65	8.56	7.48	7.75	8.39	6.91	7.89	6.61	7.8	7.78	8.05	6.7	8.39	8.74	8.46	7.52	8.43	7.66	9.44	7.83
2377141	C4BPB	4.82	5.62	5.18	4.79	4.73	4.76	5	4.91	5.03	5.07	4.93	4.53	4.83	5.19	4.78	4.8	4.99	4.91	4.87	4.78	4.84	4.99	4.77	4.9	4.81	4.56	4.43	4.86	4.75	4.75	4.67	4.75	4.71	5.14	4.62	5	4.79	5.41	4.89	5.02	4.98	4.73	5.82	4.88	4.7	4.66	4.62	5
2377165	C4BPA	3.65	5.24	4.07	4.43	4.25	3.8	4.64	3.84	4.48	4.19	4.32	4	5.27	4.01	4.06	4.16	4.3	3.72	3.78	4.25	4.68	4.32	4.08	3.74	4.17	3.75	3.62	3.75	3.76	4.12	3.61	4.18	3.77	3.81	3.79	3.91	3.66	4.32	3.9	3.86	3.87	3.7	4.99	3.84	3.72	3.64	3.65	3.96
2377229	CD55	9.76	10.01	9.52	9.27	9.37	9.5	9.45	10.07	9.38	9.85	9.82	9.42	9.63	10.84	9.19	9.4	9.52	9.67	10.16	9.72	9.4	9.68	9.23	9.45	10.03	9.71	11.11	9.89	8.35	9.74	9.96	10.06	9.84	8.12	9.11	8.99	8.95	10.02	9.99	9.6	9.96	10.25	9.49	9.89	9.66	10.66	9.9	10.53
2377283	CR2	4.26	4.53	4.51	5.95	4.11	4.47	4.35	4.29	4.28	4.75	4.48	4.34	4.44	4.06	4.67	6.14	4.36	4.33	4.4	4.3	4.28	4.6	4.55	4.86	4.47	3.71	4.06	4.3	6.82	4.52	4.25	4.18	4.38	4.25	4.32	4.42	4.18	4.67	4.25	4.53	4.28	4	4.2	4.14	4.24	4.4	6.87	4.39
2377332	CR1	5.66	5.96	6.52	6	5.08	5.78	5.51	6.41	5.37	5.75	5.4	5.12	5.47	6.87	5.66	6.28	5.43	5.74	8.48	5.43	6.72	6	5.26	6.01	6.4	5.01	4.97	5.59	5.26	5.55	5.18	5.2	5.46	5.08	5.29	5.32	5.46	5.32	5.6	5.13	5.26	5.38	5.15	5.57	5.5	5.94	6.22	5.25
2377427	CD46	10.79	10.66	10.47	10.25	10.87	10.77	10.29	10.37	10.6	10.14	10.48	10.63	10.07	10.51	10.57	10.61	10.63	10.21	10.33	10.44	10.36	10.74	10.47	10.42	10.53	11.45	11.03	10.66	10.88	10.69	10.3	10.92	10.06	11.46	10.27	10.63	10.63	10.85	11.23	10.85	11.29	11.04	10.22	10.63	10.61	10.91	11.17	10.74
2378019	CAMK1G	5.56	5.66	5.73	5.49	5.72	5.86	5.71	5.79	5.96	6.18	5.94	5.64	5.78	5.61	5.81	5.9	5.72	5.67	6.26	5.42	5.73	5.7	5.85	5.71	5.77	5.56	5.47	5.92	5.69	6.25	5.81	5.55	5.57	5.59	5.63	5.69	5.79	5.86	5.66	6	6.03	5.67	5.7	6.03	5.76	5.92	5.69	5.77
2378068	G0S2	8.54	10.91	11.34	10.43	8.12	10.06	10.68	9.75	7.85	10.37	7.26	10.88	9.75	12.26	9.78	10.46	8.07	12.08	10.9	9.7	12.16	12.26	9.24	12.13	11.01	7.57	7.89	9.43	7.3	9.3	8.08	8.34	7.47	6.95	7.57	7.09	7.7	7.23	10.14	7.55	8.52	7.61	8.94	7.35	8.18	8.86	9.42	7.18
2378077	HSD11B1	5.03	6.04	7.46	5.9	5.02	5.51	5.77	6.27	5.37	5.75	5.08	6.12	5.58	7.81	5.15	5.79	5.33	6.96	5.56	5.57	6.64	7.28	5.39	6.04	6.14	4.62	4.69	5.52	5.25	5.15	4.92	5.31	5.17	5.16	4.86	5.07	5.31	5.23	6	5.18	5.34	5.24	5.46	4.95	5.03	5.54	6.38	5.07
2378121	TRAF3IP3	7.42	6.94	7.33	7.14	7.01	6.98	6.46	6.66	6.53	7.47	6.99	6.76	6.81	6.68	6.74	8.77	6.84	6.92	7.8	7.11	7.16	6.95	7.1	7.37	7.36	7.84	6.93	7.81	7.64	8.09	7.63	6.98	6.99	6.39	7.4	6.61	7.26	6.46	7.67	6.8	7.95	6.98	7.23	7.39	6.95	8.25	9.36	7.47
2378180	DIEXF	7.72	8.47	7.66	7.71	7.93	7.77	7.8	7.87	8.01	7.69	7.72	8.3	7.69	7.62	7.64	8.18	8.2	7.34	7.61	8.31	7.82	8.03	8.14	7.39	8.15	8.18	8.29	7.6	8.32	9.33	7.76	7.81	8.32	8.8	7.54	8.17	8.22	7.73	8.48	8.39	8.75	9.03	8.15	8.02	8.24	8.57	8.53	7.8
2378256	SYT14	4.7	4.22	4.35	4.2	4.65	5.27	4.92	4.07	4.89	4.68	4.67	4.38	4.9	4.22	4.78	4.04	4.5	4.12	4.39	4.16	4.07	4.28	4.47	4.63	4.57	4.74	4.69	4.59	4.21	4.35	4.47	5	4.21	4.61	4.67	4.88	4.17	4.69	4.7	4.5	4.52	4	5.41	4.85	4.39	4.08	4.01	5.02
2378325	SERTAD4	6.79	6.87	6.59	7.51	7.61	6.89	7.35	6.86	7.08	6.83	7.43	7.34	6.78	6.8	7.11	7.66	7.11	5.84	5.15	7.12	7.24	6.66	6.95	6.48	7.87	6.79	7.7	7.23	4.76	7.21	5.52	7.44	9.29	8.32	7.43	7.88	8.24	8.03	7.76	7.44	7.89	7.49	9.34	8.33	7.55	8.3	8.03	7.15
2378369	LOC100131032	7.38	6.96	6.98	7.64	7.38	7.31	7.63	7.31	7.64	7.27	7.67	7.51	7.16	6.91	7.22	7.37	7.61	6.57	6.73	7.34	7.2	7.01	7.46	6.78	7.41	8.08	7.79	7.13	8.88	7.14	7.38	7.91	7.16	8.76	7.61	7.48	7.15	7.54	7.74	8.47	7.08	7.54	7.39	7.74	6.77	7.67	7.52	7.7
2378584	RCOR3	9.24	8.74	8.75	9.17	9.05	9.07	9	9.04	9.06	8.56	9.01	9.33	9.07	8.89	9.03	9.03	9.32	9.15	8.58	9.31	9.04	9.18	9.1	8.7	9.01	9.7	10.02	8.6	10.35	9.47	8.73	9.46	8.45	9.9	9.07	8.8	8.87	10.22	9.5	9.21	8.91	9.48	9.17	9.46	8.8	8.71	9.56	9.37
2378662	TRAF5	7.71	7.01	6.94	6.84	7.32	7.25	6.8	7.36	7.17	6.95	7.2	7.05	7.06	7.08	7.29	7.69	7.41	6.12	7.42	6.97	7.12	6.98	6.81	6.58	7.65	7.91	8.4	7.13	8.43	7.19	7.11	8.35	6.54	8.56	7	7.63	7.05	8.05	7.97	8.04	7.14	8.22	6.61	7.18	6.56	7.32	8.18	7.68
2378710	SNX25	7.27	7.04	7.28	7.1	6.99	7.26	6.87	7.06	6.89	7.15	6.83	7.03	6.56	7.29	7.39	7.4	7.42	6.82	7.17	6.59	6.96	7.44	7.2	6.71	6.89	7.98	7.88	6.39	8.12	7.63	7.16	7.53	7.05	8.42	7.13	7.76	7.37	7.07	7.92	7.83	6.9	8.18	6.75	7.51	7.42	7.89	8.16	7.73
2378937	DTL	5.69	7.1	6.27	5.93	6.67	7.75	5.56	5.91	5.94	5.92	5.49	6.44	6.05	5.97	5.94	7.85	6.28	5.76	5.8	5.94	6.38	6.52	5.63	5.85	6.24	7.96	8.08	7.74	10.09	9.99	8.73	7.11	8.73	9.56	8.22	9.13	9.52	8.2	9.19	8.58	8.73	9.85	8.91	9.48	9.59	8.54	9.36	7.34
2379009	PPP2R5A	8.48	8.43	8.94	8.09	7.93	8.27	8.56	8.37	7.98	8.09	7.99	8.81	7.91	9.07	7.88	8.49	8.3	9.27	8.39	8.44	9.2	9.06	8.17	8.9	8.72	9.09	8.89	8.22	8.7	8.38	8.29	8.92	7.75	9.3	8.38	8.82	8.88	7.97	8.73	9.4	8.66	8.93	8.3	8.47	8.71	8.46	8.98	9.04
2379068	NENF	8.28	8.56	8.39	8.16	8.07	8.45	8.38	8.22	8.43	8.12	8.53	8.38	8.52	8.78	8.4	8.33	8.68	8.45	8.87	8.31	8.58	8.71	8.61	8.52	8.58	8.42	8.4	7.96	8.69	8.58	8.62	8.5	8.98	8.68	8.54	9.15	8.3	8.51	8.72	8.04	8.45	8.62	8.74	8.28	8.47	8.83	8.44	8.31
2379132	ATF3	7.36	8.13	8.21	8.14	7.61	7.89	7.51	7.45	7.82	8.58	8.29	8.75	7.18	8.3	7.6	7.25	8	8.88	9.1	7.81	8.57	9.03	7.88	8.28	9.14	7.07	9.71	8.47	6.76	7.52	7.32	8.68	7.58	6.57	7.58	6.98	6.49	7.46	8.93	7.89	7.47	7.78	7.76	7.94	7.12	7.88	10.24	9.2
2379168	FAM71A	6.03	6.42	6.3	6.83	5.99	6.23	6.32	6.18	6.18	6.9	6.29	6.38	6.17	6.49	6.36	6.06	6.29	6.55	6.47	6.08	6.55	6.34	6.28	6.36	6.42	6.05	5.87	6.23	6.16	6.26	6.23	6.03	6.2	6.2	6.25	6.27	6.35	6.41	6.29	6.08	6.29	6.06	6.11	6.2	6.01	6.21	6.42	6.56
2379280	FLVCR1	7.05	7.11	6.72	6.75	7.34	7.08	6.65	6.95	6.84	6.67	6.87	6.99	6.93	6.89	7	7.16	7.16	6.25	6.63	7.03	6.64	6.96	6.91	6.3	7.01	7.5	8.27	6.67	7.86	8.71	7.89	7.34	7.85	7.97	7.76	7.98	7.62	7.25	7.77	7.67	7.84	8.53	7.52	7.89	8.39	7.57	8.31	7.4
2379314	VASH2	7.37	7.37	7.18	6.89	7.16	7.19	7.16	7.54	7.13	7.28	7.1	7.03	7.26	7.47	7.15	7.44	7.03	6.91	7.13	6.95	6.87	7.4	7.07	6.77	7.3	6.71	7.29	6.91	6.68	7.91	7.28	7.16	7.68	6.95	6.72	6.91	6.59	6.82	7.82	6.84	6.95	7.43	6.99	7.73	7.43	7.24	7.91	7.32
2379399	RPS6KC1	7.59	7.13	7.11	6.95	7.46	7.23	7.06	7.2	7.77	7.17	7.25	7.48	7	7.59	7.11	7.25	7.35	7.09	7.04	7.22	7.38	7.37	7.06	7.01	7.55	8.01	7.89	6.83	7.85	8.16	7.58	7.41	7.67	8.16	6.92	7.23	7.46	7.32	7.61	7.21	7.64	8.12	7.37	7.49	7.42	7.61	8.22	7.66
2379665	PROX1	6.03	6.37	5.99	6.5	6.15	6.33	5.82	6.32	6.47	6.44	6.04	6.43	6.71	6.22	5.93	6.48	6.32	5.81	5.77	6.64	5.96	6.02	6.4	6.17	7.04	5.41	5.47	5.66	5.12	5.36	5.28	5.3	6.03	5.03	5.59	5.09	5.81	5.65	5.77	5.45	5.55	5.39	5.16	5.12	5.45	6.19	5.46	5.6
2379754	SMYD2	8.52	7.83	7.5	7.82	8.31	8.34	7.76	8.15	8.39	7.71	7.96	8.21	7.84	7.77	8.13	8.17	8.39	7.49	7.6	8.11	7.88	8.03	8.04	7.29	8.24	8.16	9.11	7.91	8.42	9.39	9.19	8.43	8.47	7.77	7.64	7.64	7.93	7.85	8.44	8.18	8.39	9.46	8.26	8.14	8.1	9.33	8.09	7.79
2379863	CENPF	5.42	5.89	5.66	5.08	5.55	6.15	5.29	5.33	5.49	5.31	5.1	5.56	4.93	5.44	5.21	6.92	5.62	5.03	5.23	5.14	5.46	5.69	5.2	5.1	5.44	6.54	7.09	6.01	8.24	8.9	7.96	6.18	8.71	8.1	6.69	7.27	7.85	6.28	8.13	6.78	7.94	8.7	7.66	8.28	8.4	7.51	7.12	5.93
2379974	KCNK2	6.91	8.38	7.02	8.12	7.31	7.2	7.58	7.32	7.21	7.06	8.87	7.32	7.12	7	6.81	7.29	7.43	5.95	7.06	7.39	7.38	7.45	7.62	6.52	8.4	6.85	9.45	6.99	6.83	6.48	5.96	6.56	6.75	6.54	6.17	6.36	6.16	6.65	6.79	6.24	6.75	6.36	7	7.21	5.93	6.68	6.47	6.46
2380055	KCTD3	9.31	8.82	7.98	8.17	9.44	8.64	8.51	8.88	9.7	8.04	8.93	8.9	8.01	8.44	8.45	8.62	9.11	7.71	7.01	8.57	7.9	8.27	8.41	7.55	8.74	9.54	10.51	8.25	10.41	8.92	8.71	8.85	8.41	10.23	7.75	9.48	8.9	8.25	8.82	8.38	8.91	9.14	7.88	9.92	8.63	8.54	8.2	8.88
2380440	SPATA17	5.87	4.97	5.32	4.99	5.78	5.3	5.05	5.15	5.44	4.97	5.33	5.05	4.71	4.95	5.61	5.77	5.69	4.44	4.53	5.18	4.87	5.07	5.34	4.47	5.57	6.24	7.01	5.44	6.52	6.14	6.04	6.3	5.19	6.8	5.41	5.64	6.22	5.96	7.32	6.72	5.36	6.5	4.9	5.89	6.04	5.96	5.28	6.02
2380554	RRP15	6.25	6.48	6.07	5.7	5.96	5.87	5.92	5.73	6.5	6.17	6.46	6.14	5.88	6.25	5.82	5.91	6.1	5.92	5.75	6.13	6.58	6.28	5.96	5.79	6.52	6.79	6.56	5.6	6.19	6.77	6.15	6.09	6.26	7.11	5.39	6.19	6.04	5.79	6.45	6.02	6.17	6.26	6.01	6.11	8.1	6.5	6.23	6.04
2380590	TGFB2	8.81	8.99	7.52	8.35	8.49	8.74	8.01	8.46	8.37	8.43	7.56	8.26	8.48	8.36	8.32	7.73	8.47	7.06	7.38	8.43	7.51	8.78	8.37	7.7	8.46	8.91	10.07	8.05	6.24	8.41	7.79	8.01	9.06	6.96	7.25	6.64	7.13	7.15	9.65	6.56	8.01	7.65	7.54	7.37	10.95	8.32	8.46	9.77
2380785	LYPLAL1	7.04	6.17	6.17	5.68	6.55	6.18	5.87	6.18	6.75	5.96	6.25	6.78	5.59	6.98	6.46	6.65	6.63	6.51	6.62	6.37	6.7	6.73	6.3	6.3	6.3	7.11	6.96	6.13	6.53	6.71	6.22	6.59	6.74	7.33	6.09	6.27	5.98	5.62	6.85	5.87	6.75	7.56	6.46	6.88	8.06	6.75	6.53	6.42
2380991	iars2	7.06	7.44	7.53	7.22	7.16	7.4	7.19	7.34	7.93	6.92	7.3	7.83	6.96	8.12	7.39	7.56	7.37	7.74	7.39	7.44	7.85	7.71	7.13	7.57	7.63	8.19	8.3	7.06	8.03	8.15	8.55	7.73	8.31	9.1	7.73	7.52	8.28	7.69	8.35	7.85	8.15	8.82	7.95	7.89	10.11	7.97	7.49	7.4
2381177	mark1	6.84	6.89	7.15	6.77	6.65	7.12	6.77	7.29	7.03	6.74	6.48	7.48	7.18	8.17	6.61	6.64	6.81	7.57	6.22	7.02	7.33	7.77	6.48	7.29	7.3	6.58	6.51	5.77	5.6	7.32	5.55	6.3	7.76	7.29	5.59	6.12	5.55	5.73	6.74	5.73	6.47	7.52	6.01	6.03	6.34	6.44	5.85	6.78
2381249	C1orf115	7.24	7.47	7.7	7.97	7.12	7.57	7.78	7.55	8.08	7.69	7.61	8.09	7.55	8.64	7.71	7.47	7.76	8.29	7.19	7.66	8.14	7.91	7.99	8.15	7.77	8.08	6.86	6.72	7.72	6.66	7.93	6.92	7.02	8.08	6.84	8.65	7.21	7.06	7.24	6.84	6.92	7.61	7.32	7.33	7.23	7.31	6.82	7.55
2381264	MARC2	7.77	8.4	8.22	8.2	7.79	8.1	8.42	8.39	8.12	8.27	7.93	8.1	8.42	8.69	8.33	8.42	8.27	8.42	8.46	7.96	8.37	8.36	8.2	8.57	8.34	7.98	7.94	7.36	8.24	8.06	8.2	7.95	8.2	8.29	7.77	8.55	8.19	8.33	8.3	7.97	8.29	8.03	8.24	7.97	8.71	8.17	8	7.71
2381309	MARC1	6.57	8.17	8.81	8.99	6.75	7.61	8.32	8.58	6.99	7.45	6.54	9.21	7.36	10.34	7.85	7.7	7.3	10.11	7.94	7.61	9.95	9.37	7.27	10.55	8.24	6.33	7.14	6.63	7.04	6.95	8.15	6.39	7.07	7.13	5.72	7.36	7.69	6.47	7.42	6.57	6.83	8.66	7.4	6.68	9.11	7.04	6.75	6.71
2381368	HLX	7.52	7.87	8.03	7.74	7.24	7.58	7.69	7.73	7.33	7.85	7.51	7.56	7.73	7.98	7.51	7.54	7.42	7.92	8.26	7.5	7.96	7.89	7.52	8.02	7.61	7.39	7.33	7.66	7.59	7.5	7.45	7.49	7.6	7.35	7.56	7.59	7.7	7.78	7.57	7.57	7.68	7.46	7.86	7.68	7.64	7.82	7.52	7.45
2381903	FAM177B	5.23	5.67	5.11	5.06	5.63	5.55	5.38	5.11	5.46	5.57	5.35	4.95	5.27	5.11	5.68	5.18	5.34	5.64	5.35	5.2	4.95	5.08	5.37	5.75	5.05	6	4.45	5.19	5.64	5.22	5.33	5.16	4.84	5.2	5.17	5.06	5.49	5.07	5.3	5.46	5.34	5.32	5.01	5.17	5.03	5.33	5.27	5.49
2382043	CCDC185	6.75	6.98	6.85	6.74	6.61	6.95	6.91	6.7	6.81	7.11	6.74	6.55	6.79	6.89	6.92	6.81	6.85	6.69	6.96	6.52	6.8	6.88	6.89	7.05	6.76	6.54	6.3	6.97	6.84	6.65	6.87	6.56	6.88	6.91	6.8	6.83	6.7	6.78	6.67	6.88	6.77	6.77	6.57	6.79	6.54	6.83	6.74	6.91
2382117	CAPN2	9.24	9.82	9.54	9.55	9.3	9.49	9.64	9.94	9.32	9.47	9.38	9.58	9.53	10.18	9.42	9	9.29	9.97	9.67	9.5	10.12	9.63	9.06	9.77	10.36	10.29	10.23	9.32	9.34	9.56	9.44	9.64	9.85	9.27	9.71	8.91	9.04	9.18	9.56	8.98	9.68	10.41	9.83	8.78	9.16	10.35	9.3	9.64
2382336	FBXO28	7.77	7.77	7.72	7.73	7.94	7.98	7.71	7.52	8.06	7.48	8.21	8.03	7.41	8.21	7.73	8.01	7.84	7.42	7.61	7.97	7.61	8.02	7.6	7.62	7.85	8.23	8.35	7.08	8.24	8.3	8.19	7.76	8.73	8.87	7.59	7.81	7.74	7.55	8.65	8.08	7.99	9.11	7.91	7.63	8.44	8.46	8.01	8.22
2382360	DEGS1	8.25	9.07	8.62	8.35	8.22	8.46	8.06	8.2	8.61	8.31	8.58	8.86	8.1	9.14	8.3	8.49	8.82	8.44	8.96	8.7	8.8	9.31	8.46	8.3	8.62	8.8	8.83	7.96	8.37	8.67	8.22	8.16	9.22	8.78	8.03	8.21	8.52	7.88	9.9	6.99	8.66	10.26	9.7	7.9	8.42	9.46	8.42	8.99
2382419	CNIH4	9.4	8.89	9.21	8.4	9.12	9.29	8.84	8.64	9.06	9	8.75	9	8.66	9.48	8.67	9.15	8.97	9.01	8.63	9.02	8.94	9.22	8.69	8.87	9.12	9.42	9.74	9.57	9.09	10.47	10.13	9.33	10.5	9.66	9.17	9.55	9.67	9.42	10.23	9.22	10.2	10.9	10.04	8.83	10.24	10.36	9.47	9.74
2382467	LOC101928291	6.25	6.3	6.02	6.1	6.26	6.57	6.41	6.44	6.13	7.05	6.06	6.3	6.81	6.12	6.04	6.1	5.79	5.76	7.43	6.5	6.39	6.08	6.17	6.13	6.56	5.92	6.65	6.11	5.51	5.64	5.93	6.17	5.75	6.34	6.24	6.22	5.77	6.37	6.66	6.44	5.91	5.75	5.63	6.61	6.51	5.95	5.95	6.01
2382781	dnah14	6.81	5.86	5.08	5.95	6.38	6.18	5.91	6	6.2	5.22	5.66	6.03	5.61	6.03	5.98	6.21	6.45	4.5	5.16	6.54	5.62	5.96	5.67	5.8	6.35	6.84	7.18	3.8	6.43	7.46	7.33	6.72	7.83	7.38	5.06	6.42	6.58	6.11	7.1	6.56	6.74	7.76	5.64	6.62	6.15	6.88	6.33	6
2382970	EPHX1	8.58	9.7	10.03	10.17	8.29	9.33	9.23	9.78	8.78	9.02	8.39	9.7	9.4	10.8	9.31	9.23	9.15	10.56	10.17	9.28	10.21	10.38	9.11	10.78	9.62	9.15	9.53	9.11	8.78	8.95	9.73	10.04	9.89	9.63	8.98	8.98	9.59	9.92	9.16	9.39	9.44	9.73	9.69	9.45	8.78	9	8.54	9.21
2383118	MIXL1	6.51	6.95	6.86	6.72	6.55	6.8	6.87	6.6	6.67	6.93	6.78	6.61	6.86	6.77	6.91	6.73	6.78	6.87	6.92	6.59	6.66	6.79	7.01	6.73	6.58	6.33	6.03	6.94	6.96	6.7	6.62	6.62	6.74	6.77	6.58	6.92	6.6	7.07	6.58	6.7	6.68	6.45	6.66	6.54	6.95	7.11	6.49	6.88
2383176	STUM	7.19	6.99	6.82	6.78	6.85	6.85	6.93	6.99	6.87	7.04	6.92	6.88	6.98	6.72	7.02	6.88	6.91	6.66	6.85	6.98	6.82	7.17	7.16	6.88	6.86	6.63	6.59	6.79	7.85	6.7	6.55	6.74	7.22	6.67	8.06	6.76	6.64	6.83	6.71	6.98	6.74	6.55	6.77	6.65	6.42	6.82	6.7	6.6
2383312	PSEN2	7	7.42	7.42	7.33	7.13	7.21	7.32	7.36	6.98	7.28	7.22	7.14	7.27	7.47	7.37	7.26	7.09	7.54	8.06	7.33	7.49	7.44	7.24	7.63	7.43	8.01	7.95	7.18	7.93	7.48	8.21	7.57	7.62	7.63	7.66	7.85	7.34	7.88	8.02	7.81	7.7	7.67	7.69	7.71	8.03	7.61	7.57	7.79
2383356	LOC105373120	7.6	8.69	8.6	8.59	7.65	7.91	8.39	8.26	7.75	8	8.02	8.5	8.2	9.2	8.1	8.09	8.09	10	8.52	8.5	9.24	8.8	8.4	9.96	8.38	7.77	7.41	7.49	8.05	8.37	8.35	7.45	8.79	8	7.45	8.14	8.08	7.19	8.12	7.71	7.75	8.68	8.02	7.84	8.76	7.64	7.91	7.63
2383479	BTF3P9	3.74	4.1	3.89	3.53	3.91	4.08	3.85	3.89	3.96	4	4.06	3.68	3.65	4.05	3.77	3.75	4.35	3.86	3.86	3.69	3.94	3.88	3.84	3.56	4.04	3.91	3.76	3.98	3.71	4.05	3.56	3.75	3.33	4.01	3.51	4.25	3.67	3.88	3.84	4.03	3.67	3.53	3.34	4.13	3.8	3.81	3.79	4.03
2383524	ZNF678	6.76	6.08	5.98	4.88	6.22	6.61	6.37	5.88	6.37	5.69	5.87	6.37	6.08	5.69	5.59	6.28	5.91	5.3	5.59	6.28	5.97	5.94	5.79	5.37	6.33	7.25	7.78	4.75	6.54	6.45	7.65	6.42	6.71	7.32	5.81	6.53	6.16	5.7	7.53	6.51	6.59	6.92	5.17	7.03	6.66	6.79	6.89	7.13
2383557	SNAP47	7.6	8	7.58	7.79	7.66	7.76	7.64	7.81	7.64	7.89	7.78	7.86	7.66	7.62	7.7	7.85	7.9	7.46	7.33	7.88	7.62	7.88	7.79	7.63	7.74	8.14	8.17	7.53	8.37	8.01	8.47	7.88	8.98	8.21	7.79	8.02	8	8.04	8.21	8.05	8.33	8.18	8.05	8.08	8.3	7.97	7.95	7.82
2383639	PRSS38	5.21	5.41	5.38	5.13	5.21	5.03	5.1	5.29	5.22	5.65	5.29	5.02	5.19	5.46	5.45	5.22	5.31	5.33	5.34	5.03	5.18	5.21	5.5	5.55	4.96	4.99	5.09	5.36	5.32	6.62	5.27	5.2	5.39	5.22	5.43	5.53	5.2	5.73	5.29	5.45	5.44	5.32	5.33	5.36	5.26	5.41	5.24	5.6
2383707	WNT3A	6.67	7.2	6.91	6.94	6.63	6.83	7.26	7.03	6.83	7	6.8	6.64	7.05	7.03	7.09	6.88	6.84	7.23	7.13	6.57	6.94	7.14	7.02	7.29	6.81	6.5	6.73	6.98	7.15	6.91	6.8	6.74	7.03	6.85	6.9	7.05	7.07	7.16	7.02	7.08	7.03	6.87	7.27	6.7	6.8	7.08	6.44	6.99
2383726	ARF1	9.84	10.9	10.92	11.18	10.52	10.95	10.61	10.63	10.93	10.05	10.97	10.7	10.79	11.09	10.81	10.77	10.82	10.8	10.82	10.73	10.8	10.87	10.73	10.87	10.84	11.33	11.3	10.93	11.44	11.75	12	10.92	11.79	11.68	11.15	11.45	11.56	11.71	11.54	11.67	11.75	11.85	11.36	11.11	12.02	11.5	10.99	11.01
2383859	GUK1	8.81	9.22	9.29	9	8.85	9.11	9.03	8.92	8.76	8.99	8.93	8.76	8.75	9.56	8.84	9.17	9.05	9.08	9.07	8.78	9.3	9.22	8.8	9.28	9.15	8.98	9.39	9.26	9.11	9.54	9.94	9.02	10.48	9.13	9.09	10	9.97	9.48	9.53	9.38	9.53	10.06	9.25	9	9.86	10.19	9.02	8.91
2383915	GJC2	7.94	8.09	8.27	7.97	7.74	7.98	8.19	7.81	8.04	8.19	8.1	7.91	7.9	8.12	8.1	8.05	8.18	8.11	8.24	7.71	8.14	8.37	8.1	8.31	8.07	7.59	7.83	8.08	7.86	7.91	7.82	7.81	7.93	7.92	8.02	8.17	7.92	8.16	8.06	7.88	8.07	7.96	7.95	7.92	7.8	8.05	7.91	8.04
2383999	OBSCN	7.07	7.32	7.14	7.34	7.14	7.12	7.29	7.13	7.38	7.29	7.49	7.26	7.27	7.01	7.39	7.17	7.29	7	7.01	7.14	7.15	7.29	7.37	7.1	7.23	6.95	7.04	7.01	7.3	6.96	6.78	7.07	7.39	6.99	6.89	7.15	7.3	7.13	7.04	6.96	7.19	7.19	7.09	6.94	6.78	7.06	6.87	7.05
2384268	HIST3H2BB	6.84	7.68	7.31	7.54	7.25	7.25	7.4	7.38	7.19	7.89	7.65	7.45	7.39	7.52	7.12	7.81	7.68	7.34	7.67	7.04	7.37	7.68	7.26	7.49	7.49	7.28	7.56	6.87	7.58	8.13	7.42	8.03	7.77	7.53	7.35	7.41	8.44	7.63	7.95	7.99	8.71	8.34	7.24	8.33	9.59	7.73	8.11	7.56
2384375	DUSP5P1	5.97	5.42	6.11	5.6	5.69	5.61	5.76	6.29	5.4	6.23	5.91	5.81	6.36	5.5	5.91	5.97	5.9	5.9	6	6.11	5.98	5.52	6.18	6.29	5.83	5.34	5.4	5.63	5.64	5.46	5.67	5.7	6.36	5.48	5.47	5.95	5.52	6.12	5.91	5.9	6.44	6.63	6.65	6.17	5.63	5.92	5.7	5.89
2384401	RHOU	8.77	8.95	8.63	9.18	8.99	8.64	9.35	9.37	9.8	8.51	9.22	9.45	8.96	9.45	8.85	8.53	9.47	8.5	9.01	8.98	8.94	9.27	9.23	8.92	9.21	7.51	7.59	7.93	7.68	8.02	8.57	8.02	9.2	9.1	7.81	9.2	7.68	8.87	8.81	8	7.87	9.59	8.44	8.67	7.56	8.15	8.31	8.11
2384562	SPHAR	7.85	7.91	7.57	7.8	7.69	7.73	7.71	7.75	8.4	7.48	7.77	8.05	7.51	7.98	7.55	7.88	8.2	7.46	7.56	7.77	7.77	7.87	7.88	7.31	7.83	7.79	7.49	6.78	7.92	8.23	7.64	7.48	7.7	8.14	7.01	7.76	7.52	7.51	7.83	7.06	8.44	8.71	7.54	7.65	8.24	7.83	7.68	7.97
2384705	URB2	6.36	7.04	6.64	6.46	6.53	6.82	6.56	6.45	6.57	6.56	6.8	6.83	6.68	6.81	6.43	6.59	6.46	6.62	6.69	6.79	6.93	6.83	6.32	6.6	7	7.07	7.3	6.47	7.23	8.04	7.68	6.81	7.55	7.49	6.72	6.84	7.7	6.88	7.15	7.1	7.19	7.7	6.97	7.04	7.87	7.12	6.94	6.59
2384788	GALNT2	8.06	8.62	8.33	8.51	8.26	8.54	8.25	8.57	8.35	8.05	8.33	8.4	8.5	8.93	8.47	8.47	8.38	8.55	8.48	8.34	8.61	8.52	8.39	8.53	8.75	9.12	9.65	8.17	8.83	9.38	9.14	8.62	9.36	8.75	8.29	7.65	8.97	8.94	8.85	8.76	9.12	9.13	8.81	8.56	9.15	9.28	8.84	9.02
2384956	COG2	7.09	7.02	7.06	7.02	7.24	7.19	6.79	6.77	7.29	6.73	7.04	7.26	6.61	7.17	7.05	7.44	7.3	7.01	7.11	7.09	7.24	7.25	7.03	6.83	7.38	8.3	8.11	6.97	8.61	8.35	8.34	7.67	7.55	8.52	7.18	7.59	8.24	7.63	7.95	7.46	8.26	8.47	7.34	7.86	8.05	7.95	7.58	7.62
2385012	CAPN9	5.79	5.86	5.88	5.87	5.58	5.72	5.72	5.71	5.95	5.99	5.87	5.66	5.69	5.74	5.97	5.6	6.1	5.8	5.83	5.45	5.92	5.77	5.66	5.92	5.89	7.12	5.95	5.83	7.21	5.71	6.95	5.79	5.93	6.96	5.64	5.87	5.91	6.57	6.57	6.54	7.26	9	5.75	5.84	5.89	6.87	5.58	6.12
2385095	ARV1	8.32	7.96	7.89	7.98	8.39	8.26	7.2	7.68	8.03	7.76	8.03	8.07	7.16	8.22	8.15	8.07	8.35	7.67	7.71	8.02	7.79	8.01	7.87	7.9	7.92	8.8	8.82	8.04	8.92	9.07	8.48	8.27	8.41	9.05	8.03	9.01	8.46	8.3	9.02	8.19	8.97	9.32	8.34	8.39	8.85	8.49	8.47	8.48
2385146	TRIM67	6.39	6.57	6.57	6.63	6.17	6.35	6.77	6.52	6.41	6.69	6.53	6.56	6.51	6.47	6.66	6.4	6.33	6.67	6.84	6.26	6.44	6.7	6.52	6.96	6.46	6.04	6.15	6.54	6.44	6.36	6.37	6.26	6.42	6.49	6.52	6.54	6.5	6.86	6.58	6.75	6.49	6.45	6.47	6.48	6.19	6.29	6.32	6.47
2385197	GNPAT	7.93	7.74	7.73	7.77	8.01	7.86	7.53	7.8	7.97	7.27	7.6	8.14	7.28	8.11	7.55	7.97	7.84	8.01	7.68	7.58	8.05	7.99	7.62	7.94	7.99	8.74	8.88	7.62	8.46	8.71	8.84	8.13	8.56	8.74	7.87	8.28	8.12	7.94	8.62	8.08	8.32	9.25	8.26	8.18	8.18	8.69	8.02	8.43
2385258	SPRTN	7.08	7.21	7.06	7	7.18	6.83	6.95	6.82	7.49	6.98	7.26	7.22	6.47	7.62	7.08	7.16	7.11	6.5	6.9	7.02	7.11	7.19	7.06	6.91	7.31	7.11	7.65	6.8	7.47	7.71	7.66	7.02	7.64	7.64	6.77	7.05	7.38	7.14	7.43	7.24	7.38	7.75	6.84	7.08	7.44	7.36	7.42	6.89
2385306	TSNAX-DISC1	8.39	7.86	8.14	7.85	8.53	8.16	7.95	8.07	8.36	7.88	7.71	8.06	7.45	8.22	7.91	7.95	8.06	7.66	8.01	8.03	7.39	8.13	7.54	7.69	8.01	9.24	9.06	7.6	8.87	8.76	8.67	8.57	8.6	9.23	8.27	8.37	8.17	8.33	8.77	8.29	8.56	8.64	7.9	8.45	8.3	8.17	8.41	8.48
2385659	MAP10	6.98	6.97	6.67	6.77	6.74	6.85	7	6.8	6.64	6.72	6.59	6.78	7	6.77	6.79	6.78	6.88	6.62	6.67	6.99	6.86	6.83	6.77	6.87	6.84	6.71	7.21	6.41	6.29	7.11	6.71	6.71	6.98	6.42	6.79	6.35	6.4	7.01	6.98	6.52	6.8	6.96	7.21	6.42	7.08	6.53	6.59	6.71
2385696	NTPCR	7.64	7.6	7.47	7.4	7.41	7.45	7.33	7.29	7.54	7.77	7.34	7.56	7.49	8	7.44	7.42	7.92	7.74	7.38	7.91	7.78	7.8	7.39	7.75	7.96	8.31	8.06	7.36	8	8.21	8.19	7.74	8.2	8.45	7.79	8.69	7.61	8.09	8.18	7.65	7.51	8.67	8.04	7.22	8.79	7.97	7.44	7.59
2385797	MLK4	6.85	7.1	6.86	6.92	6.69	6.85	6.97	6.57	6.79	7	6.98	6.99	6.8	6.82	7.04	6.98	7.14	6.82	6.73	6.97	6.94	7.14	7.07	6.58	6.95	6.64	6.9	6.48	6.96	8	6.54	6.63	7.48	6.5	6.76	6.93	6.82	6.81	7.06	6.67	7.08	7.72	7.34	6.83	6.61	7.25	6.86	6.98
2385873	KCNK1	6.41	6.9	6.51	7.02	6.72	6.96	6.91	6.29	6.5	6.24	7.09	6.56	6.6	6.78	6.37	7.22	6.59	5.88	6.01	6.44	6.99	6.51	6.33	6.28	7.11	6.54	8.61	7.16	5.69	8.49	6.56	7.82	7.63	6	7.09	5.87	8.2	7.3	9.3	6.77	7.98	8.26	7.2	7.03	7.95	8.1	7.81	6.26
2385967	SLC35F3	7.17	7.23	6.82	7.28	7.34	6.97	7.29	6.97	7.18	7.15	7.13	7.12	7.16	6.86	7.23	7.26	7.26	6.75	6.78	7.13	7	7.06	7.34	6.93	7.11	6.49	7.06	6.64	6.7	7.58	6.5	6.61	6.95	6.74	6.63	6.97	6.76	6.84	6.9	6.74	6.89	7.4	6.65	6.7	6.48	6.76	6.93	6.79
2386397	GGPS1	7.1	6.62	7.14	6.73	6.77	6.9	6.66	6.69	7.09	6.57	6.67	6.91	6.39	7.41	7.03	6.96	7.08	6.94	6.77	6.9	7.27	7.08	6.88	6.86	7.04	7.76	7.85	7.07	7.56	7.51	7.74	7.46	7.25	8.28	7.17	7.53	7.4	7.21	8.13	7.35	7.71	8	6.84	7.84	7.22	7.93	6.89	7.36
2386418	TBCE	7.14	6.95	7.29	6.9	7.36	7.25	6.98	7.03	7.03	6.72	6.8	7.26	6.66	7.26	6.69	7.35	7.45	6.91	7.12	7.29	7.42	7.37	6.97	6.84	7.51	8.29	8.49	7.63	7.8	8.44	8.53	7.74	8.26	8.11	7.63	7.78	7.23	7.44	8.21	7.86	8.13	8.79	7.09	7.72	8.11	7.81	7.75	7.54
2386747	GPR137B	9.37	9.32	9.68	8.86	9.24	9.25	8.84	9.65	8.23	9.08	8.59	8.85	9.14	9.22	8.7	9.85	9.45	9.28	11.65	9.49	9.53	9.01	9.11	8.64	9.5	9.72	9.9	10.06	9.22	9.75	9.84	9.08	9.66	7.19	9.05	7.74	8.96	9.53	10.32	9.42	10.62	9.61	8.1	10.09	9.86	11.02	9.1	8.55
2386828	EDARADD	7.59	6.8	6.61	7.15	7.17	7.23	7.46	7.35	7.74	7.14	7.39	7.4	7.03	6.67	7.24	7.34	7.53	6.39	6.56	7.03	6.9	6.69	7.33	6.93	7.85	6.76	7.09	6.65	6.11	7.51	7.74	6.32	6.43	6.29	6.19	6.46	7.22	7.77	8.56	7.74	7.71	7.38	6.14	6.66	7.3	6.78	6.8	7.28
2386867	LGALS8	8.95	8.93	9.16	8.32	8.6	8.69	8.67	8.86	9.15	8.7	8.94	8.84	8.37	9.31	9.06	9.56	8.88	8.95	8.92	8.6	9.13	9.13	8.87	9	9.31	9.52	9.59	8.93	8.88	9.46	9.17	9.79	8.9	9.73	8.52	9.08	9.55	9.59	9.74	9.99	10.48	10.01	7.66	9.6	10.06	9.18	9.16	9.35
2386943	ACTN2	5.01	5.33	5.23	5.02	4.92	5.23	5.11	5.04	5.13	5.32	5.09	5.01	5.11	5.2	5.2	5.09	5.02	5.2	5.25	4.82	5.21	5.21	5.12	5.26	5.08	4.9	4.74	5.26	5.03	4.95	4.92	4.97	5.32	5.02	5.09	5.38	5.07	5.43	5.34	5.17	5.22	5.16	5.06	4.96	5.04	5.26	4.96	5.24
2387006	MTR	8.79	8.63	8.33	8.48	8.66	8.4	8.4	8.69	9.12	8.29	8.62	8.87	8.42	8.66	8.88	8.65	8.67	8.4	8.45	8.82	8.53	8.65	8.7	8.22	8.7	8.85	9.06	8.06	8.69	8.25	8.87	8.54	8.63	9.2	7.98	8.51	8.51	8.06	8.85	8.51	8.88	8.99	8.27	8.78	8.93	8.9	8.69	8.41
2387126	RYR2	4.82	5.17	4.88	4.79	4.6	5.65	4.82	4.99	4.86	5.19	4.85	4.98	4.92	4.89	5.02	4.79	4.86	5.09	4.78	4.86	4.9	4.87	4.87	4.99	4.97	4.88	4.62	4.87	4.74	4.71	4.63	4.93	5.04	4.89	4.69	4.82	4.74	4.89	4.86	4.83	5.06	4.76	4.7	4.7	4.79	6.04	4.66	5.05
2387606	CHRM3	8.3	8.15	8.11	8.23	8.58	7.67	8.46	8.8	7.05	8.4	7.96	8.07	8.08	7.58	7.77	8.5	8.1	7.9	8.13	8.44	8.29	8.19	8.28	7.59	8.33	8.02	7.77	7.49	8.13	7.5	6.89	7.94	7.8	8.04	8.11	7.14	7.69	8.19	7.85	7.62	7.82	8.06	7.5	7.66	7.63	7.97	7.73	8.21
2387711	ADH5	5.22	4.24	4.07	4.15	4.76	4.9	4.4	5.04	4.47	4.8	4.32	4.87	4.96	4.19	4.31	4.45	4.63	4.18	3.85	4.99	4.14	4.57	4.21	4	4.6	3.96	4.03	4.03	3.54	3.82	3.79	4.61	3.93	3.99	3.86	3.67	3.84	4.01	4.15	3.97	4.15	3.87	3.98	4.54	3.94	4.13	4.01	3.85
2388085	KMO	5.24	5.84	7.38	5.25	5.11	6.79	4.53	5.2	4.84	5.09	4.62	4.87	4.95	4.31	5.42	6.78	5.98	4.41	9.15	4.83	6.07	4.95	5.25	5.32	6.14	4.81	6.75	8.95	5.61	6.93	5.55	7.69	7.51	4.41	4.9	7.99	8.78	6.34	7.47	5.81	6.58	6.79	5.3	6.59	7.69	7.95	7.21	6.76
2388148	WDR64	3.87	4.12	4.04	3.89	3.83	4.11	3.91	3.96	4.01	4.27	4.06	4	3.88	3.94	4.33	3.91	4.06	3.86	4.09	3.85	3.87	4.11	3.99	4.04	3.92	3.8	3.87	4.18	4	4.1	3.86	4.05	3.91	4.02	3.96	3.92	4.12	4.3	4	3.92	3.99	3.94	3.84	3.98	3.94	4.32	3.9	4.26
2388219	EXO1	4.8	5.47	5.33	5.1	5.45	5.94	5.22	5.05	5.27	5.32	5.25	5.07	5.26	5.15	5.33	5.85	5.4	5.15	5.26	5.02	5.15	5.42	5.19	5.17	5.23	5.78	6.12	5.85	6.63	8.29	7.05	5.41	7.22	7.26	5.82	6.66	7.03	5.96	7.13	6.06	7.17	7.52	6.62	7.01	8.2	6.57	6.46	5.62
2388525	SDCCAG8	8.05	7.21	7.28	7.39	7.88	7.61	7.24	7.63	7.93	7	7.44	7.89	7.18	7.76	7.5	7.71	7.71	7.09	7.77	7.68	7.51	7.63	7.47	7.19	7.64	8.32	8.25	7.04	7.87	8.08	7.7	7.64	7.47	8.35	7.31	7.7	7.48	7.02	8.09	7.25	7.77	8.15	7.92	7.63	7.8	7.98	7.59	7.44
2388794	zbtb18	7.48	6.89	6.86	7	6.89	7.18	6.89	6.79	7.28	6.92	7	6.84	6.66	7.3	7.04	7.1	6.63	6.94	6.68	6.81	6.9	6.91	7.28	6.92	7.42	6.78	7.32	6.59	6.37	7.87	7.36	8.4	7.08	6.38	6.41	6.48	7.11	7.07	7.32	7.18	7.91	7.71	6.95	6.76	7.77	7.3	7.17	9.63
2388960	C1orf101	5.69	5.17	5.18	5.2	5.36	5.55	5.49	5.57	5.66	5.31	5.36	5.4	5.18	5.35	5.74	5.35	5.4	5.01	4.98	5.4	5.22	5.29	5.3	5.05	5.56	5.92	5.72	5.35	5.69	5.53	5.04	5.5	4.8	6.43	4.98	5.05	4.72	5.19	5.53	5.16	5.31	5.51	4.97	5.44	5.17	5.35	5.17	5.9
2389016	DESI2	7.42	7.95	8.03	7.28	7.39	7.66	7.6	7.46	8.08	7.93	7.69	7.7	7.42	8.15	7.51	7.65	7.54	7.91	7.7	7.75	7.97	7.9	7.75	7.93	7.82	8.1	8.14	7.56	7.56	9.13	8.01	7.51	8.69	8.16	7.57	7.76	7.68	7.9	8.3	7.83	8.24	8.56	7.96	7.34	8.54	8.32	7.45	7.65
2389062	cox20	9.1	7.88	8.45	8.25	8.91	8.52	8.65	8.08	8.54	8.84	8.37	8.25	7.03	8.53	7.71	8.05	8.49	7.66	7.59	8.73	8.1	8.37	8.03	7.4	8.95	10.07	8.92	7.38	9.25	8.81	8.2	8.68	7.88	9.13	8.06	9.22	8.1	7.76	8.93	7.91	8.89	8.37	7.77	9.23	8.9	8.22	8.87	9.16
2389130	EFCAB2	7.01	6.15	7.2	6.12	6.24	7.09	6.54	7.19	5.87	5.52	7.45	7.09	6.71	7.24	6.79	7.46	7.11	7.21	6.64	6.93	7.21	7.62	7.19	7.13	7.94	7.75	7.08	6.54	6.55	6.65	6.89	7.66	5.94	6.12	5.59	8.18	6.03	8.29	7.39	7.4	7.47	7.28	6.33	7.64	5.79	6.43	7.66	6.89
2389247	KIF26B	6.36	6.91	6.57	6.29	6.14	6.45	6.67	6.28	6.28	6.63	6.5	6.24	6.37	6.32	6.49	6.66	6.55	5.96	6.3	6.23	6.2	6.29	6.34	6.47	6.37	7.15	7.94	7.05	7.61	6.4	7.33	7.6	6.76	6.63	6.76	6.54	6.44	7.1	7.04	6.74	7.27	6.82	6.3	6.96	6.83	7.64	6.5	6.99
2389718	CNST	6.5	6.56	6.87	6.53	6.74	6.45	6.67	6.69	7.08	6.07	6.69	6.7	6.31	7.16	6.38	6.58	6.48	6.34	6.98	6.57	6.94	6.69	6.08	6.56	6.89	7.29	7.5	6.54	7.05	6.79	6.52	6.92	6.57	7.55	6.3	6.87	6.64	6.1	7.06	6.61	7.02	7.16	5.88	6.8	6.77	6.7	7.01	6.83
2389789	SCCPDH	8.58	7.9	8.39	7.78	8.42	7.84	8.28	8.17	9.2	7.9	8.51	8.2	7.67	8.85	8.4	7.96	8.25	8.38	8.48	7.95	7.98	8.5	8.11	8.23	8.68	9.09	8.78	9.3	9.72	9.4	8.97	9.79	7.47	10.09	7.85	9.86	8.58	8.99	9.84	9.54	8.65	10.22	6.86	8.96	9.6	8.16	8.37	8.65
2389834	LINC01341	6.09	6.14	6.16	5.85	5.71	5.91	6.21	5.89	5.97	6.21	6.02	5.57	5.86	6.22	6.13	5.85	5.87	5.95	5.89	5.68	5.78	6.17	6.14	6.02	6.06	6.16	5.88	6.01	6.33	5.88	5.69	6	5.71	6.5	5.84	6.13	5.9	6.04	6.13	6.13	6.18	6.05	5.9	5.96	5.96	5.84	6.09	5.99
2389996	VN1R5	2.87	3.2	3.11	2.94	3.03	3.11	3.2	2.88	3.1	3.82	3.15	2.92	3.07	3.2	3.24	2.99	2.69	3.26	3.12	2.99	2.79	3.17	3.17	3.52	3.1	3	2.52	2.83	2.86	2.92	3.18	2.97	2.73	2.9	2.96	2.92	2.79	3.1	3.27	2.97	2.98	2.84	3.01	3.02	2.71	2.68	3.03	3.15
2390050	NLRP3	6.25	6.65	7.17	6.97	6.44	6.49	6.22	6.84	6.45	6.74	6.73	6.61	6.27	6.92	6.4	6.41	6.49	6.83	7.72	6.4	6.73	7.02	6.45	6.96	6.88	6.78	6.08	6.55	6.78	7	6.22	6.2	6.59	6.55	6.51	6.46	6.35	6.3	6.51	6.41	6.39	6.38	6.53	6.31	6.26	6.42	7	6.66
2390089	OR2W5	5.65	6.29	6.45	5.86	5.8	6.2	6.23	5.74	5.98	6.32	6.15	6.01	6.24	5.79	6.21	6	5.98	5.86	6.01	5.68	5.96	5.64	6.17	6.2	5.76	5.46	5.7	6.25	5.67	5.72	5.39	5.75	5.41	5.86	5.85	6	5.67	6.59	5.65	5.82	5.95	5.76	5.94	5.46	5.71	5.75	5.59	5.9
2390102	GCSAML	4	4.52	4.94	3.85	4.21	4.27	4.04	4.34	4.08	4.33	3.89	3.79	4.26	4.78	3.91	3.8	4.17	4.62	4.34	4.7	4.39	4.64	4.16	4.55	5.01	4.24	4.54	5.36	3.86	3.63	4.19	4.45	3.93	3.96	4	3.97	3.89	4.22	4.28	3.94	3.98	3.85	3.3	4.4	3.33	3.46	4.99	4.44
2390135	OR2G2	5.1	5.61	5.5	5.4	4.83	5.03	5.23	5.26	5.33	6	5.63	5.37	5.45	5.46	5.5	5.22	5.37	5.57	5.85	5.33	5.24	5.51	5.7	5.43	5.39	5.22	4.81	5.25	5.38	5.76	5.68	5.1	4.85	5.57	5.62	5.55	5.59	5.79	5.37	5.72	5.28	5.24	5.38	5.28	5.36	5.22	5.4	5.6
2390142	OR2G3	4.05	4.91	4.89	3.92	4.45	5.13	4.67	4.13	4.4	4.55	4.51	4.25	4.46	3.96	4.64	4.33	4.12	4.93	4.8	4.62	3.58	4.02	4.43	4.45	4.06	4.28	4.26	4.83	4.5	4.14	4.73	4.13	4.2	4.46	4.76	4.31	5.39	4.86	3.8	4.66	4.27	4.26	4.49	4.33	4.11	4.68	4.13	4.85
2390162	OR9H1P	5.62	5.19	5.35	5.32	5.65	5.61	5.35	5.23	5.1	5.49	5.41	5.48	5.32	5.02	5.58	5.15	5.43	5.12	5.31	5.04	5.04	5.21	5.25	5.13	5.51	5.6	4.91	5.18	5.07	5.1	5.16	5.52	4.91	5.15	4.94	5.71	5.32	5.46	5.24	5.04	5.27	5	4.97	5.79	4.88	4.84	5.35	6.21
2390180	TRIM58	6.56	6.75	6.89	6.69	6.51	6.54	6.6	6.52	6.37	7.12	6.59	6.58	6.61	6.84	6.8	6.55	6.61	6.86	6.76	6.07	6.62	6.7	6.67	6.75	6.63	6.56	6.51	6.55	6.38	6.39	6.17	6.59	6.31	6.64	6.54	7.06	6.38	6.81	6.63	6.75	6.74	6.22	6.45	6.97	6.29	6.54	6.5	6.9
2390243	OR2L13	5.71	5.43	5.52	5.61	5.72	5.73	5.93	5.69	5.42	5.96	5.9	5.74	5.41	5.44	5.63	5.9	5.95	5.23	5.41	5.36	5.04	5.22	6.01	5.08	5.14	4.85	5.06	5.22	4.88	5.04	5.24	5.43	4.95	5.38	5.11	5.17	5.25	5.49	5.33	4.93	5.15	5.13	5.18	5.24	5.43	4.87	4.96	5.27
2390253	OR2L8	8.5	6.32	6.45	7.14	8.31	7.12	7.3	6.87	6.76	8.13	8.02	7.23	6.65	5.76	7.25	8.19	7.87	5.9	6.02	7.34	5.79	6.25	7.31	6.32	6.69	6.62	5.67	6.35	6.07	6.45	5.73	6.02	5.86	6.63	6.11	6.54	5.67	5.73	6.84	5.97	6.14	6.01	6.48	6.94	5.83	5.81	6.63	6.59
2390259	OR2AK2	6.72	5.67	5.36	6.15	7.21	5.9	6.38	6.02	5.38	6.05	6.56	6.22	5.42	5.41	5.73	6.54	6.5	5.28	5.09	5.82	4.96	5.17	6.08	5.33	5.55	5.54	4.62	5.41	5	5.15	5.05	5.63	4.98	4.99	5.14	5.64	5.11	5.29	5.13	5.21	5.32	4.84	5.43	5.68	5.27	5.11	5.35	5.55
2390298	OR2L2	7.63	5.2	5.16	6.05	7.77	6.07	6.11	6.15	5.24	6.66	7.15	6.67	5.12	5.01	5.81	7.16	6.62	5.01	4.2	6.28	5.19	5.21	6.43	4.65	5.37	5.22	4.75	5.57	5	5.17	5.12	5.62	4.86	4.73	4.72	4.58	5.16	4.47	4.66	4.77	5.16	4.89	5.22	5.51	5.07	4.4	5.49	5.41
2390307	OR2L3	7.84	6.78	7.01	7.22	8.05	7.41	7.43	7.04	6.79	6.66	7.76	6.83	6.9	6.39	7.03	7.65	7.76	6.45	6.39	6.45	6.9	6.68	6.97	6.22	6.72	6.84	6.24	6.27	6.52	6.68	6.64	6.81	6.61	6.85	6.76	6.84	6.36	6.5	6.86	6.3	6.43	6.36	6.52	6.98	6.59	6.97	6.6	6.16
2390335	OR2M3	3.77	2.17	2.29	2.22	2.24	2.43	2.14	2.39	2.52	2.42	2.3	2.33	2.34	2.05	2.35	2.35	2.56	2.33	2.13	2.63	2.11	2.33	2.01	2.31	2.42	2.27	2.3	2.32	2.53	2.06	2.07	2.41	2.72	2.06	2.3	2.22	1.99	2.1	2.66	2.29	2.08	2.1	2.24	2.26	2.39	1.99	1.88	2.4
2390355	OR2M4	6.99	5.59	5.59	5.71	6.03	5.73	5.78	6.54	6.54	6	5.88	5.72	5.92	5.47	6.03	5.55	5.93	5.29	6	6.43	5.08	5.35	6.11	5.78	5.55	5.33	5.59	4.87	5.7	5.39	3.9	5.83	5.32	5.34	5.04	5.21	5.17	5.65	5.68	5.82	5.62	5.01	4.83	5.31	4.73	5.35	5.49	5.37
2390489	ZNF672	7.87	8.24	8.1	8.19	7.8	8.11	7.98	8.07	7.76	8.02	8.2	7.99	8.05	7.99	7.97	8.07	8.08	7.97	8.27	8.14	8.29	8.18	7.96	7.98	8.25	8.62	8.35	8.1	8.57	8.59	8.35	8.25	8.63	8.56	8.15	8.03	8.83	8.13	8.47	8.48	8.63	8.71	8.49	8.52	8.39	8.5	8.31	8.38
2390518	RPL23AP7	5.97	5.67	5.73	6.09	6.4	5.88	5.7	5.66	6.12	5.48	5.89	6.3	5.56	5.49	5.92	5.82	6.01	5.54	5.16	6.33	5.99	5.67	5.87	5.39	6.03	6.13	6.2	5.36	6.43	6.02	5.52	5.81	6.03	6.17	6.05	5.87	6.74	6	6.16	5.34	6.14	6.51	6.43	6.18	6.63	6.5	5.98	5.83
2390976	LINC00115	7.97	7.9	7.7	7.77	7.93	7.94	8.06	8.03	7.91	8.2	8.02	8.03	8.42	7.9	7.93	7.99	7.93	8.07	7.5	8.18	7.79	7.77	8.08	8.17	7.89	7.53	8.02	7.88	7.95	7.59	7.69	7.85	7.87	7.95	8.13	7.74	7.77	8.02	7.72	7.96	8.05	7.48	7.86	8	7.96	7.84	7.63	7.84
2391005	Rnf223	7.49	7.67	7.68	7.7	7.46	7.68	7.76	7.68	7.42	7.74	7.64	7.54	7.81	7.63	7.64	7.71	7.55	7.75	7.66	7.49	7.58	7.67	7.67	7.78	7.64	7.54	7.59	7.74	7.68	7.56	7.74	7.72	7.85	7.61	7.7	7.72	7.86	7.95	7.79	7.83	7.9	7.62	7.54	7.74	7.87	7.68	7.71	7.75
2391150	TNFRSF18	7.98	8.12	7.87	7.97	7.74	7.93	8.14	7.89	7.87	8.3	8.13	7.86	8.14	8.17	8.14	7.98	8.01	8.22	8.14	7.7	7.8	8.1	8.14	8.31	8.05	7.9	7.69	7.79	8.05	8.05	8.12	8.02	8.45	8.17	7.98	8.09	8.07	8.17	8.04	8.3	8.12	8.01	8.04	7.99	8.06	8.05	7.84	8.16
2391172	TNFRSF4	7.37	7.76	7.86	7.58	7.38	7.64	7.8	7.51	7.41	7.88	7.62	7.52	7.79	7.68	7.77	7.43	7.54	7.71	7.92	7.33	7.47	7.73	7.67	7.92	7.62	7.29	7.47	7.57	7.53	7.74	7.58	7.37	7.7	7.65	7.55	7.97	7.88	8.07	7.7	7.91	7.49	7.68	7.68	7.61	7.69	7.56	7.45	7.79
2391188	SDF4	8.11	8.83	8.76	8.48	8.11	8.69	8.49	8.65	8.51	8.7	8.55	8.48	8.48	8.9	8.49	8.52	8.59	8.58	8.74	8.41	8.77	8.88	8.54	8.83	8.71	8.98	8.67	8.61	8.53	8.37	8.7	8.67	8.95	8.53	8.68	8.64	8.64	8.68	8.71	8.53	8.45	8.46	8.4	8.53	8.98	8.89	8.54	8.67
2391255	UBE2J2	7.04	7.39	7.38	7.46	7.12	7.18	7.3	7.22	7.2	7.52	7.43	7.29	7.4	7.43	7.41	7.27	7.42	7.4	7.31	7.18	7.43	7.52	7.31	7.57	7.48	7.6	7.39	6.98	7.44	7.3	7.35	7.38	7.66	7.42	7.29	7.5	7.39	7.53	7.4	7.46	7.49	7.58	7.26	7.61	7.7	7.55	7.36	7.33
2391302	acap3	7.75	8	8.08	7.86	7.64	7.79	7.91	7.91	7.82	7.9	7.83	7.74	7.89	8.05	7.87	7.95	7.85	7.95	8.01	7.69	7.95	8.08	7.93	8.02	7.87	7.72	7.86	8.16	8.22	7.72	7.98	7.8	7.98	7.89	7.81	8.22	7.95	8.04	8.02	7.94	7.91	8.12	7.9	8.1	8.18	8.33	7.77	7.95
2391360	CPSF3L	8.35	8.74	8.59	8.76	8.55	8.64	8.57	8.58	8.5	8.67	8.72	8.55	8.62	8.63	8.57	8.58	8.66	8.56	8.46	8.62	8.52	8.71	8.66	8.62	8.67	8.73	8.66	8.42	8.73	8.75	8.53	8.55	9.1	8.5	8.49	8.66	8.6	8.84	8.56	8.93	8.75	8.68	8.35	8.63	9.12	8.51	8.59	8.74
2391425	DVL1	6.97	6.92	6.78	6.97	7.08	7.48	6.91	7.18	7.16	6.7	6.67	7.88	7.28	7.33	7	7.43	7.35	7.51	7	7.69	7.35	7.43	7	7.51	7.54	7.56	7.66	6.74	7.17	7.27	7.85	7.26	8.08	7.22	7.16	7.14	7.51	7.05	7.45	7.54	7.05	7.88	7.08	7.54	8.07	6.91	7.29	8.02
2391465	MXRA8	10.38	10.32	10.82	10.56	10.14	10.54	10.74	10.89	10.26	10.73	10.37	10.26	10.96	11.23	10.27	10.47	10.53	11	10.81	10.7	10.7	11.01	10.59	10.97	10.53	10.32	10.82	10.58	9.86	9.58	10.37	10.34	9.82	9.7	10.3	10.35	9.95	10.75	10.54	10.63	10.7	9.99	9.25	10.1	9.88	11.09	9.88	10.82
2391532	CCNL2	9.6	9.52	9.04	8.98	9.06	9.31	9.18	9.26	9.69	9.2	9.73	9.04	9.22	9.5	9.63	9.36	9.55	9.13	8.75	9.32	9.3	9.16	9.4	9.24	9.26	9.23	9.41	8.88	9.43	9.08	9.08	9.56	9.67	9.97	9.3	9.01	9.14	9.23	9.49	9.77	9.02	9.01	9.11	8.9	9.35	9.21	9.06	9.72
2391647	SSU72	9.12	9.62	9.59	9.5	9	9.59	9.52	9.17	8.85	9.27	9.39	9.87	9.2	9.81	9.16	9.09	9.6	9.69	9.79	9.36	10.04	9.91	9.59	9.71	9.78	9.82	9.26	9.63	9.16	9.24	9.21	9.6	10.02	9.02	9.63	9.26	9.7	9.3	9.94	9.26	9.54	9.42	9.25	9.79	9.93	9.82	9.73	9.31
2391687	NADK	8.11	8.23	8.03	8.03	7.66	8.19	8	8.05	8.1	8.98	7.94	7.69	7.8	8.46	8.05	8.23	7.57	8.37	9.77	8.23	8.53	7.96	7.85	8.13	8.01	7.89	8.02	8.28	7.83	8.58	8.22	7.9	8.15	7.81	8.39	7.94	8.51	8.1	7.63	8	8.29	7.7	8.4	8.42	8.41	8.67	8.54	8.31
2391744	CDK11A	5.74	6.19	6.19	5.63	5.72	5.66	6.23	6.28	5.48	5.13	5.68	5.46	5.4	5.88	5.75	5.79	4.8	5.91	6.64	5.62	6.16	5.95	4.96	6.3	5.29	6.3	6.04	6.15	5.41	5.27	4.89	5.82	5.78	5.62	5.85	6.09	5.34	5.63	6.15	5.28	6.07	5.1	5.42	5.57	6.31	6.2	6.13	5.96
2391840	GNB1	10.78	11.41	11.52	11.6	11.19	11.22	11.31	11.36	11.03	11.36	11.22	11.33	11.34	11.57	11.1	11.43	11.24	11.57	11.67	11.22	11.46	11.43	11.24	11.36	11.56	12	11.78	11.74	11.51	11.31	11.52	11.6	11.83	11.3	11.98	10.95	11.26	11.77	11.45	11.85	11.65	11.55	11.08	11.97	11.86	11.53	11.64	11.48
2392095	FAAP20	7.4	7.73	7.67	7.66	7.33	7.53	7.65	7.5	7.56	7.73	7.74	7.48	7.55	7.66	7.73	7.61	7.64	7.54	7.69	7.23	7.45	7.74	7.75	7.7	7.52	7.5	7.3	7.34	7.69	7.43	7.46	7.4	7.58	7.59	7.56	7.75	7.57	7.82	7.56	7.57	7.49	7.49	7.8	7.57	7.58	7.58	7.37	7.79
2392267	MORN1	7.06	7.07	6.91	7.19	7.2	6.84	7.21	7.01	7.15	7.21	7.19	7.11	7.07	6.77	7.35	7.05	7.28	7.01	6.81	7.1	6.91	7.14	7.24	7.02	7.15	7.04	7.26	6.96	7.24	6.75	6.9	7.1	7	7.3	6.92	7.15	6.98	7.04	7.38	7.05	6.7	6.97	6.89	6.95	7.23	6.96	6.79	7.16
2392404	LOC100129534	7.3	7.17	7.11	7.45	7.33	7.14	7.36	7.13	7.25	7.25	7.31	7.36	7.09	6.89	7.36	7.37	7.34	7.1	6.95	7.14	7.18	7.3	7.4	6.76	7.27	7.52	7.82	6.65	7.48	6.33	6.93	7.51	7.18	7.65	6.77	7.32	6.96	6.85	6.96	7.24	6.84	6.9	6.95	7.03	6.94	6.76	6.77	7.41
2392421	PEX10	7.53	8.01	7.87	8.06	7.7	8.32	7.76	7.8	7.61	7.61	7.9	7.87	8	8.08	7.79	7.92	7.94	8.1	7.88	7.79	7.93	8.09	7.83	7.89	7.84	8.24	7.8	7.94	8.13	7.88	7.83	8.15	8.25	7.93	7.76	8	8.03	8.15	8.14	8.1	8	8.16	8.53	8.34	8.49	7.94	7.85	8.08
2392528	PANK4	7.6	7.76	7.94	7.77	7.37	7.64	7.65	7.66	7.64	7.95	7.69	7.66	7.75	7.82	7.73	7.99	7.6	7.83	7.84	7.59	7.91	7.87	7.81	7.88	7.86	7.77	7.64	7.94	7.87	7.7	7.63	7.8	7.98	7.92	7.81	7.73	7.75	7.93	7.8	7.78	7.77	7.56	8	7.76	8	7.83	7.9	7.86
2392584	TNFRSF14	8.51	8.66	8.73	8.74	8.39	8.41	8.41	8.82	8.17	8.82	8.7	8.47	8.89	8.52	8.61	8.9	8.57	8.64	9.52	8.79	8.66	8.82	8.58	8.49	8.71	9.07	8.81	8.82	8.84	8.58	8.49	9.02	8.83	8.77	8.87	8.04	8.21	8.62	8.6	8.88	8.54	8.24	8.85	8.75	8.34	8.68	9.1	9
2392666	TTC34	6.18	6.29	6.41	6.14	5.88	6.26	6.29	6.12	6.28	6.41	6.31	5.99	6.34	6.43	6.21	6.22	6.29	6.41	6.57	5.91	6.07	6.37	6.24	6.57	6.27	5.74	6.01	6.16	6.3	6.15	6.2	6.21	6.24	6.28	6.21	6.67	6.4	6.51	6.37	6.23	6.3	6.26	6.28	6.16	6.12	6.19	6.07	6.47
2392945	LINC00982	7.54	7.81	7.65	7.77	7.45	7.7	7.79	7.74	7.49	7.95	7.61	7.56	7.84	7.79	7.71	7.6	7.53	7.9	8	7.55	7.77	7.78	7.91	7.95	7.45	7.29	7.38	7.64	7.6	7.51	7.72	7.62	7.72	7.61	7.67	8.02	7.71	8	7.71	7.95	7.66	7.71	7.7	7.54	7.55	7.59	7.37	7.72
2393538	WRAP73	6.65	6.82	6.87	6.78	6.81	6.82	6.76	6.84	6.63	6.82	6.62	6.78	6.96	6.92	6.82	7.03	6.8	6.79	6.86	6.75	6.88	7.01	6.72	6.91	6.99	7.06	7.1	6.65	7.07	7	6.96	6.91	7.17	7.03	6.79	6.91	7.02	6.97	7.11	6.96	7.08	6.95	7.3	6.96	7.34	6.96	7.11	6.9
2393654	TP73-AS1	7.8	7.81	7.87	7.92	7.54	7.68	7.85	7.99	7.55	7.94	7.74	7.87	7.97	7.74	7.68	7.69	7.67	8.08	7.66	8.01	7.89	7.85	8.01	7.7	7.84	8.03	8.07	7.7	7.61	7.46	7.21	8	8	7.4	7.61	7.32	7.57	7.83	7.64	7.7	7.65	7.47	8.11	7.95	7.65	7.29	7.56	7.89
2393711	LRRC47	8.01	8.57	8.41	8.56	8.09	8.46	8.28	8.34	8.16	8.35	8.45	8.38	8.28	8.66	8.46	8.48	8.44	8.54	8.35	8.39	8.43	8.66	8.39	8.46	8.5	8.33	8.22	8.25	8.56	8.38	7.98	8.39	8.98	8.58	8.27	8.26	8.24	8.57	8.51	8.52	8.22	8.63	8.8	8.56	8.71	8.3	8.42	8.09
2393740	CEP104	7.59	7.43	7.82	7.85	7.4	7.46	7.34	7.62	7.67	7.48	7.61	7.96	7.51	7.93	7.47	7.75	7.74	7.75	7.59	7.69	8.04	7.75	7.79	7.79	7.7	8.33	7.83	7.6	7.95	7.42	7.49	7.71	8.05	7.94	7.7	7.46	7.38	7.48	7.6	7.68	7.44	7.83	8.34	7.8	7.95	7.73	7.77	7.69
2393816	C1orf174	7.73	8.1	8.09	8.06	7.91	8.17	7.97	7.82	8.14	8.27	8.01	8.18	7.82	8.14	8.2	8.15	8.14	7.9	8.17	8.14	8.1	8.18	8.07	8.05	8.17	8.29	7.88	8.02	7.95	8.44	8.27	8.1	8.61	8.15	8.12	7.81	8.02	7.97	8.21	8.12	8.15	8.04	8.4	8.17	8.41	8.38	8.34	8.04
2394361	NPHP4	6.91	7.25	7.04	7.18	7.03	7.16	7.1	7.09	6.97	7.14	7.25	7.09	7.11	7.1	7.13	7.16	7.08	7.1	7.05	7.04	7.07	7.13	7.12	7.21	7.18	7.18	7.21	7.09	7.12	7.14	7.08	7.25	7.22	7.13	7.15	7.12	7.11	7.23	7.17	7.24	7.15	7.14	7.09	7.21	7.51	7.11	7.16	7.23
2394478	CHD5	6.55	6.77	6.84	6.64	6.39	6.69	6.77	6.6	6.66	6.81	6.72	6.44	6.66	6.68	6.78	6.67	6.6	6.8	6.77	6.35	6.66	6.81	6.72	6.92	6.71	6.28	6.31	6.66	6.57	6.6	6.57	6.41	6.83	6.71	6.61	6.74	6.76	6.84	6.66	6.65	6.49	6.53	6.66	6.6	6.52	6.76	6.43	6.79
2394558	RPL22	7.91	7.72	7.92	7.48	7.78	7.4	8.12	7.86	8.04	7.95	7.73	8.1	7.45	7.55	7.57	7.59	8.07	7.52	7.5	8.03	7.33	8.27	7.99	7.43	7.69	7.41	7.09	7.18	7.97	7.44	7.21	7.73	7.67	8.09	7.5	7.3	6.9	7.19	7.73	7.47	7.28	7.96	7.96	7.93	7.66	7.48	7.46	7.69
2394588	ICMT	8.18	8.81	9.05	8.75	8.55	9.02	8.46	8.81	8.31	8.68	8.42	8.7	8.2	9.14	8.11	8.83	8.72	9.04	8.78	8.55	8.89	8.89	8.51	8.9	9.03	9.25	9.22	8.9	8.9	8.98	8.89	8.9	9.5	8.9	9.07	8.8	9.01	9.03	9.09	9.06	8.97	9.12	9.53	9.29	9.41	9.14	9.22	8.8
2394608	GPR153	7.91	8.24	8.13	8.1	7.93	8.15	8.01	8.26	7.63	8.35	7.95	8	8.06	8.1	7.81	7.79	7.89	8.21	8.23	7.86	8.05	8.12	7.98	8.33	7.79	7.85	7.96	8.02	7.95	7.71	7.98	7.82	7.98	7.75	7.96	7.94	8.06	8.3	7.98	8.31	7.96	7.68	8.08	8.02	7.81	7.9	7.73	8.09
2394626	ACOT7	7.26	7.68	7.72	7.49	7.2	7.51	7.61	7.53	7.3	7.55	7.56	7.22	7.48	7.61	7.75	7.71	7.55	7.65	7.71	7.23	7.47	7.55	7.59	7.68	7.43	7.38	7.6	7.66	7.6	7.75	7.8	7.26	7.98	7.45	7.83	8.09	7.74	8.27	7.75	7.61	7.72	7.87	7.85	7.74	8.23	7.88	7.64	7.65
2394680	HES2	5.97	6.21	6.08	5.67	5.49	5.74	5.91	5.72	5.63	5.95	5.8	5.5	5.34	6.21	6.07	5.67	5.88	5.95	5.96	5.49	5.97	6.19	6.14	5.98	5.89	5.73	5.76	5.9	5.89	5.65	5.58	5.56	6.25	5.7	5.6	6.23	6.18	6.27	6.04	5.88	6.1	5.47	6.09	6	6.15	6.07	5.82	5.52
2394699	TNFRSF25	8.31	8.41	8.53	8.54	8.16	8.29	8.34	8.33	8.09	8.6	8.46	8.35	8.51	8.85	8.42	8.57	8.34	8.62	8.38	8.39	8.54	8.64	8.33	8.78	8.42	8.31	8.25	8.6	9.26	8.46	8.25	8.18	8.79	8.19	8.44	8.14	8.28	8.61	8.45	8.37	8.45	8.1	8.81	8.15	8.1	8.46	8.5	8.57
2394726	PLEKHG5	7.25	7.4	7.66	7.45	7.11	7.32	7.38	7.5	7.05	7.41	7.32	7.29	7.48	8.2	7.34	7.37	7.22	7.77	7.34	7.25	7.65	7.69	7.31	7.83	7.32	7.19	7.32	7.21	7.9	7.03	7	7.18	7.52	7.09	7.2	7.06	7.05	7.6	7.23	7.23	7.27	6.95	7.8	7	7.04	7.23	6.89	7.28
2394784	NOL9	8.19	8.56	8.27	8.4	8.39	8.51	8.24	8.59	8.08	8.22	8.21	8.77	8.44	8.32	8	8.47	8.31	8.47	8.11	8.76	8.48	8.4	8.06	8.08	8.85	8.81	8.55	7.99	8.45	8.47	8.1	8.55	9.2	8.03	8.41	7.79	8.23	8.43	8.3	8.38	8.14	8.56	9.4	8.62	8.91	8.14	8.7	7.94
2394817	KLHL21	7.37	7.69	7.45	8.05	7.65	7.69	7.56	7.66	7.32	7.55	7.57	7.94	7.71	7.73	7.81	7.63	7.49	8.01	7.35	7.79	7.59	7.97	7.69	7.95	7.62	7.23	7.01	7.08	7.29	7.43	6.99	7.4	7.72	6.91	7.24	6.93	7.32	7.07	7.25	7.04	7.26	7.09	8.32	7.41	7.47	7.17	7.54	7.3
2394841	DNAJC11	7.18	7.9	7.84	7.59	7.37	7.69	7.43	7.64	7.59	7.44	7.65	7.78	7.46	7.9	7.43	7.58	7.42	7.74	7.41	7.67	7.84	7.78	7.48	7.55	7.84	8.03	8.1	7.34	7.65	7.88	7.5	7.76	8.09	7.91	7.6	7.02	7.65	7.55	7.71	7.65	7.72	7.93	8.43	8.06	8.62	7.64	8.02	7.21
2395123	UTS2	5.16	5.13	4.95	5.29	4.96	4.18	4.29	4.23	4.2	4.93	4.37	4.23	5.05	4.49	5.19	5.82	4.3	4.76	6.86	4.89	5.39	5.11	5.23	4.51	5.4	6.05	6.08	5.65	6.03	6.27	4.15	4.77	4.3	4.09	4.94	4.5	6.08	5.26	5.25	5.67	5.6	4.25	4.69	6.08	5.87	6.59	7.81	5.92
2395146	TNFRSF9	5.66	6.1	6.36	5.87	5.82	6	5.83	5.94	5.64	6.04	5.71	5.63	5.8	6.09	5.95	7.46	5.65	5.8	6.06	5.62	5.63	5.8	5.96	6.27	6.35	5.81	6.86	6.81	6.73	7.17	7.08	5.92	7.27	5.8	6.06	6.08	7.03	6.15	6.7	6.8	6.77	6.54	6.24	6.58	6.41	7.3	7.55	6.62
2395177	ERRFI1	9.44	10.17	9.52	10.17	10.13	9.23	9.9	10.58	10.99	9.19	10.8	10.31	9.03	9.16	10.1	8.76	11.07	9.19	9.3	9.77	9.5	9.55	10.32	9.04	9.17	9.58	9.86	9.07	11.25	10.31	8.5	10.22	9.71	10.17	9.08	10.63	8.04	8.65	9.08	9	8.36	8.88	9.22	10.13	8.66	9.58	8.83	8.97
2395245	RERE	8.96	9	9.04	9.38	9.14	9.09	9.25	9.52	9.13	9.04	9.31	9.28	9.12	9.13	9.08	9.1	9.18	9.23	8.81	9.26	9.28	9.23	9.04	8.95	9.28	9.12	8.98	8.9	9.14	8.37	8.57	9.06	9.04	8.98	8.95	8.23	8.47	8.83	8.77	8.93	8.73	8.84	9.51	9.14	8.87	8.74	9.07	9.1
2395545	slc2a7	6.56	6.75	6.85	6.65	6.33	6.56	6.72	6.48	6.7	6.91	6.91	6.27	6.59	6.73	6.68	6.59	6.72	6.77	6.81	6.24	6.66	6.69	6.76	6.87	6.62	6.49	6.58	6.66	6.61	6.51	6.51	6.6	6.56	6.61	6.69	6.65	6.65	7.02	6.73	6.74	6.8	6.57	6.54	6.62	6.57	6.71	6.49	7.06
2395564	slc2a5	6.45	6.81	6.93	6.75	6.31	6.51	6.68	6.71	6.26	6.8	6.68	6.26	6.64	7.34	6.86	6.98	6.6	6.8	7.56	6.21	6.48	7.35	6.52	7.38	7.05	6.85	6.98	6.76	7.33	7.2	6.55	6.51	7.94	6.53	6.55	6.58	7.08	6.56	6.89	6.57	7.14	6.75	7.11	6.85	7.15	8.21	6.82	6.78
2395626	GPR157	7.73	7.6	7.36	7.54	7.75	7.73	7.39	7.69	7.09	7.65	7.19	7.24	7.82	7.6	7.67	7.87	7.81	7.68	7.59	7.63	7.43	7.68	7.51	7.61	7.74	7.35	7.38	7.96	7.44	7.45	7.76	7.8	7.97	7.7	7.57	7.83	7.58	7.78	7.85	7.62	7.55	7.76	7.83	7.78	8.16	8.07	7.82	7.67
2395890	CLSTN1	7.99	8.47	8.3	8.68	8.39	8.67	8.38	8.5	8.45	8.11	8.55	8.76	8.72	8.36	8.56	8.71	8.6	7.82	7.74	8.87	8.38	8.51	8.8	7.68	8.48	9.52	8.98	8.11	8.79	7.83	8.29	8.78	8.99	8.31	8.62	8.13	8.46	8.53	8.44	8.85	8.49	8.47	10.43	8.61	8.5	9.13	8.61	8.39
2395965	CTNNBIP1	8.43	9.1	9.31	9.12	8.97	9.43	8.49	9.03	8.85	8.58	8.86	9.21	8.73	9	8.67	8.89	8.9	9.31	8.75	8.83	8.93	9.03	8.91	8.96	8.87	8.88	9.01	8.99	8.85	8.99	9.26	8.96	10.07	8.79	8.75	8.83	9.19	9.36	8.93	8.86	8.5	8.99	10.51	8.91	9.49	8.98	8.72	8.81
2396009	LZIC	8.1	7.52	7.82	8.01	8.52	8.21	7.78	7.72	8.47	7.58	8	8.08	7.56	8.07	7.64	8.02	8.12	7.68	7.52	8.25	7.76	7.82	7.73	7.68	8.13	8.08	8.1	7.42	8.49	8.14	7.57	8	8.34	8.86	7.95	7.37	7.65	7.2	8.17	7.77	7.71	7.89	8.85	8.21	8.94	7.79	8.32	8.06
2396121	DFFA	7.57	8.26	7.97	8.22	7.83	8.1	7.65	8.02	7.32	8.08	7.98	8.21	8.02	8.25	7.97	8.1	8.32	8.19	7.57	8.23	8.14	8.15	7.96	8.09	8.11	8.12	8.13	7.75	8.02	7.92	7.71	7.97	9.14	7.97	7.91	8.35	7.85	7.98	8.19	7.96	7.57	8.06	9.29	7.88	8.38	8.2	7.88	7.89
2396201	CASZ1	7.92	8.03	8.06	8.84	8.25	8.27	8.39	8.21	8.27	7.96	8.7	8.32	8.15	7.59	8.34	8.39	8.34	7.2	7.28	8.26	8.21	8.29	8.31	7.58	8.43	9.2	8.57	8.45	8.42	8.17	8.77	8.98	8.33	8.54	8.52	8.16	8.58	8.62	8.28	8.87	8.13	8.35	8.39	9.5	9.02	7.73	8.51	8.73
2396362	c1orf127	6.55	6.66	6.64	6.49	6.21	6.5	6.43	6.47	6.47	6.66	6.63	6.31	6.44	6.56	6.68	6.4	6.57	6.64	6.97	6.24	6.34	6.59	6.58	6.65	6.53	6.27	6.16	6.38	6.55	6.53	6.36	6.39	6.63	6.7	6.45	6.63	6.56	6.64	6.47	6.53	6.65	6.46	6.79	6.56	6.13	6.53	6.28	6.64
2396415	MASP2	5.34	5.56	5.76	5.42	5.47	5.39	5.73	5.56	5.32	5.76	5.53	5.35	5.54	5.4	5.59	5.48	5.5	5.7	5.6	5.35	5.43	5.76	5.64	5.7	5.58	5.31	5.2	5.35	5.43	5.47	5.43	5.38	5.51	5.42	5.53	5.8	5.28	5.77	5.41	5.42	5.52	5.23	5.69	5.49	5.1	5.46	5.37	5.69
2396461	SRM	9.22	10.31	9.79	10.07	10.13	10.82	9.61	9.89	9.04	9.9	9.65	9.83	9.73	9.93	9.39	10.13	10.27	9.86	9.78	9.85	10.01	9.97	9.51	9.9	10.52	9.96	10.37	9.76	10.5	10.77	10.29	10.05	11.48	9.24	9.79	10.81	10.7	10.16	10.09	10.16	10.47	11.36	11.36	10.8	11.75	10.33	10.49	10.2
2396480	EXOSC10	9.69	10	9.69	9.74	10.07	9.89	9.7	9.98	9.92	9.65	9.95	10.05	9.8	9.7	9.72	9.83	10.02	9.49	9.69	10	9.85	9.93	9.89	9.67	9.93	10	10.11	9.65	10.04	9.85	9.51	10.03	10.27	9.83	9.86	9.84	9.65	9.43	9.97	9.97	9.97	9.94	9.97	10.27	10.01	9.79	10.19	9.88
2396537	MTOR	8.04	8.6	8.41	8.55	8.53	8.67	8.18	8.45	8.29	8.31	8.35	8.7	8.19	8.5	8.19	8.51	8.35	8.42	8.22	8.44	8.64	8.49	8.1	8.18	8.74	8.85	8.88	8.51	8.62	8.48	8.31	8.61	9.35	8.45	8.79	8.5	8.42	8.34	8.32	8.55	8.7	8.42	9.52	8.7	9.09	8.44	9.03	8.39
2396750	FBXO2	7.46	7.62	7.56	8.04	7.35	7.56	7.77	7.7	7.8	7.65	7.84	7.63	7.42	7.34	7.86	7.76	7.92	7.59	7.42	7.17	7.63	7.56	7.67	7.51	7.67	7.15	7.04	7.11	8.46	8.47	8.04	7.22	8.25	7.62	8.34	8.46	7.89	7.97	7.45	7.17	7.23	7.15	8.42	7.16	7.27	7.34	7.16	7
2396781	MAD2L2	7.76	8.49	8.48	8.04	7.81	8.25	8.03	7.91	7.53	8.24	8.07	7.97	7.91	8.29	8.03	8.55	8.22	8.03	8.16	8.03	8.23	8.24	8.01	8.22	8.39	7.95	8.57	8.23	8.9	9.2	8.6	8.23	9.78	8.64	8.5	9.22	8.3	8.4	8.17	8.86	8.42	8.33	9.42	8.35	8.92	8.79	8.58	8.14
2396817	MTHFR	7.31	7.61	7.83	7.8	7.22	7.6	7.28	7.63	6.99	7.24	7.39	7.46	7.46	7.6	7.09	7.52	7.26	7.42	7.79	7.79	7.6	7.58	7.27	7.46	7.59	8.56	7.79	7.45	7.9	6.93	7.21	7.47	7.96	7.47	7.8	7.68	7.39	7.76	7.38	8.22	7.54	7.23	7.74	7.43	7.47	7.5	7.96	7.71
2396848	NPPA	5.54	6.46	5.85	5.99	5.7	6.13	6.07	5.79	5.72	6.16	5.91	6.01	6.06	6.06	5.87	5.81	5.88	5.77	6.02	5.93	5.68	6.05	5.87	6.15	6.04	5.83	5.54	6.37	5.87	5.85	6.45	5.7	5.97	5.91	5.82	6.28	5.84	6.33	5.77	5.86	6.03	5.66	5.94	6.05	6.01	5.84	5.61	5.99
2396858	nppb	6.69	6.88	7.01	6.75	6.61	6.71	6.78	6.88	6.84	6.87	6.88	6.82	6.74	6.84	7.14	6.55	6.69	6.94	6.88	6.36	6.92	7.03	6.88	6.95	6.74	6.32	6.65	7.11	6.85	6.79	6.8	6.66	6.7	6.71	6.92	6.69	6.74	6.83	6.85	6.88	6.9	6.82	6.64	6.77	6.8	6.79	6.67	6.9
2397025	DHRS3	8.47	9.48	9.71	9.36	8.48	9.01	9.36	9.79	9.11	8.98	9.21	9.3	8.68	10.27	9.09	8.94	9.04	10.57	9.98	9.27	9.77	10.15	8.94	10.42	9.18	8.66	7.6	8.46	8.04	9.16	8.03	8.58	9.18	7.91	8.29	9.23	7.81	7.65	8.44	8.32	8.83	8.45	10.19	8.51	8.77	8.27	8.32	8.1
2397600	TMEM51-AS1	5.83	5.95	6.01	6.81	6.02	5.8	5.83	5.97	5.95	6.02	6.24	5.9	5.86	5.67	6.23	5.82	5.86	5.65	5.88	5.72	5.91	5.93	5.84	6.02	6.39	6.3	6.05	5.98	6.01	6.48	5.74	5.88	6.02	5.84	5.91	5.88	5.96	5.91	6.25	6.51	5.98	5.79	7.07	6.04	6.02	6.15	5.81	5.94
2397695	CASP9	7.86	8.04	7.57	7.82	7.83	8.01	7.61	7.79	7.57	7.41	7.96	7.63	7.63	8.02	7.82	7.99	7.95	7.72	7.64	8.31	7.84	7.89	7.75	7.56	8.02	8.27	8	7.32	7.86	7.6	7.81	7.87	8.64	7.66	7.92	8.54	7.44	7.76	7.95	7.64	7.99	7.51	7.6	7.23	7.91	7.98	8.1	7.5
2397732	AGMAT	6.78	7.07	7.02	6.79	6.67	6.95	6.82	6.55	6.75	7.09	6.75	6.7	6.66	6.89	6.98	6.81	6.91	6.92	7.02	6.75	6.72	6.9	6.93	6.97	6.81	6.63	6.54	6.78	6.94	7.69	7.11	7.16	7.64	7.25	7.09	8.02	7.44	7.13	7.38	7.17	6.99	7.4	7.3	6.97	8.08	6.95	7.25	7.13
2397847	ZBTB17	7.28	7.71	7.62	7.75	7.29	7.49	7.43	7.54	7.53	7.63	7.58	7.42	7.53	7.62	7.65	7.52	7.38	7.48	7.63	7.41	7.58	7.65	7.51	7.65	7.66	7.36	7.47	7.45	7.54	7.47	7.47	7.41	7.82	7.59	7.49	7.79	7.66	7.74	7.54	7.7	7.56	7.39	7.45	7.51	7.54	7.64	7.41	7.68
2397898	HSPB7	6.34	7.59	8.63	9.5	6.1	7.33	8.22	7.43	6.32	7.38	6.68	9.15	6.98	10.35	7.07	7.09	6.68	10.82	8	6.88	10.53	10.36	6.27	10.27	8.46	6.11	6.05	6.75	5.85	5.98	6.6	6.42	6.71	6.21	6.3	6.82	6.38	6.62	6.91	6.44	6.77	6.05	6.52	5.86	6.38	6.49	6.63	6.05
2397926	FAM131C	7.14	7.39	7.39	7.47	7.22	7.43	7.54	7.43	7.13	7.54	7.28	7.43	7.53	7.27	7.6	7.2	7.21	7.54	7.65	7.2	7.56	7.5	7.37	7.56	7.12	7.03	7.11	6.89	7.34	7.5	7.32	7.25	7.6	7.08	7.37	7.49	7.28	7.81	7.39	7.42	7.35	7.47	7.76	7.29	7.39	7.3	7.14	7.34
2397948	EPHA2	7.3	7.89	7.69	7.57	7.25	7.58	7.74	7.42	7.47	7.87	7.92	7.58	8.03	7.83	7.59	7.55	7.39	7.53	7.41	7.66	7.94	8.02	7.57	7.72	7.84	7.36	7.22	7.47	7.1	7.57	7.45	7.23	8	7.24	7.46	7.33	7.07	7.43	7.41	7.55	7.32	7.21	7.39	7.12	7.76	7.39	7.26	7.35
2397999	ARHGEF19	6.86	7.12	7.01	7.13	6.71	6.99	7.23	7.05	7.01	7.03	7.03	6.86	6.92	6.85	6.91	7.12	7.15	6.7	6.84	6.84	7.01	7.2	7.03	6.98	7.12	6.93	6.96	7.02	7.21	7.58	7.35	7.26	7.55	7.44	7.18	7.55	7.18	7.54	7.31	7.11	7.18	7.21	7.2	7.1	7.6	7.03	7	7.24
2398040	RSG1	6.8	7.03	7.09	6.98	6.54	7.01	6.87	6.62	6.61	7.02	6.73	6.81	6.75	6.81	7.11	6.8	6.94	6.9	6.88	6.86	6.8	6.73	6.89	6.88	6.85	7.19	6.94	6.96	7.13	6.7	6.95	7	7.07	6.88	7.11	7.48	7	7.11	6.96	7.07	7.05	6.91	7.16	6.67	6.98	7.02	6.71	7.06
2398073	FBXO42	7.74	7.96	8.01	8.32	7.98	8	7.81	8.17	7.95	7.74	7.97	8.3	7.94	8.44	7.74	8.12	8.15	8.25	8.06	8.09	8.11	8.31	7.93	8.07	8.23	8.27	8.35	7.72	8.16	7.84	7.8	8.19	8.98	8.07	7.82	7.97	7.8	7.75	8.03	7.83	7.91	7.9	7.94	7.7	8.28	8.21	8.13	7.83
2398146	SPATA21	6.04	6.26	6.23	6.1	5.88	6.18	6.23	6.01	6.29	6.3	6.43	5.95	6.34	6.14	6.3	5.84	6.05	6.24	6.32	5.85	5.99	6.24	6.12	6.38	6.09	5.69	5.7	6.14	5.95	6.13	5.92	5.72	6.01	6.06	6.13	6.2	6.18	6.36	6.12	6.26	5.99	5.86	5.89	5.97	5.78	5.92	6.05	6.13
2398706	MFAP2	7.46	7.81	7.69	7.45	7.22	8.3	7.48	7.92	6.76	7.57	7.14	7.24	7.95	8.19	7.4	7.52	7.48	7.69	7.82	7.72	7.54	7.63	7.5	7.69	7.74	9.08	10.05	8.49	7.53	8.81	9.18	9.4	10.88	7.72	8.26	8.07	8.53	9.52	8.97	9.05	8.59	8.64	7.93	9.02	8.2	9.81	7.42	8.8
2398736	ATP13A2	7.62	8.09	8.29	8.39	7.79	8.48	7.82	8.03	7.71	8	7.92	8.1	8.12	8.1	8.15	8.34	8.2	7.96	8.23	8.03	8.07	8.1	8.02	7.96	8.2	8.99	8.66	8.29	9.02	8.64	8.79	8.38	9.2	8.35	9.02	8.54	8.48	9.21	8.2	8.67	8.54	8.8	8.41	8.71	8.59	8.45	8.75	8.63
2398789	SDHB	7.85	8.58	8.33	8.14	8.21	8.29	8.1	8.28	8.54	8.36	8.43	8.66	7.68	9.19	8.58	8.53	8.39	8.29	8.78	8.1	8.79	8.85	8.19	8.93	8.65	8.49	8.21	8.03	8.41	8.91	8.64	8.59	9.42	8.73	8.2	9.19	8.64	8.85	8.65	8.1	8.27	8.54	7.96	8.12	9.5	8.54	9.02	7.9
2398820	PADI2	8.88	10.69	9.42	9.82	9.34	9.78	8.33	8.67	8.84	9.18	8.99	9.96	10.14	8.14	8.9	9.88	9.94	7.93	8.04	10.37	8.72	10.47	9.87	8.19	8.77	8.83	8.13	9.24	8.2	10.22	8.87	8.31	10.24	7.96	8.2	9.46	9.41	7.89	8.51	8.19	9.78	10.63	10.34	8.88	8.23	10.3	9.12	8.27
2398894	RCC2	7.81	8.55	8.04	8.29	8.14	8.74	7.98	8.08	7.93	7.96	8.18	8.35	8.44	7.98	8.01	8.65	8.41	7.84	8.04	8.37	8.23	8.33	8.2	7.75	8.29	8.55	8.73	8.73	8.42	9.11	8.89	8.89	9.59	8.26	8.7	8.23	8.87	9.05	8.64	8.87	8.8	9.05	8.64	8.6	9.5	8.7	8.97	8.72
2399289	tas1r2	5.68	5.87	6.08	5.93	5.56	6.04	6.15	5.96	5.69	6.31	6.06	5.89	6.03	6.1	6.25	5.88	5.97	6.32	6.18	5.65	5.94	5.86	6.14	6.3	5.92	5.46	5.4	5.88	5.86	6.11	5.8	5.52	6.02	6.03	6	6.15	6.22	6.31	5.99	6.13	5.9	5.63	6.21	5.91	5.97	5.74	5.83	6.11
2399409	UBR4	8.85	9.71	9.53	9.58	9.34	9.3	9.11	9.63	9.3	9.27	9.58	9.6	9.44	9.53	9.13	9.53	9.27	9.47	9.27	9.68	9.7	9.58	9.23	9.28	9.64	9.9	9.83	9.55	9.45	9.13	9.29	9.52	10.45	9.16	9.48	9.5	9.03	9.23	9.34	9.61	9.5	9.6	9.28	9.26	9.71	9.52	9.87	9.48
2399620	EMC1	7.45	8.09	8.1	8.1	7.83	8.25	7.77	8.11	7.64	7.78	7.89	8.26	7.91	8.13	7.6	7.86	7.83	8.03	7.94	7.97	8.06	8.2	7.67	7.82	8.15	8.5	8.35	8.18	8.22	7.87	7.99	8.2	9.24	8.22	8.14	8.11	7.96	8.01	7.94	8.13	8.26	8.07	7.91	7.91	8.87	7.9	8.3	8.08
2399687	AKR7A3	4.44	4.07	4.32	4.29	3.56	3.82	4.22	4.04	4.18	4.75	4.01	4.14	4.04	4.13	4.45	3.87	3.67	4.58	4.21	4.6	4.63	4.48	4.04	4.29	4.37	6.65	4.27	4.29	5.48	3.9	4.09	3.77	4.37	4.9	4.8	4.21	4.07	5.11	4.33	4.38	4.37	4.36	4.06	5.36	5.12	4.09	5.11	4.88
2399718	AKR7A2	9.05	9.15	9.31	9.28	9.01	9.51	9.49	9.36	9.18	9.06	9.27	9.33	9.28	9.62	9.3	9.39	9.31	9.52	9.46	9.27	9.19	9.51	9.21	9.52	9.37	9.53	9.19	8.99	9.6	9.26	9.22	9.09	9.8	9.57	9.44	9.89	9.59	9.73	9.59	9.73	9.03	9.2	9.14	9.42	9.62	9.33	9.08	9.09
2399765	LOC100130193	9.12	10.04	10.11	9.93	9.42	10.2	9.88	10.13	9.17	10.03	9.59	9.84	9.94	10.21	9.44	10.21	9.72	9.89	10.17	9.95	10.04	9.91	9.54	9.91	10.19	10.65	10.5	10.29	9.87	10.21	10.22	10.09	10.88	9.16	10.29	10.22	10.16	10.26	10.39	10.46	10.64	10.35	9.94	10.24	10.74	10.59	10.49	10.13
2399908	TMCO4	7.28	7.47	7.25	7.57	7.24	7.14	7.33	7.24	7.27	7.19	7.25	7.49	7.37	7.22	7.2	7.46	7.48	7.08	7.24	7.59	7.41	7.6	7.51	7.17	7.41	7.08	7.22	7.11	7.15	7.49	7.03	7.54	7.61	7.24	7.14	6.86	7.08	6.94	7.08	7.51	7.02	6.8	7.56	7.12	7.41	7.29	7.28	7.03
2399988	RNF186	7.44	7.71	7.34	7.49	7.04	7.46	7.34	7.39	7.37	7.5	7.66	7.39	7.9	7.33	7.79	7.3	7.39	7.42	7.52	7.3	7.31	7.72	7.79	7.64	7.43	7.09	7.41	7.85	7.45	7.55	7.26	7.39	7.45	7.46	7.41	7.52	7.33	7.88	7.38	7.56	7.36	7.27	7.43	7.42	7.25	7.45	7.21	7.65
2400009	PLA2G2E	6.89	7.18	7.29	6.91	6.82	6.95	7.11	6.91	7.04	7.2	7.1	6.78	7.27	6.98	7.17	6.81	6.99	7.03	7.08	6.68	6.92	6.88	7.1	7.28	6.88	6.77	6.65	7.1	6.88	6.99	6.97	6.98	7.09	6.89	6.93	7.15	7.03	7.37	6.93	7.33	6.94	6.98	7.06	6.98	7.06	7.06	6.79	7.16
2400027	PLA2G2A	5.9	8.68	9.93	6.25	6.5	6.78	9.08	8.39	6.18	6.77	6.78	8.62	7.38	9.77	6.43	6.98	6.6	10.33	11.88	8.34	9.13	8.93	6.67	9.55	9.48	5.6	6.21	7.49	6.42	8.3	6.05	6.54	5.94	6.06	6.06	6.09	6.56	6.75	7.23	7.66	7.34	9.13	12.38	6.08	6.27	5.89	6.34	7.08
2400059	PLA2G2D	6.13	6.22	6.6	6.38	6.08	6.45	6.15	6.27	5.91	6.23	6.23	5.68	6.48	6.14	6.96	8.59	6.15	6.09	7.23	6.06	6.33	6.11	6.3	6.5	6.33	5.88	5.99	7.45	6.77	6.89	7.27	6.13	6.92	6.02	6.2	6.44	7.35	6.44	6.39	6.61	7.33	7.27	6.26	6.5	6.96	7.67	9.4	6.59
2400177	CAMK2N1	9.75	10.02	10	9.85	10.24	9.86	10.55	10.09	9.66	10.04	10.18	9.48	9.92	10.19	9.37	10.33	9.99	8.97	8.14	9.9	10.01	9.39	10.11	8.93	10.38	9.76	10.42	9.66	10.95	8.89	8.04	9.58	8.79	11.02	11.31	11.51	10.51	10.61	10.84	10.57	10.27	10.68	8.84	11.16	8.4	10.83	10.07	10.03
2400193	MUL1	6.76	7.2	7.13	7.3	6.93	7.34	7.11	7.17	7.05	7.11	7.25	7.03	7.04	7.72	6.91	7.14	7.14	7.24	7.19	7.33	7.18	7.21	7.11	7.33	7.31	7.42	7.11	7.1	7.45	6.96	7.1	7.13	7.84	7.16	7.13	7.56	7.38	7.63	7.24	7.46	7.12	7.01	7.06	7.17	7.49	7.37	7.34	6.79
2400212	PINK1-AS	6.75	7.22	6.73	7.01	7.06	6.98	6.84	6.48	6.58	6.79	7.09	7.02	7.2	6.45	7.29	6.98	7.04	6.46	6.72	7.06	6.98	7.05	7.17	6.83	7.31	6.96	6.55	6.28	6.6	6.58	6.25	6.69	6.93	6.59	7.04	6.79	6.5	6.84	6.53	7	6.95	6.25	6.66	6.19	6.9	7.04	7.15	6.71
2400220	DDOST	8.76	9.5	9.27	9.41	9.13	9.44	9.1	9.11	9.2	9.18	9.2	9.24	9.22	9.4	9.21	9.57	9.34	8.87	9.4	9.2	9.14	9.31	9.2	9.04	9.45	9.51	9.47	8.94	9.31	9.77	9.68	9.47	10.26	9.18	9.51	9.87	9.85	9.44	9.43	9.45	9.83	9.67	9.39	9.06	10.39	9.86	9.62	9.47
2400247	KIF17	7.09	7.37	7.43	7.23	6.95	7.26	7.42	7.32	7.13	7.37	7.29	7.07	7.31	7.42	7.28	7.17	7.23	7.44	7.55	7	7.35	7.44	7.22	7.59	7.2	7.03	6.94	7.17	7.11	7.16	7.05	7.09	7.21	7.09	7.12	7.34	7.24	7.42	7.26	7.3	7.32	7.14	7.28	7.2	7.15	7.22	7.03	7.38
2400322	HP1BP3	10.15	10.15	9.92	10.13	10.06	9.93	9.99	9.92	10.2	10.07	10.21	10.47	10	10.2	9.9	10.21	10.09	10.09	9.89	10.21	10.11	10.17	10.22	9.86	10.05	10.04	10.09	9.61	9.97	10.05	9.85	10.1	10.63	9.66	10.78	9.99	9.77	9.24	10.23	9.58	9.91	9.75	9.92	9.65	10.12	10.09	10.15	11.13
2400373	EIF4G3	8.64	8.7	8.73	8.61	8.95	8.9	8.43	8.86	8.63	8.44	8.49	9	8.39	8.9	8.44	8.8	8.58	8.76	8.81	8.63	8.96	8.58	8.29	8.57	9.05	9.31	9.31	9.06	8.77	8.53	8.75	9.2	9.06	8.97	8.99	8.84	8.69	8.23	9.03	8.63	9.02	8.83	8.59	8.53	8.87	8.82	9.12	9.64
2400518	ECE1	10.1	10.26	9.96	10.52	9.98	10.46	9.75	10.38	10.09	9.9	10.18	10.52	10.08	10.13	10.72	10.21	10.36	10.42	8.82	10.17	10.48	10.19	10.51	10.27	10.49	9.88	10.39	9.84	9.7	9.61	9.93	10.24	9.96	9.83	10.47	9	9.15	10.58	9.7	10.67	9.46	9.48	8.11	9.94	10.28	9.48	9.99	10.33
2400655	RAP1GAP	6.91	6.82	6.82	7.37	6.83	7.13	7.43	6.7	7.4	6.95	7.31	7	7.01	6.69	7.1	7.25	7.15	6.6	6.5	6.88	7	7.05	7.09	6.73	7.41	7.34	7.03	6.75	7.6	7.03	7.73	7.25	7.63	8.14	6.92	10.52	7.52	7.56	6.82	6.99	7.16	7.78	7.71	6.78	7.06	7.08	6.87	6.82
2400718	USP48	7.92	7.51	7.51	7.66	8.1	7.64	7.58	7.59	8.4	7.43	7.95	7.85	7.43	8.07	7.69	7.95	7.97	7.39	7.28	7.7	7.62	7.86	7.72	7.4	7.82	8.02	7.85	7.5	8.16	7.89	7.56	7.92	8.03	8.39	7.42	8.17	7.18	7.09	7.75	7.55	7.86	7.75	6.93	7.11	7.91	8.02	8.22	7.75
2400793	HSPG2	8.46	9.76	10.01	9.64	8.76	9.42	9.35	10.34	8.58	9.38	9.03	9.5	9.95	10.63	8.73	9.09	8.65	10.9	9.35	9.6	10.08	10.03	8.86	10.25	9.63	9.97	10.18	9.48	9.15	8.8	9.27	9.2	9.55	8.8	9.28	8.51	8.63	9.52	9.15	9.94	9.26	9.01	9.21	9.42	9.24	9.42	8.88	9.66
2401018	WNT4	7.12	7.54	7.44	6.95	8.32	7.79	6.88	6.95	7.13	7.26	7.11	7.58	7.16	7.38	6.98	7.24	7.68	6.9	6.89	7.07	7.05	7.26	7.13	6.81	7.03	6.76	7.01	7.22	7.7	6.95	7.21	6.97	6.85	7.89	7.79	7.04	7.18	7.76	7.39	7.25	7.22	7.53	7.4	7.23	7.42	6.8	7.29	7.14
2401193	LUZP1	7.04	7.45	7.39	7.1	7.26	7.3	7.24	7.25	7.07	7.45	7.33	7.42	7.24	7.81	7.1	7.37	7.04	7.39	7.42	7.41	7.59	7.5	7.05	7.56	7.64	7.63	7.55	7.17	6.92	7.16	7.31	7.22	7.57	7.04	7.15	6.71	6.85	7.04	7.29	7.11	7.31	6.9	7.22	6.94	7.26	7.44	7.15	6.87
2401251	HTR1D	6.38	6.88	7.14	6.65	6.55	6.51	6.74	6.7	6.7	7.06	6.68	6.66	6.66	6.39	7.04	6.56	6.69	7.07	6.65	6.35	6.61	6.72	7.28	6.66	6.64	6.15	6.4	6.78	6.94	6.98	6.43	6.41	6.55	6.74	6.76	6.63	6.45	7.12	6.73	6.69	6.66	6.37	6.45	6.89	6.26	6.38	6.66	7.16
2401275	HNRNPR	8.96	9.06	8.59	8.52	9.05	9.08	8.99	8.59	9.33	8.58	9.29	9.11	8.78	8.95	9	8.93	8.92	8.2	8.34	9.07	8.49	9.02	8.71	8.35	9.26	9.17	9.23	8.8	9.24	9.44	8.94	9.3	8.98	9.76	8.8	9.43	9.06	8.8	9.11	9.13	9.34	9.22	8.62	8.92	9.8	8.73	9.35	8.94
2401333	ZNF436	9.66	9.5	9.75	9.24	9.09	9.4	9.27	9.36	9.25	9.55	9.13	9.25	9.25	10.06	8.61	9.15	9.01	9.62	9.23	9.57	9.31	9.4	9.32	9.37	9.6	10.22	9.09	9.08	10.03	8.75	8.92	9.53	8.55	9.13	8.96	9.14	8.68	9.15	8.94	9.03	9.51	8.6	9.52	8.53	9.25	8.72	9.69	9.33
2401347	TCEA3	8.46	8.66	8.95	9.25	8.12	8.26	8.84	8.52	8.55	8.47	8.96	8.88	8.59	8.49	8.92	8.94	9.35	8.48	7.11	9	8.64	9.05	9.35	8.43	8.79	10.54	9.58	9.05	10.63	8.96	9.56	9.77	8.89	9.94	9.33	10.45	8.82	9.49	9.83	9.46	8.96	9.38	8.8	8.93	7.48	9.34	8.16	9.18
2401384	ASAP3	7.27	7.51	7.68	7.84	7.19	7.25	7.39	7.68	7.42	7.32	7.51	7.45	7.67	7.92	7.43	7.23	7.3	7.67	7.33	7.45	7.45	7.76	7.44	7.4	7.63	7.74	8.04	7.8	7.56	7.81	7.65	7.68	7.89	7.86	7.77	7.72	7.14	8.1	7.7	7.47	7.49	7.4	7.73	7.51	7.13	7.8	7.18	7.58
2401448	E2F2	6.3	6.62	6.53	6.37	6.25	6.43	6.6	6.39	6.39	6.56	6.38	6.25	6.29	6.49	6.58	6.45	6.34	6.32	6.48	6.24	6.38	6.51	6.55	6.61	6.44	6.14	6.15	6.44	6.72	7.36	6.6	6.25	6.58	6.63	6.52	6.85	6.79	6.73	6.73	6.6	6.73	6.75	6.59	6.76	7.05	6.6	6.49	6.39
2401493	ID3	6.67	7.68	7.92	7.22	7.08	7.11	7.91	6.93	6.14	8.04	6.93	7.25	7.73	8.07	7.06	7.3	6.61	7.49	7.56	7.61	7.8	7.57	7.13	7.94	7.85	7.49	8.49	7.16	6.91	6.63	7.41	7.09	6.73	6.08	7.17	7.43	6.76	7.35	7.23	7.23	7.3	6.77	6.74	6.62	6.83	8.05	7.27	7.73
2401581	GALE	7.1	7.35	7.35	7.51	7.15	7.77	7.36	7.04	7.32	7.3	7.38	7.14	7.37	7.42	7.44	7.49	7.45	7.16	7.99	6.99	7.14	7.44	7.35	7.24	7.29	7.84	7.79	7.29	7.42	7.52	7.97	7.65	7.44	7.71	7.52	8.62	8.02	8.64	7.99	8.05	8.16	8.35	7.68	7.06	8.81	8.31	7.67	7.62
2401609	HMGCL	6.54	6.84	6.8	6.76	6.42	6.78	6.76	6.71	7.01	6.76	6.9	6.78	6.47	7.23	6.93	7.13	6.73	6.94	7.04	6.77	6.94	6.99	6.89	6.92	6.89	7.11	6.91	6.93	7.13	6.42	6.62	7.23	6.56	7.19	6.86	6.99	6.94	6.86	7.03	7.22	6.68	6.73	6.78	6.82	6.78	6.73	6.88	7.06
2401643	FUCA1	7.33	6.7	8.42	8.23	6.83	7.71	7.71	7.82	7.87	7.35	7.55	7.46	7.26	8.74	8.52	8.27	7.75	7.36	10.85	7.54	8.27	8.41	7.68	7.88	7.78	9.03	7.5	7.41	8.02	7.61	7.99	8.73	7.87	7.95	8.94	8.85	7.7	7.2	8.01	6.97	8.29	7.9	7.52	9.31	7.06	8.66	8.64	8.24
2401670	MYOM3	6.02	6.3	6.32	6.26	5.95	6.15	6.24	6.14	6.31	6.38	6.4	6.07	6.14	6.22	6.28	6.15	6.18	6.22	6.2	5.86	6.13	6.29	6.15	6.34	6.21	5.92	5.78	6.19	6.13	6.11	5.93	6.02	6.06	6.21	6.02	6.31	6.04	6.41	6.12	6.21	6.08	6.06	6.12	6.19	6.04	6.14	6.02	6.38
2401753	IL22RA1	6.19	6.59	6.47	6.46	6.36	6.34	6.48	6.43	6.22	6.55	6.6	6.46	6.39	6.34	6.57	6.19	6.58	6.55	6.48	6.1	6.36	6.53	6.46	6.6	6.38	6.2	6.26	6.38	6.4	6.71	6.4	6.45	6.37	6.3	6.36	6.54	6.25	6.74	6.44	6.37	6.33	6.36	6.64	6.38	6.54	6.31	6.31	6.69
2401774	IFNLR1	6.89	7.1	7.01	7.32	6.88	6.93	7.02	6.86	6.97	7.1	7.27	6.91	7.2	6.79	7.16	7.05	7.06	6.76	6.88	6.92	6.91	7.08	7.07	6.99	7	7.16	6.66	6.92	7.13	7.04	6.91	7.05	7.01	7.05	6.75	6.92	6.73	7.06	7.15	6.84	6.96	6.75	7.02	6.81	6.95	6.99	6.88	7.36
2401849	stpg1	5.9	6.51	6.55	6.85	6.29	6.6	6.5	6.64	6.12	6.02	6.46	6.72	6.33	6.79	6.27	6.94	6.51	6.73	6.27	6.82	7.08	6.81	6.47	6.9	6.7	7	7.37	6.14	6.54	6.54	6.83	6.76	6.15	6.51	6.74	6.53	5.75	6.86	6.6	6.7	6.89	6.56	5.99	6.29	6.9	6.91	6.56	6.9
2401994	RUNX3	7.51	8.18	8.15	8.26	7.75	7.89	7.68	8.06	7.4	8.01	7.95	7.98	8.21	7.84	8	8.56	8.01	7.72	8.28	8.06	8.32	7.94	8.03	7.96	8.13	8.32	7.47	8.2	8.42	8.9	8.13	7.52	8.4	7.63	7.93	7.68	8.1	7.98	8.14	8.33	8.3	8.21	7.92	7.96	8.1	8.42	9.14	8.11
2402068	SYF2	6.94	7.16	7.08	6.76	6.95	6.35	6.72	6.8	8	6.68	7.37	6.88	6.27	7.54	7.19	7.07	7.13	6.98	6.7	7.04	7.23	7.19	7.03	6.91	7.04	6.93	6.83	6.61	7.02	6.55	6.23	7.04	6.37	7.52	6.42	7.05	6	6.05	6.84	6.61	6.67	6.83	5.58	5.93	6.76	6.75	6.85	6.66
2402111	RSRP1	8.85	7.96	7.97	8.21	8.06	7.84	7.51	7.86	8.67	7.83	8.07	8.57	7.79	7.87	8.33	8.45	8.66	7.61	7.49	8.23	7.76	8.19	8.66	7.48	7.99	8.43	8.38	7.37	8.21	7.97	7.55	8.31	6.98	8.2	7.91	7.92	7.7	7.36	7.95	7.85	8.56	7.59	7.87	7.12	7.77	8.16	8.43	7.8
2402416	AUNIP	4.56	4.97	4.86	4.62	4.7	4.58	4.37	4.68	4.93	5.18	4.68	4.45	4.65	4.58	4.65	4.76	4.68	4.45	4.47	4.57	4.42	4.58	4.57	4.78	4.82	4.82	4.39	4.96	4.97	6.49	5.6	4.67	5.91	5.1	5.38	6.13	5.07	5.04	5.4	4.74	4.89	5.34	5.08	5.01	6.62	4.94	5.56	4.78
2402431	PAQR7	6.41	6.39	6.3	6.52	6.74	6.57	6.34	6.47	6.23	6.44	6.51	6.47	6.45	6.04	6.24	6.56	6.42	5.71	6.34	6.78	6.13	6.17	6.39	5.81	6.77	6.2	6.11	5.85	6.46	6.42	6.64	6.28	6.42	6.8	6.31	7.08	5.68	6.36	6.23	6.13	6.57	6.49	5.63	5.81	6.5	6.42	6.11	6.08
2402447	STMN1	5.61	5.79	5.82	5.49	5.45	5.77	5.82	5.51	5.61	5.78	5.46	5.44	5.5	5.58	5.75	5.71	5.43	5.77	5.91	5.39	5.75	5.54	5.75	6.1	5.41	5.53	5.55	5.5	5.59	5.43	5.69	5.35	5.69	6.01	5.45	6.07	5.5	5.98	6.04	5.73	5.7	5.33	5.53	5.59	5.98	5.87	5.68	5.52
2402493	PAFAH2	6.89	6.89	7.07	6.94	7.14	7.12	6.82	6.74	6.77	6.91	6.98	7.11	6.65	6.84	6.83	7.08	7.13	7.04	6.98	6.9	6.76	6.9	7.06	6.68	7.02	7.38	7.34	7.47	7.2	6.53	7.14	7.33	6.55	7.39	7.26	7.83	7.27	7.08	7.35	7.3	7.22	7.19	6.78	6.72	7.2	7.31	6.97	7.23
2402517	SLC30A2	6.71	6.88	6.9	6.77	6.54	6.62	6.97	6.53	6.59	6.87	6.94	6.36	6.64	6.69	6.91	6.57	6.82	6.64	7.03	6.45	6.71	6.75	6.75	6.91	6.7	6.46	6.25	7	6.64	6.61	6.36	6.99	6.68	6.9	6.81	6.93	6.65	6.85	6.85	6.61	6.76	6.75	6.71	6.69	6.38	7.19	6.43	6.87
2402536	TRIM63	5.25	5.38	5.31	5.29	5.31	5.46	5.59	5.44	5.32	5.66	5.45	5.32	5.46	5.59	5.46	5.31	5.38	5.62	6.37	5.25	5.39	5.59	5.54	5.7	5.75	5.18	5.3	5.52	5.29	5.38	5.28	5.38	5.41	5.5	5.33	5.49	5.32	5.69	5.61	5.63	5.33	5.44	5.37	5.57	5.17	5.64	5.21	5.59
2402601	UBXN11	7.36	7.48	7.42	7.57	7.4	7.39	7.34	7.47	7.36	7.4	7.68	7.3	7.58	7.4	7.63	7.63	7.58	7.33	8.04	7.45	7.3	7.36	7.51	7.32	7.67	7.84	7.95	7.28	7.65	7.58	7.5	8.44	7.22	8.04	7.8	7.92	7.89	7.69	7.97	8.15	7.44	7.35	7.14	7.45	8.2	7.6	7.69	7.87
2402645	AIM1L	6.49	6.93	6.87	6.52	6.49	6.7	6.82	6.57	6.84	6.88	6.8	6.69	6.82	6.7	6.96	6.53	6.63	6.8	6.78	6.42	6.61	6.73	6.81	6.97	6.37	6.25	6.45	6.75	6.57	6.95	6.78	6.6	6.73	6.74	6.7	6.77	6.83	7.02	6.74	6.86	6.8	6.69	6.9	6.62	6.91	6.8	6.6	6.96
2402691	ZNF683	6.77	7.02	7	6.94	6.69	6.85	6.92	6.91	6.82	6.92	6.95	6.75	6.91	6.94	6.85	7.01	6.85	6.94	7.01	6.85	6.94	6.81	7.05	7.01	6.91	6.73	6.47	7	6.75	6.8	6.91	6.68	6.92	6.76	6.9	6.92	7.22	6.92	6.9	6.77	7.11	6.84	7.08	6.83	6.83	7.06	7.16	7.26
2402838	GPN2	7.55	7.72	7.89	7.81	7.55	7.79	7.72	7.9	7.43	7.93	7.65	7.73	7.66	7.8	7.59	7.92	7.89	7.69	7.66	7.65	7.79	7.71	7.66	7.74	7.75	8.01	7.68	7.9	8.01	7.84	7.87	7.91	7.76	7.64	7.92	8.09	7.85	7.88	7.96	7.96	7.98	7.65	7.56	7.68	8.05	7.88	7.96	7.71
2402861	GPATCH3	7.01	7.2	7.37	7.12	7.01	7.23	7.29	7.37	7.23	7.17	7.41	7.06	7.37	7.33	7.25	7.21	7.13	7.24	7.37	7.18	7.17	7.34	7.2	7.38	7.22	7.38	7	7.24	7.37	7.08	7.16	7.19	7.12	7.27	7.17	7.46	7.27	7.54	7.2	7.23	7.2	7.06	7	7.13	7.13	7.25	7.16	7.32
2402883	NR0B2	6.04	6.4	5.99	6.16	5.62	6.01	6.14	6.09	5.74	6.14	6.07	5.43	6.32	6.01	6.3	6.01	6.24	5.77	6.09	5.39	6.14	6.14	6.16	6.47	5.91	5.12	5.49	6.06	7.35	5.73	5.79	5.87	5.84	5.67	5.91	6.36	5.83	6.32	6.41	6.14	6.23	5.85	6.26	6.01	5.82	5.89	6.12	6.37
2402892	KDF1	6.98	7.48	7.39	7.41	7.17	7.68	7.16	6.91	7.22	7.15	7.43	7.1	7.34	7.08	7.27	7.37	7.6	7.18	6.75	7.05	7.03	7.25	7.3	7.1	7.27	7.51	7.43	7.42	7.58	7.56	7.73	7.49	7.5	7.57	7.49	7.89	7.68	7.66	7.42	7.5	7.32	7.63	7.38	7.5	7.69	7.4	7.25	7.56
2402914	FAM46B	6.83	7.4	7.62	7.75	7.55	7.42	7.55	7.31	7.63	7.17	7.9	7.25	7.1	7.28	7.36	7.25	7.48	7.24	6.91	6.9	7.32	7.49	7.32	7.13	7.32	6.67	8.55	7.9	6.83	7.28	7.55	8.18	9.03	6.86	7.09	6.61	7.07	7.58	7.4	7.6	7.48	6.97	6.59	6.87	7.28	6.83	7.35	7.33
2402942	SLC9A1	7.46	8.16	7.91	8.12	7.73	8.03	7.68	7.7	7.26	7.99	7.96	8.01	7.82	7.88	7.82	8.1	7.99	7.65	7.73	7.97	8	7.67	7.89	7.79	7.79	7.68	8.04	8.54	7.68	7.64	8.1	8.13	8.25	7.61	8.21	8.32	7.68	8.74	8.4	8.9	8.48	8.75	7.86	8.04	8.14	8.34	8.01	8.2
2403027	MAP3K6	7.51	7.94	7.89	8.1	7.96	7.96	7.84	8.35	7.9	7.8	8.28	8.22	7.72	8.04	7.77	7.74	7.91	8.08	7.85	7.78	7.95	8.08	7.82	8	7.9	7.88	8.01	7.65	7.58	7.68	7.96	7.77	8.26	7.93	7.57	7.66	7.53	7.89	7.68	7.58	7.69	7.6	7.69	7.43	8.03	8	7.75	8.09
2403080	FCN3	6.87	7.11	7.44	7.29	6.98	7.03	7.21	7.05	6.82	7.16	7.04	7.94	6.98	6.77	7.04	6.96	7.21	7.24	6.87	6.92	7.05	7.29	6.93	7.34	7.13	7.26	6.52	6.9	7.17	7.17	7.29	6.79	6.88	6.88	6.74	7.25	7.41	7.76	6.65	7	6.99	7.12	7.49	6.76	7.12	7.03	6.77	6.94
2403099	CD164L2	7.07	7.32	7	7.17	7.08	7.03	7.29	6.84	7.01	7.34	7.12	7.02	7.24	6.84	7.25	7.32	7.6	6.74	6.95	7.18	6.99	7.24	7.32	7.09	7.08	6.99	6.71	7	6.94	6.67	6.64	6.74	6.95	6.91	6.72	7.28	6.82	6.97	7.01	6.96	7	6.95	6.95	6.84	6.75	6.8	6.56	7.07
2403111	WASF2	9.5	10.15	10.04	10.5	9.9	9.99	9.83	10.48	9.49	9.8	10.05	10.16	10.14	10.24	9.53	10.02	10.07	10.45	10.3	10.4	10.51	10.28	10.01	10.28	10.12	10.13	10.04	9.61	9.75	9.72	9.84	9.52	10.05	9.18	9.88	9.93	9.1	9.84	9.57	10	9.48	9.49	9.2	9.42	9.65	9.75	9.91	9.87
2403158	AHDC1	8.42	8.46	8.39	8.78	8.46	8.8	8.26	8.51	8.27	8.05	8.67	8.9	8.85	8.58	8.38	8.51	8.78	8.18	7.68	8.84	8.7	8.93	8.63	8.39	8.53	8.46	8.57	8.05	8.04	8.09	8.19	8.21	8.8	8.31	8.08	8.43	8.05	8.97	8.1	8.35	8.02	8.01	8.38	7.81	8.34	8.45	8.27	8.5
2403215	FGR	7.42	8.07	7.99	7.94	7.58	7.71	7.74	7.82	7.53	7.93	7.73	7.66	7.54	7.92	7.9	7.91	7.61	7.9	9.77	7.4	7.73	7.76	7.53	7.96	8.12	7.61	7.55	7.76	7.99	8.24	7.59	7.36	7.78	7.6	7.63	7.52	7.73	7.51	7.82	7.59	7.92	7.74	7.49	8.25	7.64	8.08	8.03	7.68
2403261	IFI6	10.63	10.16	12.33	10.39	10.05	11.04	9.87	11.16	8.7	10.87	9.21	10.02	10.68	10.55	9.59	11.5	10.39	10.51	11.45	10.59	11.52	11.32	9.52	10.73	10.2	13.11	11.99	11.73	10.35	12.35	12.64	11.97	12.7	8.54	11.79	12.54	10.49	12.97	10.96	10.39	12.25	10.97	11.43	10.76	12.23	11.83	12.44	11.07
2403301	RPA2	6.53	6.62	6.45	6.82	6.66	6.51	6.48	6.59	7.06	6.87	6.86	6.55	6.57	7.02	6.97	6.88	6.73	6.44	7.08	6.69	6.87	6.83	6.75	6.56	6.99	6.92	6.72	6.59	7.03	7.2	6.82	6.51	6.91	7.13	6.45	7.47	6.44	6.99	6.84	6.5	6.6	7.07	6.44	6.38	7	7.18	6.83	6.61
2403335	EYA3	7.72	7.7	7.41	7.75	7.89	7.65	7.68	7.68	7.5	7.64	7.88	7.92	7.38	7.19	7.44	8.07	7.81	7.16	7.44	7.81	7.7	7.52	7.53	6.95	7.93	8.4	8.48	7.77	7.91	8.53	7.99	7.97	7.43	7.58	7.62	7.99	7.48	6.98	7.67	7.96	8.13	7.82	7.29	7.28	8.12	7.79	8.24	7.92
2403446	ptafr	7.67	8.46	8.17	8.37	7.49	8.24	7.5	8.55	7.01	6.68	7.6	7.33	7.86	8.94	7.87	9.06	7.44	8.29	10.61	8.29	8.6	8.53	7.4	8.63	9.07	9.17	8.92	8.75	9.08	9.59	8.15	7.5	9.27	7.34	8.46	7.73	8.9	7.34	8.21	9.9	8.11	8.17	8.62	8.96	8.69	9.7	9.28	7.38
2403470	DNAJC8	5.71	5.24	5.63	5.18	5.64	5.42	4.3	5.45	5.42	5.3	5.28	5.55	4.17	6.16	4.84	5.64	5.49	5.86	5.79	5.56	5.89	5.44	5.02	5.54	5.95	6.45	6.05	5.67	5.44	6.12	5.63	5.79	5.31	5.09	4.86	5.93	4.87	4.79	6.33	5.08	5.5	5.82	4.95	5.45	5.97	6.01	6.05	4.42
2403557	Snhg12	7.69	8.12	7.28	7.33	7.91	7.84	6.85	7.41	7.72	7.45	8.04	7.67	7.55	7.51	7.91	8.38	8.12	7.07	8.13	8.02	7.72	7.78	8.13	7.06	8.33	8.39	8.84	7.15	8.66	9.96	8.25	7.95	8.88	8.4	7.98	8.34	7.83	7.95	9.3	8.86	8.37	8.48	7.43	8.5	9.85	8.65	9.39	8.2
2403585	TAF12	6.8	6.96	7.09	6.96	7.13	7	6.66	6.82	6.75	7.08	7.17	7.25	6.56	7.61	7.05	7.03	6.96	7.01	7.05	6.87	7.28	7.22	6.85	7.23	7.25	7.36	7.57	7.16	7.53	7.63	7.46	7.4	7.62	7.23	6.43	7.93	7.13	7.04	7.5	7	7.36	7.82	6.72	6.9	7.6	7.36	7.41	7.01
2403707	TMEM200B	7.58	7.66	7.7	7.65	7.32	7.56	7.83	7.61	7.65	7.79	7.61	7.66	7.85	7.99	7.81	7.57	7.52	7.97	7.84	7.57	7.78	7.8	7.82	7.98	7.62	7.37	7.61	7.48	7.84	7.46	7.49	7.39	7.68	7.53	7.55	7.71	7.73	7.89	7.81	7.58	7.68	7.64	7.51	7.51	7.34	7.69	7.49	7.68
2403740	SRSF4	7.95	8.58	8.18	8.41	8.25	8.25	8.18	8.12	8.85	7.99	8.8	8.28	7.96	8.94	8.58	8.29	8.11	8.39	8.11	8.37	8.35	8.6	8.24	8.6	8.44	8.25	8.19	8.28	8.25	8.81	8.28	8.13	8.14	8.79	7.96	8.19	7.71	7.72	8.28	8.18	8.19	8.03	7.61	7.77	8.34	8.16	8.35	8.12
2403793	MECR	7.65	8.08	7.96	7.88	7.56	7.78	7.86	7.64	7.71	7.93	7.91	7.79	7.61	8.27	7.84	7.77	7.87	7.95	7.66	7.8	8.08	8.16	7.79	8.03	7.99	7.81	7.65	7.81	7.78	8.52	7.72	7.86	7.69	8.07	7.83	7.93	7.77	7.82	7.89	7.73	7.79	7.97	7.68	7.98	8.25	7.73	7.92	7.77
2404122	MATN1	5.64	5.95	5.74	5.83	5.49	5.73	5.78	5.31	5.51	5.59	5.81	5.47	5.61	5.88	5.91	5.7	5.8	5.85	5.88	5.56	5.66	5.85	5.79	5.9	5.78	5.22	5.49	5.68	5.76	5.63	5.73	5.65	5.7	5.64	5.73	5.86	5.9	6.04	5.66	5.78	5.77	5.58	5.65	5.52	5.49	5.53	5.38	5.86
2404158	LAPTM5	9.3	10.97	11.02	10.75	9.76	10.53	9.76	10.41	9.19	10.35	9.67	9.57	10.21	10.49	10.48	11.29	9.88	10.11	12.56	10.35	10.43	10.36	9.68	10.69	10.54	11.78	11.57	11.32	11.59	11.66	11.42	10.21	11.44	9.53	11.37	10.24	11.61	10.56	11.35	10.92	11.79	11.04	11.47	11.74	11.22	11.91	11.75	10.52
2404209	SDC3	8.11	8.88	8.58	8.79	8.87	8.92	8.22	8.91	8.28	8.47	8.4	8.72	8.92	8.82	8.34	8.79	8.62	8.46	9.44	8.63	8.98	8.69	8.28	8.29	8.8	8.39	8.51	8.27	8.45	8.24	8.61	8.55	9.04	7.96	8.3	8.26	8.74	8.88	8.05	8.01	8.76	8.8	9.26	7.94	8.52	8.96	8.69	8.47
2404254	PUM1	9.44	9.88	9.6	9.9	10	9.73	9.55	9.77	10.11	9.6	10.12	10.06	9.7	9.67	9.79	9.9	9.94	9.5	9.25	10.04	9.67	9.83	9.75	9.39	9.84	9.79	9.83	9.56	9.69	10.35	9.68	9.8	9.65	9.84	9.37	9.5	9.55	9.19	9.67	9.66	9.89	9.62	10.57	9.35	9.96	9.66	9.81	9.6
2404344	NKAIN1	6.55	6.41	6.16	6.12	5.89	6.72	6.11	6.34	5.89	6.7	5.93	5.99	6.38	6.03	6.58	6.63	6.53	6.42	6.31	5.95	6.05	6.3	6.27	6.46	6.14	8.29	9.36	6.3	9.03	6.2	8.1	8.32	6.32	8.15	10.75	7.13	7.42	9.01	7.5	10.4	6.89	6.92	6.38	9.61	7.77	6.69	7.87	7.92
2404377	SNRNP40	7.2	7.84	7.39	7.5	7.73	7.93	6.95	7.46	7.75	7.52	7.78	7.71	7.24	7.81	7.66	7.7	7.76	6.96	7.4	8.15	7.84	7.63	7.33	7.43	7.95	8.26	8.2	7.82	8.07	8.72	8.03	8.22	8.14	7.99	8.11	8.29	7.85	7.66	8.14	7.8	8.05	8.17	7.8	7.76	9.03	7.85	8.45	8.17
2404418	FABP3	6.49	8.75	7.19	6.72	6.85	7.03	6.76	6.65	6.58	6.66	6.87	7.07	6.51	8.68	7.48	6.97	8.49	7.05	10.56	6.96	7.74	7.16	6.91	6.86	6.64	7.13	7.53	6.55	6.72	6.63	7.69	7.03	7.46	6.48	6.72	6.93	6.91	6.7	7.21	7.02	7.21	8.57	9.42	8.4	7.17	9.32	7.18	7.05
2404521	PEF1	7.93	8.94	8.73	8.92	8.79	8.68	8.35	8.63	8.37	8.8	8.7	8.59	8.36	8.92	8.44	8.46	8.69	8.62	8.4	8.91	8.37	8.74	8.4	8.68	8.83	8.84	8.75	8.69	8.71	9.08	8.72	8.8	8.83	8.65	8.71	9.08	10.7	9.06	8.73	8.73	8.48	8.4	8.21	8.28	9.3	8.6	9	8.82
2404546	COL16A1	7.74	7.8	7.61	7.72	7.84	7.82	7.79	8.08	7.9	7.9	7.78	7.92	7.83	7.99	7.78	7.62	7.7	7.68	7.61	7.61	7.58	7.85	7.82	7.82	7.7	7.87	7.98	7.81	7.44	7.45	7.6	7.82	7.68	7.5	7.58	7.5	7.44	7.83	7.73	7.94	7.57	7.4	7.55	7.74	7.28	7.58	7.32	7.93
2404693	ADGRB2	7.16	7.36	7.83	7.23	7.19	7.71	7.17	7.27	7.05	7.34	7.17	7.31	7.33	7.29	7.34	7.28	7.38	7.34	7.22	6.91	7.05	7.06	7.27	7.37	7.2	8.19	8.49	7.73	7.89	7.19	7.65	8.43	7.35	8.44	7.92	8.04	9.05	8.61	7.93	9.12	7.7	7.31	7.69	7.14	6.99	7.18	7.2	7.78
2404766	SPOCD1	6.63	6.92	7.39	6.79	6.49	6.85	6.79	6.68	6.53	6.86	6.77	6.62	6.86	6.77	6.85	6.61	6.75	6.83	7.14	6.41	6.72	6.73	6.79	7.02	6.71	7.26	6.97	7.43	6.74	6.81	6.91	7.45	6.88	6.81	6.89	7.22	7.32	7.56	7.52	8.35	7.22	7.12	6.83	6.82	6.72	7.11	6.7	6.93
2404819	PTP4A2	10.82	9.13	9.7	10.87	10.87	11.17	10.69	10.57	10.62	9.67	10.41	10.89	10.67	11.19	10.62	10.85	10.83	11.18	10.49	10.82	10.83	10.9	10.51	10.99	11.07	11.16	10.73	10.21	11.13	11.2	10.79	11.17	9.63	11.32	10.94	11.15	12.36	11.33	11.42	11.89	9.56	11.21	10.07	10.18	11.22	10.43	10.94	9.58
2404930	TMEM234	8.03	7.87	7.84	8.04	8.13	7.78	7.85	8.15	8.11	7.89	8.16	7.89	8.03	7.62	8.14	8.11	8.04	7.56	7.53	8.35	7.76	7.98	7.91	7.56	8.12	8.39	8.5	7.99	8.08	7.97	7.76	8.34	7.45	8.28	7.8	7.92	8.75	7.87	8.27	8.04	8.18	7.71	7.59	7.53	7.92	7.87	8.14	8.05
2404958	MTMR9LP	8.48	8.22	8.45	8.39	8.35	8.41	8.57	8.52	8.6	8.41	8.52	8.4	8.8	8.76	8.56	8.62	8.33	8.52	8.34	8.47	8.45	8.53	8.59	8.66	8.46	8.41	8.31	8.56	8.43	8.3	8.42	8.19	7.99	8.89	8.57	9.02	8.16	8.25	8.35	8.47	8.24	7.79	8.19	8.14	7.95	8.74	8.08	8.41
2404999	MARCKSL1	9.85	10.33	9.94	10.04	10.26	10.59	10.23	9.98	10	10.27	10.19	10.32	10.1	10.01	10.02	10.54	10.37	10.25	10.03	10.18	10.16	10.49	10.31	10.14	10.31	10.25	10.53	10.31	10.44	11.21	10.54	10.41	10.66	10.32	10.25	10.36	11.22	10.93	10.65	10.71	10.55	10.65	10.62	10.33	10.59	10.8	10.46	10.29
2405036	BSDC1	8.09	8.22	8.19	8.48	8.43	8.37	8.02	8.34	8.41	8.04	8.31	8.34	8.24	8.3	8.25	8.18	8.4	8.46	7.97	8.47	8.27	8.5	8.21	8.16	8.19	8.51	8.31	8.25	8.74	8.63	8.26	8.31	8.27	8.45	8.35	8.89	8.69	8.16	8.22	8.11	8.25	8.35	8.05	7.96	8.3	8.1	8.47	8.29
2405104	ZBTB8OS	3.74	4.27	3.27	3.49	3.89	4.14	3.34	4.87	4.77	4.51	3.6	3.72	4.07	4.02	4.23	2.76	4.22	3.92	3.25	3.96	3.64	3.81	3.24	4.33	2.92	3.42	4.42	2.99	4.54	3.49	2.76	3.24	3.9	4.25	4.77	5.44	3.85	3.48	4.52	3.11	4.71	2.67	3.19	3.44	3.85	4.23	3.85	4.12
2405152	SYNC	6.94	6.83	7.45	7.21	7.32	7.06	7.04	7.14	7.11	6.75	7.22	6.99	6.72	8	7.1	6.95	7.05	7.75	6.88	6.65	7.38	6.94	6.79	7.3	7.16	7.55	7.42	7.08	6.79	6.54	7.35	7.45	6.74	7.58	6.45	6.96	7.72	7	7.24	7.05	7.11	7.09	6.92	6.98	6.76	7.41	6.57	7.51
2405192	YARS	7.35	8.21	7.7	7.94	7.82	8.39	7.57	7.64	7.84	7.64	7.92	8	7.74	8.15	7.73	8.28	7.92	7.7	7.96	8.06	7.97	8.03	7.72	7.86	8.46	8.67	8.61	7.95	8.41	9.92	9.17	8.17	9.25	8.17	8.15	8.18	9.16	8.23	8.33	8.41	8.19	8.54	8.46	8.49	9.44	8.65	8.54	7.94
2405250	FNDC5	6.27	6.46	6.55	6.08	6.12	6.23	6.26	6.36	6.28	6.36	6.36	6.03	6.33	7.39	6.32	6.16	6.14	6.32	6.73	6.3	6.27	6.43	6.23	6.55	6.28	5.84	6.07	6.36	6.62	6.28	6.38	6.14	6.13	6.73	6.15	6.21	5.88	6.34	6.44	6.13	6.4	5.95	6.03	6.29	6.09	6.12	6.01	6.47
2405284	TMEM54	8.32	8.81	8.71	8.6	8.37	9.04	8.56	8.33	8.28	8.65	8.81	8.52	8.63	8.81	8.51	8.73	8.98	8.41	8.19	8.65	8.57	8.59	8.79	8.38	8.75	8.63	9.07	8.79	9.28	10.28	9.46	9.2	9.45	9.29	9.72	10.21	9.95	10.06	9.16	9.95	8.88	8.64	9.39	8.18	9.5	9.29	8.8	8.86
2405312	RNF19B	7.78	8.43	8	7.84	7.38	7.8	7.4	7.77	7.55	7.89	7.46	7.65	7.57	8.29	7.79	8.12	7.56	7.9	8.12	7.96	8	7.95	7.62	7.87	8.47	8.52	8.43	8	8.15	9.84	8.28	7.75	8.29	7.95	8.01	7.74	8.26	8.19	8.01	8.49	8.43	7.91	8.51	7.77	8.29	8.44	8.56	8.25
2405364	AK2	8.81	8.65	8.54	8.51	8.82	8.68	8.39	8.6	8.24	8.57	8.61	8.95	8.78	8.19	8.21	9.01	8.97	8.05	7.65	8.95	8.76	8.68	8.83	8.09	9.1	9.22	9.1	8.55	8.95	10.58	8.55	9.12	8.7	8.56	8.64	8.18	9.07	8.58	8.74	9.06	9.08	8.53	8.85	8.83	9.18	8.45	9.07	8.5
2405428	TRIM62	6.78	6.93	7.03	7.32	7.11	7.31	7	6.88	6.83	6.72	7.09	7.12	7.12	6.77	7.22	7.07	7.07	6.86	6.78	6.86	7.07	7.07	7.06	6.75	7.16	7.12	7.4	7.36	7.03	7.32	7.51	7.1	6.8	7.21	7.19	7.28	8.26	7.85	7.4	7.42	7.64	7.25	6.76	6.89	7.23	7.37	7.36	6.96
2405469	PHC2	7.7	8.13	7.99	8.11	7.84	8.01	8.02	8.1	7.92	8.03	8.02	7.92	7.99	7.92	7.96	7.96	7.97	7.82	8.07	7.85	8	7.98	7.9	7.92	7.96	7.92	8.01	8.02	7.93	8.13	7.93	7.8	7.99	7.81	7.75	8.02	8.27	8.27	7.83	8.06	7.85	7.93	8.04	7.84	7.96	8.02	7.66	8
2405576	CSMD2	6.17	6.41	6.37	6.28	6.15	6.43	6.4	6.38	6.28	6.53	6.4	6.13	6.43	6.3	6.42	6.23	6.28	6.45	6.47	6.02	6.2	6.36	6.37	6.5	6.39	6.34	6.74	6.54	6.32	6.33	6.5	6.56	6.49	6.4	6.53	6.44	6.34	7.02	6.55	6.51	6.74	6.47	6.73	7.06	6.48	7.03	6.31	6.79
2405893	SMIM12	8.26	8.94	8.24	8.5	8.26	8.39	8.13	8.34	8.44	8.43	8.46	8.3	7.96	8.78	8.37	8.67	8.35	8.36	8.47	8.49	8.61	8.57	8.19	8.77	8.66	8.37	8.43	7.77	8.86	9.01	8.19	8.4	8.18	8.49	8.03	8.76	9.31	8.45	8.67	8.94	7.68	8.17	8.27	8.65	8.73	8.63	8.5	8.35
2405992	Tmem35b	8.52	8.32	8.28	8.18	8.35	8.22	8.19	8.34	8.08	8.34	8.26	8.4	8.11	8.26	8.23	8.54	8.43	8.21	8.51	8.47	8.27	8.38	8.3	8.06	8.46	8.62	8.69	8.26	8.68	8.47	8.3	8.7	7.93	8.18	8.39	8.54	8.61	7.96	8.35	8.35	8.24	8.17	8.12	8.84	8.23	8.42	8.81	8.43
2406064	SFPQ	9.78	9.99	9.5	9.49	9.81	9.59	9.65	9.6	10.29	9.51	9.94	9.82	9.39	9.82	9.56	9.77	9.67	9.11	9.35	9.68	9.83	9.76	9.44	9.1	10.15	9.93	9.72	9.37	9.74	10.06	9.78	9.83	9.39	9.82	9.3	9.46	10	8.99	9.7	9.68	10.05	9.76	9.3	10.39	9.99	9.39	9.96	9.68
2406139	KIAA0319L	8.04	8.1	8.24	8.35	8.25	8.65	8.21	8.32	8.53	8.08	8.4	8.24	7.96	7.81	8.31	8.52	8.48	7.67	7.72	8.25	8.16	7.96	8.36	7.64	8.35	8.96	8.39	8.43	8.78	8.38	8.74	8.89	7.58	8.84	8.39	9.04	9.22	8.65	8.5	8.62	8.39	8.36	7.39	9.64	8.29	8.41	8.53	8.54
2406245	PSMB2	9.52	10.4	10.3	9.7	9.91	10.34	9.84	10	9.68	9.61	9.86	10.1	10.08	10.25	9.58	10.5	10.14	10.19	10.1	10.33	10.12	10.33	9.85	9.91	10.5	10.4	10.34	10.28	10.04	11.9	10.91	10.35	11.01	9.89	10.47	11.22	11.43	10.8	10.79	10.81	10.68	10.74	10.26	10.51	10.99	10.73	11.15	10.09
2406412	c1orf216	6.85	6.93	6.97	7.09	6.61	6.95	6.83	7.04	6.73	7.26	6.79	6.76	6.9	7.46	7.04	6.76	6.9	6.97	7.12	6.8	6.74	6.98	6.83	7.04	6.99	7.1	6.77	7.06	6.92	6.85	6.66	7	7.24	7.13	7.16	7.34	7.21	7.29	7.01	6.97	6.92	6.78	7.12	7.01	6.86	6.99	6.68	7.32
2406420	CLSPN	4.14	4.38	4.38	4.17	4.25	4.45	4.27	4.37	4.37	4.38	4.25	4.25	4.21	4.31	4.57	4.6	4.26	4.22	4.24	4.09	4.12	4.43	4.37	4.44	4.22	4.5	4.55	4.68	4.84	6.04	5.3	4.35	4.98	5.35	4.85	5.08	5.38	4.26	4.78	4.74	4.74	5.05	4.74	5.38	5.48	4.55	5.17	4.54
2406579	COL8A2	7.18	6.93	6.91	6.87	6.8	6.82	6.85	7.07	6.77	6.99	7	6.83	6.88	7.08	7.05	6.88	6.88	6.96	6.81	6.83	6.69	6.97	7.02	7.01	7.08	7.05	7.06	7.13	6.83	6.74	6.94	7.08	6.78	6.78	6.82	6.87	6.68	7.48	7.05	7.18	7.18	6.84	6.68	7.14	6.73	7.23	6.68	7.14
2406597	TRAPPC3	8.23	8.69	8.56	8.64	8.71	8.64	8.26	8.44	8.44	7.95	8.63	8.43	8.13	9.15	8.66	8.57	8.88	8.66	8.49	8.45	8.72	8.75	8.4	8.74	8.69	8.88	8.83	8.54	8.85	9.81	8.77	9	8.65	8.8	8.88	9.16	9.5	8.93	8.82	8.84	8.99	8.96	8.93	8.81	9.51	8.7	8.96	8.77
2406662	EVA1B	8.72	8.72	8.82	8.56	8.49	8.68	8.71	8.71	8.46	8.68	8.53	8.59	8.48	8.84	8.61	8.76	8.88	8.63	8.83	8.7	8.71	8.91	8.8	8.86	8.88	9.15	8.67	8.75	8.82	8.5	8.38	9	8.67	8.81	8.56	9.32	9.24	9.13	8.79	9.45	8.99	8.61	8.6	8.69	8.8	8.79	8.99	8.67
2406677	STK40	7.25	8.08	8.16	8.1	7.53	8.12	7.74	7.79	7.4	7.89	7.96	7.9	7.86	8.4	7.7	7.85	7.67	8.67	8.51	7.94	8.45	8.25	7.51	8.31	8.44	8.02	7.88	7.78	7.76	8.57	7.81	7.67	7.67	7.35	7.65	8.01	9.01	8.29	7.98	8.13	7.93	7.88	8.62	7.82	8.29	8.08	8.07	7.75
2406722	LSM10	6.52	6.3	7.46	6.82	6.84	6.69	6.81	7.12	6.59	6.07	6.19	6.82	6.64	7.46	6.86	7.15	7.25	7.2	7.23	6.94	7.3	7.13	6.66	7.22	7.52	7.36	6.92	6.86	7.43	7.78	7.52	6.86	7.14	7.1	7.17	7.99	8.52	7	7.52	6.92	7.1	7.55	8.01	6.82	8.06	7.5	7.63	6.72
2406735	OSCP1	6.15	6.38	6.2	6.45	6.1	6.18	6.23	5.97	6.43	6.36	6.53	6.45	6.15	6.75	6.46	6.43	6.37	6.13	5.85	6.12	6.41	6.33	6.38	6.33	6.51	6.72	6.58	6.16	6.29	6.27	5.89	6.57	5.7	6.88	6.13	6.59	6.88	6.52	6.63	6.68	6.04	6.17	6.18	6.14	6.62	6.13	5.93	6.6
2406766	MRPS15	8.96	9.38	9.57	9.46	9.3	9.6	9.02	9.19	8.45	8.75	8.68	9.37	8.65	10.12	8.85	9.17	9.28	9.85	9.56	9.06	9.72	9.71	9	10.13	9.6	9.47	9.43	8.96	9.39	10.57	9.97	9.6	9.62	9.19	9.56	10.08	10.67	9.5	9.72	9.68	9.53	9.9	9.61	9.62	10.54	9.78	9.99	9.33
2406783	CSF3R	7.21	8.01	8.73	7.92	7.06	7.1	6.96	7.1	6.69	7.81	7.24	6.84	7.06	7.99	7.23	7.14	7.1	8.17	8.33	7.19	7.37	7.14	7.2	7.56	7.51	7.87	7.23	8.79	7.56	7.71	7.24	8	7.34	7.23	7.66	7.1	7.59	7.37	7.34	7.54	7.57	7.89	7.65	7.84	7.11	7.46	7.34	7.36
2406926	GRIK3	6.63	6.93	6.98	7.14	7.04	7.05	6.39	6.92	6.38	6.63	7.08	7.26	6.51	6.43	6.84	7.93	7.38	6.17	6.2	6.97	6.14	7.65	7.03	6.45	6.8	7.92	7.98	6.63	9.67	5.99	7.14	5.63	5.86	8.14	8.75	6.41	8.39	6.74	6.84	6.8	7.05	8.56	9.36	7.81	8.87	5.97	7.01	6.59
2407128	MEAF6	7.91	7.77	7.81	7.86	8.03	7.6	7.76	7.75	8.27	7.51	8.19	7.89	7.69	7.84	7.78	7.99	8.12	7.37	7.52	7.9	7.53	7.8	7.92	7.37	8.24	8.43	8.53	8.21	8.66	8.16	8.07	8.57	7.51	8.5	8.46	9.02	8.49	7.82	8.18	8.62	7.83	8.31	7.6	9.34	7.96	8.32	8.17	8.18
2407163	SNIP1	7.64	7.99	7.99	8.14	7.91	7.77	8.12	8	8.16	7.9	8.21	7.94	7.81	8.35	8.14	7.91	8.03	7.89	8.12	7.78	7.87	8.16	8.05	8.11	8.05	7.77	7.91	7.69	7.99	8.14	7.85	7.81	7.91	8.09	7.76	8.09	8.33	7.82	7.95	8.16	7.98	7.8	7.87	8.17	7.95	7.9	8.01	7.93
2407191	GNL2	8.11	8.39	8.18	7.91	8.39	8.37	7.92	7.96	8.51	7.96	8.46	8.48	7.85	8.4	8.04	8.23	8.35	7.95	7.97	8.27	8.21	8.48	8.01	7.91	8.48	8.36	8.41	7.93	8.36	9.72	8.71	8.59	8.33	8.59	8.13	8.45	9.1	8.18	8.38	8.63	8.51	8.59	8.72	8.71	9.25	8.32	8.94	8.39
2407224	RSPO1	7.18	7.78	7.14	7.77	6.95	7.56	7.06	7	7.15	7.43	7.01	7.74	7.35	6.89	7.15	7.38	8.28	6.59	6.89	8.31	7.24	8.3	7.95	6.98	7	6.55	6.88	7.16	6.65	6.59	6.68	7.05	7.85	6.79	6.82	6.86	6.75	6.99	6.92	6.96	7.1	6.83	6.85	6.66	6.67	6.77	7.08	7.54
2407250	C1ORF109	6.1	6.46	6.04	6.28	6.05	6.07	6.2	6.17	6.49	6.44	6.26	6.44	6.07	6.31	6.13	6.32	6.36	6.57	6.07	6.12	6.22	6.22	6.42	6.3	6.35	6.19	6.15	6.25	6.39	6.32	6.19	6.52	6.31	6.66	6.18	6.57	6.73	6.29	6.27	5.92	6.16	6.12	6.4	6.45	6.29	6.46	6.22	6.25
2407314	EPHA10	6.43	6.69	6.7	6.44	6.34	6.53	6.4	6.31	6.49	6.81	6.57	6.38	6.32	6.45	6.54	6.47	6.61	6.36	6.61	6.27	6.27	6.67	6.55	6.51	6.55	6.78	7.11	6.66	7.22	6.47	6.86	6.82	6.45	7.49	7.03	7.23	6.55	6.8	6.65	7.15	6.6	6.39	6.5	6.93	6.93	6.6	6.55	7
2407439	SF3A3	10.04	10.46	9.9	9.57	9.93	10.01	9.92	9.87	10.35	10.39	10.32	9.96	9.45	10.16	10.32	10.1	10.11	9.59	10.11	9.95	9.95	10.12	9.88	9.9	10.34	10.14	9.78	9.26	9.78	10.67	9.92	9.82	9.79	10.16	10.12	10.21	10.34	9.7	9.98	9.82	10.33	10.12	9.9	10.27	10.62	9.81	10.37	9.9
2407478	FHL3	7.53	7.83	7.82	7.89	7.8	8.65	7.87	8.13	7.27	8.07	7.86	7.69	8.39	7.73	7.19	8.12	8.19	7.12	6.98	7.98	7.83	7.94	7.6	7.25	8.26	8.33	8.49	7.78	7.42	8.23	7.93	7.85	7.99	6.91	7.53	7.19	7.76	7.99	7.99	8.06	8.03	7.49	8.75	7.95	7.94	8.23	7.63	7.98
2407496	POU3F1	8.27	8.39	8.41	8.16	8.17	8.32	8.62	8.35	8.2	8.51	8.09	8.34	8.45	8.43	8.4	8.33	8.37	8.41	8.58	8.14	8.56	8.49	8.45	8.7	8.34	8.14	7.79	8.42	8.23	8.09	8.15	8.05	8.04	8.25	8.1	8.51	8.23	8.41	8.37	8.3	8.25	8.17	8.34	8.03	8.06	8.31	7.99	8.38
2407729	RRAGC	8.15	8.8	8.73	8.52	8	8.19	8.23	8.39	8.54	8.37	8.39	8.58	8.21	9.75	8.3	8.53	8.18	9.53	8.96	8.44	9.17	9.02	8.31	9.3	8.54	8.54	8.66	8.14	8.42	8.68	8.43	8.47	8.69	8.38	7.99	8.88	8.87	8.31	8.55	8.37	8.65	8.45	8.82	8.63	8.22	8.8	8.39	8.2
2407755	GJA9-MYCBP	4.47	4.5	4.53	4.43	4.31	4.49	4.46	4.32	4.21	4.55	4.35	4.29	4.29	4.43	4.26	4.49	4.48	4.44	4.21	4.28	4.24	4.63	4.54	4.57	4.46	4.24	4.49	4.08	4.45	4.84	4.49	4.63	4.38	4.53	4.41	4.52	4.66	4.74	4.62	4.7	4.75	4.26	4.72	4.54	4.48	4.46	4.31	4.47
2407786	LOC100130627	5.19	5.19	5.23	5.17	5.06	5.05	5.03	5	5.22	5.36	5.17	5.08	5	5.37	5.24	5.1	5.16	5.07	5.13	4.98	5.2	5.32	5.22	5.27	5.25	5.46	5.52	5.3	5.38	6.33	5.35	5.29	5.7	5.55	5.41	5.11	5.17	5.52	5.24	5.54	5.21	5.07	6.72	5.41	5.22	5.6	5.32	5.37
2407934	PABPC4	7.7	8.85	8.51	8.66	8.36	8.71	8.35	8.47	8.37	8.15	8.53	8.81	8.32	8.69	8	8.69	8.53	8.75	9.34	8.74	8.63	8.83	8.38	8.39	8.64	8.47	8.75	8.55	8.67	9.83	8.57	8.15	8.38	8.29	8.4	8.39	9.7	7.86	8.42	8.39	9.08	9.19	9.06	9.04	9.75	8.79	9	8.71
2407985	HEYL	7.38	8.2	7.78	7.44	7.38	7.82	7.71	7.67	7.3	7.89	7.37	7.62	7.51	7.59	7.56	7.35	7.4	7.77	7.62	7.5	7.39	7.5	7.4	7.83	7.72	8.19	7.71	7.63	7.61	7.3	7.62	7.59	7.38	7.37	7.76	7.72	7.32	8.01	7.66	8.66	7.67	7.49	7.74	7.94	7.39	7.26	7.24	8.1
2408028	NT5C1A	6.39	6.64	6.41	6.55	6.23	6.39	6.67	6.28	6.37	6.73	6.47	6.22	6.47	6.4	6.39	6.15	6.12	6.6	6.4	6.47	6.29	6.55	6.4	6.72	6.43	6.05	6.21	6.33	6.64	6.27	6.26	6.42	6.55	6.4	6.54	6.7	6.44	7	6.57	6.61	6.55	6.64	6.64	6.39	6.25	6.55	6.24	6.43
2408041	HPCAL4	5.63	5.81	5.82	5.52	5.31	5.68	5.76	5.76	5.69	6.04	5.96	5.51	5.72	5.98	5.87	5.68	5.45	5.71	5.81	5.42	5.87	5.94	5.81	5.93	5.93	5.71	5.39	6.06	5.7	5.63	5.63	5.71	5.56	5.85	5.51	5.68	5.52	5.97	5.9	5.91	6.11	5.55	5.46	5.75	5.68	5.79	5.89	5.94
2408111	TRIT1	8	7.92	7.25	7.67	8.19	7.82	7.87	7.63	8.33	7.62	8.16	8.11	7.64	7.4	7.97	8.1	8.14	7.11	7.07	7.75	7.67	7.85	7.84	7.23	7.97	7.9	8.1	7.44	7.43	8.89	7.86	8.14	7.78	7.98	7.38	7.74	8.76	6.96	7.84	7.2	8.09	7.85	8.22	7.88	8.29	7.75	8.09	7.87
2408146	MYCL	7.02	7.36	7.09	7.1	6.99	7.14	6.99	6.92	6.7	7.26	7.2	6.95	7.12	6.9	7.23	7.22	7.1	7.08	7.46	6.77	7.01	7.06	7.26	7.11	7.07	6.84	6.81	7	6.98	7.66	6.85	7.27	7.15	6.98	6.96	7.23	7.42	7.18	7.37	6.92	7.19	7.32	7.22	7.23	6.89	7.17	6.76	7.61
2408189	PPT1	9.46	9.91	10.38	9.89	10.21	10.22	9.89	9.85	9.92	9.7	9.68	9.8	9.43	9.72	9.6	10.56	9.87	9.41	10.82	9.97	9.66	9.47	9.5	9.32	10.05	10.62	10.74	10.99	10.16	10.79	11.15	11.55	10.2	10.71	10.5	11.15	12.28	9.59	10.34	10.66	11.3	10.75	10.2	10.83	11.04	10.7	10.71	10.44
2408244	COL9A2	7.24	7.44	7.57	7.49	7.23	7.5	7.44	7.38	7.56	7.57	7.6	7.28	7.57	7.49	7.6	7.25	7.48	7.45	7.54	7.26	7.32	7.5	7.6	7.58	7.46	7.1	7.03	7.46	7.33	7.64	7.33	7.75	7.44	7.69	7.26	7.53	7.34	7.7	7.49	7.45	7.26	7.36	7.4	7.59	7.21	7.55	7.15	7.69
2408351	RIMS3	6.72	7.24	7.18	7.08	6.89	6.86	7.15	6.86	7.11	7.22	7.25	6.81	7.13	7.1	7.25	7.08	7.09	7.06	7.16	6.96	6.85	7.16	7.11	7.13	7.16	6.97	7.06	6.87	6.91	7.05	7.03	6.92	6.93	7.04	6.95	7.01	7.2	7.16	7.06	6.86	6.93	6.76	7.6	6.98	6.81	7.01	6.79	7.06
2408437	CITED4	7.36	8.19	7.99	8.18	7.77	7.82	7.97	7.94	7.36	7.61	8.64	8.16	8.42	7.58	7.3	8.19	8.82	7.67	7.7	8.24	7.72	8.46	7.91	7.75	7.58	7.98	7.73	7.79	7.18	8.53	7.24	9.58	8.82	7.5	8.84	7.47	9.03	7.78	7.88	7.58	8.15	8.17	9.38	8.37	8.21	7.54	7.69	8.33
2408477	SLFNL1	6.59	6.97	6.78	6.68	6.35	6.63	6.74	6.57	6.64	6.94	6.85	6.49	6.7	6.81	6.78	6.68	6.68	6.68	6.7	6.36	6.73	6.71	6.77	6.76	6.6	6.65	6.48	6.53	6.53	6.74	6.58	6.6	6.7	6.71	6.6	6.66	6.56	6.77	6.62	6.78	6.73	6.61	6.72	6.6	6.7	6.6	6.5	6.8
2408499	SCMH1	9.06	9.11	8.88	9.4	9.18	9.13	9.12	9.16	8.66	9.06	9.26	9.16	9.24	8.97	9.1	9.15	9.19	9.06	8.29	9.39	9.09	9.07	9.28	8.92	9.15	9.16	9.14	8.58	8.43	9.49	9.09	9.31	8.72	8.94	8.46	9.32	9.7	8.7	8.94	8.76	9.17	8.85	9.37	8.8	9.11	8.75	9.06	9.22
2408643	EDN2	7.21	7.37	7.43	7.43	7.21	7.37	7.42	7.26	7.33	7.55	7.49	7.04	7.38	7.5	7.56	7.34	7.25	7.36	7.51	6.93	7.26	7.45	7.3	7.57	7.39	7.29	7.23	7.8	7.38	7.38	7.79	7.91	7.73	7.46	7.38	7.63	7.31	7.89	7.82	7.38	7.68	7.68	8.3	7.37	7.7	7.55	7.27	7.88
2408681	HIVEP3	7.38	7.89	7.55	8.09	7.8	7.51	7.48	7.68	7.46	7.3	8.05	7.61	7.43	7.45	7.58	7.88	7.78	7.22	7.09	7.71	7.67	7.72	7.64	7.27	8.27	8.57	8.78	7.5	8.17	8.35	8.32	7.74	7.67	8.2	7.8	7.49	8.02	7.62	7.71	7.98	7.53	7.35	8.32	8.76	7.99	7.44	8.06	7.86
2408832	GUCA2A	6.53	6.77	6.72	6.68	6.23	6.39	6.67	6.65	6.5	6.83	6.67	6.48	6.57	6.69	6.78	6.44	6.57	6.67	6.58	6.12	6.61	6.54	6.64	6.72	6.47	5.97	6.36	6.35	6.59	6.47	6.54	6.34	6.59	6.56	6.52	6.72	6.74	6.84	6.44	6.75	6.91	6.39	6.75	6.45	7.39	6.6	6.31	6.66
2408855	FOXJ3	9.93	10.23	9.78	10.14	10.3	10.04	9.94	10.19	9.94	10.1	10.09	10.53	9.99	10.16	9.87	10.28	10.21	10.22	9.84	10.29	10.41	10.27	10.14	9.99	10.29	10.19	10.06	9.45	9.97	10.34	10	10.19	9.67	9.82	9.74	10.08	10.63	9.84	10.06	9.64	10.04	9.91	10.13	10.3	9.74	9.88	10.27	9.37
2408929	ZMYND12	5.89	5.9	5.71	5.7	5.65	6.07	5.61	5.96	5.9	6.17	6.03	5.75	5.62	5.97	5.99	6.04	6.25	5.91	5.8	5.86	5.96	6.15	6	5.78	5.89	6.2	5.73	5.65	6.1	5.74	5.79	5.95	5.47	6.02	6.02	6.91	5.75	5.99	6.06	6.32	6.11	6.17	6.12	6.01	6.49	5.68	6.35	6.16
2408955	TMSB4XP1	4.56	4.42	4.57	4.35	4.33	4.6	4.86	4.38	4.58	4.7	4.06	4.37	4.28	4.28	4.45	4.64	4.6	4.5	4.97	4.66	4.66	4.59	4.41	4.72	4.94	5.04	4.79	4.23	4.58	4.57	4.59	4.23	4.2	4.2	4.61	4.52	4.47	4.61	4.42	4.44	4.3	4.41	4.25	4.51	4.34	4.33	4.34	4.69
2408994	CLDN19	7.41	7.72	7.68	7.68	7.48	7.73	7.53	7.45	7.42	7.81	7.8	7.39	7.66	7.52	7.89	7.65	7.72	7.58	7.74	7.47	7.57	7.77	7.79	7.68	7.48	7.12	7.17	7.56	7.41	7.5	7.49	7.38	7.58	7.45	7.72	7.78	7.81	7.95	7.51	7.6	7.45	7.45	7.72	7.55	7.34	7.56	7.3	7.82
2409004	P3H1	7.1	7.23	7.29	7.31	7.1	7.76	7.01	7.58	7.09	7.34	7.06	7.38	7.44	7.75	6.89	7.31	7.03	7.48	7.42	7.22	7.37	7.35	7.16	7.36	7.54	7.87	8.54	7.45	7.38	7.54	7.96	7.76	7.21	7.4	7.51	7.59	8.07	7.99	7.57	7.72	7.55	7.45	7.56	7.67	7.78	7.95	7.3	7.82
2409069	SVBP	6.58	5.32	7.49	6.1	7.45	6.38	5.98	5.42	5.86	6.77	6.72	6.41	5.77	7.05	5.86	7.66	7.04	6.38	5.93	6.44	6.8	6.79	5.4	6.52	6.4	6.77	6.08	6.14	5.22	8.26	6.43	5.61	6.08	6.03	7.15	7.25	6.62	5.45	6.68	5.84	7.71	6.02	6.13	5.91	5.57	6.97	6.13	5.72
2409104	SLC2A1	8.47	8.76	9.31	9.13	8.52	9.26	8.52	8.58	9.3	8.7	9.41	8.71	8.57	8.24	9.07	9.35	9.16	8.08	8.75	8.86	8.72	8.44	8.72	8.65	8.92	9.32	9.68	9.63	8.6	10.38	9.62	9.68	10.19	9.89	9.68	9.38	10.93	9.79	9.2	11.01	9.85	9.65	9.23	9.41	10.25	9.97	10.08	9.45
2409220	EBNA1BP2	7.29	7.89	7.44	7.46	7.49	7.73	7.49	7.36	8.13	7.36	7.8	7.69	7.28	8.03	8.47	7.8	7.77	6.94	7.34	7.59	7.92	7.78	7.62	7.27	8.16	7.92	7.86	7.12	7.73	8.65	8.25	7.91	7.85	8.51	7.85	8.66	9.28	7.65	7.89	8.66	8.15	8.14	7.41	8.07	9.28	7.72	8.11	7.9
2409275	C1orf210	7.55	8.28	7.68	8.15	7.78	8.29	7.46	7.52	7.24	7.67	7.93	7.77	7.86	6.77	7.85	7.99	8.71	6.7	6.7	8.06	7.3	7.38	8.2	6.9	7.53	8.39	8.04	8.05	8.77	8.73	7.69	8.57	8.27	8.29	8.07	9.58	9.71	8.39	7.93	8.8	8.41	8.1	8.6	8.25	7.62	7.64	7.51	8.27
2409310	ELOVL1	8.84	9.8	9.84	9.73	9.21	10.15	9.03	9.56	8.38	9.32	9.29	9.88	9.19	9.98	8.9	9.77	9.87	9.7	9.84	9.75	9.94	9.98	9.74	9.78	10.11	10.15	9.72	9.81	9.9	10.28	10.5	9.92	10.14	9.13	9.86	10.69	10.83	10.34	10.06	10.4	10.1	9.93	10.16	10.2	11.08	10.25	10.17	9.64
2409344	MED8	7.32	7.66	7.89	7.58	7.43	7.64	7.38	7.65	7.24	7.38	7.25	7.63	7.31	7.91	7.21	7.9	7.65	7.72	7.5	7.7	7.86	7.88	7.49	7.53	7.86	8.2	7.87	7.57	7.76	8.61	8.14	8.18	7.78	7.64	7.76	8.89	8.77	7.45	7.99	7.94	8.2	7.92	7.31	7.96	7.99	7.91	8.07	7.51
2409368	HYI	8.15	8.27	8.26	8.2	7.89	8.44	8.41	8.4	7.87	8.41	8.18	8.53	8.1	8.68	8.22	8.27	8.51	8.8	8.39	8.59	8.63	8.64	8.56	8.77	8.3	8.71	8.17	7.73	8.3	8.05	7.56	8.28	7.86	8.13	7.96	8.68	8.13	7.72	8.23	8.14	8.06	7.84	7.48	8.23	8.33	8.24	7.8	8.24
2409507	SLC6A9	7.77	7.83	8.57	8.02	7.57	7.93	7.86	7.8	7.67	8.13	7.81	7.89	7.98	7.86	8.26	7.96	7.84	7.99	7.61	7.81	7.85	7.8	7.86	7.94	7.97	7.76	7.61	8.48	8.24	9.55	8.33	8.39	8.53	7.87	7.97	7.58	9.26	8.8	8.2	11	8.24	8.54	8.22	8.13	9.78	8.18	7.96	8.02
2409613	ERI3	7.36	7.87	7.72	7.52	7.37	7.83	7.56	7.51	7.32	7.6	7.33	7.69	7.33	7.82	7.52	8	7.67	7.53	7.12	7.83	7.9	7.71	7.31	7.54	7.82	8.17	8.13	7.98	7.56	8.71	8.24	8.07	8.02	7.7	8.15	8.26	8.88	7.93	8.01	7.7	8	8.22	7.6	8.1	8.65	7.82	8.03	7.67
2409770	TMEM53	7.86	8.16	8.48	8.16	7.79	8.36	7.85	8.15	7.05	8.06	7.61	7.95	7.8	8.22	7.69	8.49	8.28	8.63	9.23	8.07	8.94	7.95	7.9	8.46	8.38	8.48	8.23	8.94	7.71	7.9	8.17	8.3	8.11	7.66	8.31	8.3	8.89	8.51	8.35	7.96	8.19	8.32	8.09	8.18	8.03	8.57	8.38	8.16
2409820	BEST4	5.9	6.15	6.01	6.17	5.83	6.01	6.29	6.02	5.81	6.39	6.28	6.14	6.23	6.06	6.19	5.93	6.02	6.13	6.32	5.89	5.86	6.15	6.07	6.37	6	5.95	5.63	6.05	5.88	6.1	5.99	5.91	6.17	6.06	6.03	6.28	6.35	6.47	6.05	6.17	6.01	6.06	6.31	5.84	6.2	5.96	5.83	6.17
2409847	PTCH2	7.51	7.4	7.4	7.4	7.2	7.38	7.34	7.55	7.09	7.56	7.41	7.36	7.8	7.47	7.36	7.31	7.36	7.45	7.66	7.69	7.27	7.42	7.49	7.55	7.34	6.93	6.88	7.23	7.03	7.17	6.95	7.17	7.09	7.07	7.07	7.15	7.08	7.25	7.21	7.18	7.2	7.02	7.16	7.03	7.02	6.99	7.17	7.37
2409904	EIF2B3	7.56	7.19	7.52	7.37	7.64	7.55	7.17	7.25	7.85	7.52	7.55	7.73	7.24	8.24	7.72	7.44	7.66	7.7	7.48	7.91	7.47	7.84	7.46	7.66	7.69	7.58	7.38	6.93	7.5	8.2	7.46	7.49	7.41	8.16	6.89	8.08	7.92	7.43	7.51	7.1	7.43	7.35	7.17	7.3	7.93	7.2	7.73	6.96
2409970	HECTD3	7.97	8.39	8.69	9	8.31	8.91	7.98	8.54	7.69	8.21	8.01	8.58	8.52	9.04	8.12	8.35	8.34	9.52	8.76	8.56	8.85	8.89	8.11	8.83	8.47	8.72	9.1	8.63	8.26	8.2	8.41	8.52	7.94	7.93	8.65	8.17	9.59	8.71	8.02	8.56	8.82	8.62	8.17	8.49	8.93	8.48	8.55	8.16
2410111	MUTYH	6.83	7.08	7.01	7.02	6.81	6.96	7.06	6.86	6.93	7.15	7.08	6.8	7.13	6.96	6.93	7.03	6.94	6.77	6.96	6.98	6.95	7.1	6.99	6.99	6.98	6.65	6.77	7.03	7.1	7.6	6.93	6.95	6.88	7.16	7	7.07	7.34	7.16	6.98	7.19	6.91	6.89	6.79	7.09	7.29	6.88	6.89	6.8
2410158	TESK2	7.54	7.3	7.58	7.49	7.47	7.45	7.71	7.25	7.04	7.52	7.86	7.2	7.28	6.8	7.53	8.06	7.76	6.84	8.43	7.46	7.32	7.1	7.7	6.97	7.81	7.05	7.74	8.12	7.65	7.76	7.67	8.65	7.12	7.47	7.98	6.42	9.25	8.1	8.34	8.41	7.69	7.57	6.34	8.77	7.83	7.84	7.63	7.51
2410241	PRDX1	8.43	8.63	8.48	8.56	8.62	9.02	8.16	8.03	9.5	8.55	8.92	8.68	7.7	9.14	9.45	8.79	8.9	8.2	9.07	8.37	8.39	8.63	8.82	8.61	8.62	8.53	8.37	9.09	9.05	9.85	9.48	9.17	9.18	9.57	8.76	9.43	9.56	9.31	9.32	8.79	9.19	9.38	8.51	8.98	9.78	9.29	9.06	8.42
2410283	ccdc17	7.2	7.39	7.26	7.27	7.13	7.12	7.42	7.29	7.08	7.33	7.26	7.28	7.29	7.36	7.35	7.22	7.36	7.42	7.3	7.28	7.32	7.38	7.44	7.42	7.23	7.25	6.7	6.87	6.96	7.01	7.24	7.04	7.11	7.07	7.14	7.33	7.37	7.19	7.09	7.18	7.22	6.91	7.08	7.05	7.39	6.93	7.1	7.17
2410330	GPBP1L1	9.24	9.28	9.27	9.33	9.3	9.18	9.18	9.31	9.1	9.13	9.27	9.6	8.93	9.32	9.05	9.52	9.48	9.06	9.25	9.33	9.62	9.53	9.51	9.11	9.55	9.48	9.34	9.09	9.14	9.54	9.53	9.57	9.07	8.98	8.92	9.32	10.04	9.24	9.18	9.1	9.49	9.08	8.89	9.44	9.56	9.08	9.42	9.15
2410470	PIK3R3	8.37	8.57	8.89	8.12	8.65	8.7	8.69	8.26	8.59	8.16	8.34	9.28	8.08	8.77	8.49	8.99	8.44	7.61	7.85	8.06	8.92	8.62	8.12	8	8.84	8.78	9.21	9.2	8.67	10.06	9.64	10.1	8.95	9.12	8.71	10	10.61	9.23	9.94	7.1	9.55	9.8	9.32	10.12	9.59	8.72	9.19	9.7
2410522	POMGNT1	7.65	7.84	7.79	8.01	7.82	8.32	7.72	7.86	7.7	7.87	7.99	8.13	7.85	8.1	8.03	7.92	8.03	7.89	7.6	8.05	8.02	8.07	7.86	7.83	8.12	9.11	8.24	7.69	8.45	8.41	8.33	8.37	8.02	8.41	8.45	8.78	8.63	8.39	8.08	8.12	7.96	8	7.77	8.78	8.55	7.91	8.08	8.24
2410574	LRRC41	8.45	9.14	8.92	9.12	8.71	9.31	8.65	8.97	8.38	8.98	8.8	9.06	9.04	9.11	8.58	9.01	9.1	9.1	8.66	9.1	9.07	9.11	8.81	8.79	9.15	9.34	9.43	9.25	9.18	9.35	9.37	9.23	9.42	8.53	9.15	9.45	9.66	9.24	8.89	9.46	9.51	9.46	9.19	9.62	9.53	9.06	9.25	9.24
2411173	PDZK1IP1	8.13	9.28	8.44	8.58	8.17	8.27	7.91	7.84	7.8	8.25	8.19	8.6	9.08	7.82	8.1	8.24	9.24	6.75	6.62	9.12	8.13	8.92	8.52	7.42	8.48	9.07	8.33	8.9	7.25	10.89	7.62	9.64	10.36	7.29	7.05	7.23	7.49	8.94	8.45	7.5	7.85	8.81	9.34	6.34	7.86	8.33	8.25	8.24
2411198	TAL1	6.65	7.06	7.03	7.02	6.53	6.87	7	7.17	6.81	7.09	6.89	6.87	6.91	7.04	7.01	6.62	6.7	7.18	6.84	6.89	7.04	6.91	6.85	7.29	6.8	6.45	6.34	6.68	6.69	6.76	6.54	6.55	6.71	6.57	6.7	6.73	6.83	7.01	6.81	6.75	6.75	6.48	6.67	6.71	6.52	6.63	6.41	6.87
2411228	STIL	5.45	5.71	5.69	5.47	5.75	6.41	5.27	5.32	5.36	5.25	5.09	5.68	5	5.2	5.21	6.18	5.85	4.72	5.01	5.2	5.33	5.52	5.32	4.97	5.33	6.03	6.07	5.93	6.99	9.14	7.76	6.05	7.75	6.56	6.33	7.51	8.3	6	7.35	6.18	6.76	7.39	6.55	7.35	8.03	6.48	7.45	5.51
2411575	SPATA6	9.22	8.48	8.36	8.91	9.47	9	8.68	8.99	8.95	8.19	8.71	9.1	8.79	8.48	8.64	8.58	9.02	8.18	7.95	9.31	8.43	8.7	8.82	8.14	8.86	8.9	8.83	7.96	8.34	8.04	7.74	8.65	6.83	8.86	8.4	8.1	8.8	9.18	8.52	7.55	7.43	7.56	7.77	8.31	7.98	7.88	8.46	8.28
2411638	LOC100128922	3.99	3.89	3.63	3.69	4.15	4.18	3.81	4.58	4.07	4.24	4.09	4.29	4.1	3.88	3.9	3.68	4.07	3.88	3.61	3.8	4.27	3.29	3.79	3.46	4.07	4.26	4.54	3.68	3.81	3.86	3.71	4.14	3.68	4.16	3.72	3.64	3.84	4.02	3.77	3.83	3.93	3.81	4.03	3.91	3.92	4.01	4.32	4.45
2411642	AGBL4	5.35	5.34	5.56	5.38	5.29	5.38	5.33	5.39	5.4	5.56	5.46	5.41	5.22	5.06	5.49	5.6	5.24	5.41	5.31	5.16	5.38	5.36	5.37	5.57	5.2	5.13	5.39	5.3	5.58	5.12	5.56	5.46	5.35	5.65	5.72	5.9	6.01	5.72	5.69	5.1	5.3	5.15	5.37	5.6	5.41	5.27	5.52	5.51
2411799	BEND5	6.87	6.61	6.49	6.74	6.72	6.47	6.65	6.73	6.65	6.65	6.35	6.53	6.53	6.29	6.47	6.72	7.06	6.57	6.2	6.52	6.56	6.61	6.8	6.51	6.74	6.26	6.55	6.35	6.22	5.98	6.18	6.34	6.02	6.63	6.49	6.48	6.36	6.34	6.38	6.29	6.1	5.97	6.38	6.34	5.7	6.21	6.62	6.37
2412082	FAF1	8.62	8.73	8.4	8.45	8.81	8.59	8.52	8.48	8.93	8.27	8.79	8.82	8.42	8.65	8.44	8.71	8.77	8.2	7.96	8.79	8.46	8.75	8.42	8.17	8.78	8.76	8.73	8.29	8.37	9.22	8.47	8.79	8.54	8.9	8.3	8.91	9.33	7.84	8.56	8.07	8.64	8.53	9.21	8.96	8.81	8.45	8.69	8.17
2412312	TTC39A	8.83	7.27	10.33	9.02	9.15	9.61	8.68	8.86	10.1	8.74	9.05	8.94	7.98	7.14	9.93	8.93	9.42	6.58	6.58	8.57	8.22	7.08	9.03	7.57	9.05	9.28	9.92	11.24	8.89	8.77	9.84	10.57	8.7	9.88	10.94	10.7	10.82	10.09	10.18	10.66	10.12	10.84	8.75	10.38	11.98	9.11	10.19	9.83
2412360	EPS15	9.32	9.02	9.25	9.22	9.41	9.1	9.09	9.44	9.45	9.04	9.04	9.55	8.92	9.55	8.79	9.34	9.06	9.35	9.56	9.29	9.41	9.49	8.96	9.23	9.41	9.16	9.12	8.77	8.78	8.87	8.85	9.1	8.44	8.31	8.73	9.01	9.26	8.01	8.78	8.48	8.97	8.62	9.26	8.72	8.69	9.15	9.42	8.7
2412529	NRDC	9.26	9.15	8.92	9.05	9.4	9.11	8.97	9.15	9.08	8.88	8.96	9.51	8.63	9.46	8.92	9.13	9.06	9.34	9	9.08	9.39	9.24	8.85	9.26	9.46	9.66	9.6	9.14	9.55	9.79	9.37	9.55	9.05	9.24	9.42	9.65	10.06	8.6	9.28	8.85	9.34	9.52	9.77	9.56	9.84	9.41	9.77	8.87
2412624	RAB3B	5.05	4.77	4.89	5.12	4.99	6.18	5.36	5.22	5.45	5.34	5.52	5.57	5.13	4.98	5.6	5.25	5.82	4.85	5.01	5.24	4.82	4.89	5.1	4.88	5.12	5.26	5.84	4.67	8.18	5.02	5.09	4.66	5.78	4.97	5.03	6.82	8.41	5.52	4.96	5.34	5.43	5.42	4.81	5.21	5.31	6.42	6.41	5.39
2412668	TXNDC12	10.09	9.9	10.32	9.94	10.09	10.51	9.9	10.09	9.34	9.58	9.77	10.05	9.69	10.2	9.6	10.02	10.37	9.58	10.37	10.18	10.07	10.17	10.01	9.98	10.2	10.35	10.31	9.98	10.52	10.57	10.27	10.63	10.06	9.52	10.45	10.74	11.03	10.11	10.26	10.25	10.53	10.54	10.52	10.05	11.1	10.72	10.34	10.26
2412690	KTI12	6.98	7.66	7.25	7.64	7.18	7.81	7.44	7.46	7.2	7.27	7.08	7.46	7.51	7.93	6.87	7.71	7.39	7.88	7.35	7.8	7.39	7.49	7.28	7.41	7.71	7.7	7.38	7.21	7.57	8.42	7.82	7.4	7.91	7.06	7.54	7.96	8.61	7.55	7.55	7.67	7.68	7.58	8.26	7.91	8.43	7.68	7.68	7.07
2412740	CC2D1B	7.55	7.86	7.87	8.1	7.68	7.83	7.88	7.91	7.71	7.6	7.91	7.95	7.8	8.02	7.84	7.93	7.63	8.04	8.03	7.95	7.94	7.91	7.71	7.91	7.98	7.98	8.03	7.65	8.06	8.06	8.05	7.75	8.05	7.75	7.9	7.91	8.21	7.89	7.75	7.98	8.13	7.83	8.37	8	7.93	7.89	7.99	7.95
2412799	ORC1	5.39	5.88	5.76	5.55	5.46	5.85	5.61	5.66	5.43	5.74	5.65	5.61	5.56	5.69	5.7	5.86	5.61	5.51	5.69	5.3	5.45	5.64	5.52	5.65	5.64	5.8	5.72	5.72	6.05	6.99	6.25	5.75	6.35	5.88	5.97	6.37	6.71	5.95	5.84	5.92	6.22	6.18	6.5	6.37	6.77	5.84	6.37	5.93
2412834	ZCCHC11	8.07	7.02	7.55	7.38	8.02	7.5	7.57	7.57	8.31	7.6	8	7.94	7.19	7.35	7.75	8.11	7.86	7.18	7.02	7.86	7.37	7.66	7.7	7.09	7.84	7.73	7.86	7.1	7.59	7.83	6.71	6.68	6.95	6.1	6.64	5.25	5.61	5.68	7.03	5.79	7.36	7.25	8.08	7.33	7.07	7.08	8.03	7.69
2412988	COA7	6.72	7.43	6.77	6.92	6.57	7.17	6.83	6.48	7.01	6.58	7.02	7.04	6.88	7.14	6.91	7.02	7.04	6.81	6.72	6.85	6.89	7.04	6.7	6.71	7.19	6.74	6.63	6.84	7.08	7.76	7.02	6.82	7.08	7.08	6.95	7.26	7.33	6.74	6.9	7.04	6.56	7.07	7.72	7.14	7.93	6.75	7.04	6.86
2413008	RPS13	7.13	7.23	7.14	7.22	7.03	7.1	7.2	6.76	7.05	7.5	7.2	7.19	7.17	7.07	7.44	7	7.1	6.82	7.52	7.05	6.49	7.3	7.24	7.45	7.24	6.83	7.11	6.75	7.08	6.88	6.77	7.24	6.79	7.32	6.88	6.68	7.08	7	7.32	7.05	7.12	6.72	6.9	6.93	6.59	7.1	6.65	7.31
2413032	ECHDC2	9.05	8.79	8.74	9.04	9.09	9.27	8.77	8.98	8.93	8.86	9.07	9.11	8.71	8.69	8.91	8.81	9.43	9.11	8.05	9.25	8.84	8.82	9.13	8.68	8.99	8.83	9	8.03	8.65	8.2	8.3	9.03	7.89	8.79	9.14	9.11	8.57	7.85	8.34	8.12	8.22	8.18	8.96	8.53	7.55	7.96	8.36	8.94
2413115	SLC1A7	6.65	7.05	7.01	6.89	6.43	6.67	6.9	6.73	6.64	6.9	6.79	6.62	6.81	6.94	7.02	6.63	6.73	7.07	7.17	6.49	6.84	6.89	6.76	6.9	6.69	6.37	6.55	6.96	6.75	6.62	6.66	6.68	6.81	6.78	6.76	7.01	6.89	6.95	6.72	6.92	7.08	6.7	6.57	6.8	6.51	6.8	6.43	6.91
2413153	c1orf123	8.99	9.49	9.39	9	9.26	8.99	9.08	8.74	9.08	9.3	8.88	9.57	8.69	9.48	8.92	9	8.91	9.34	9.27	9.32	9.18	9.18	8.99	9.47	9.31	8.94	8.92	8.71	8.75	9.19	8.77	8.9	8.2	9.08	8.82	9.36	9.47	8.61	8.94	8.8	8.65	8.25	9.17	8.97	9.28	8.8	8.77	8.44
2413180	magoh	6.97	6.77	6.77	6.65	6.77	6.56	6.54	6.55	6.56	6.37	6.61	6.52	6.52	6.6	6.36	6.55	6.69	6.51	6.42	6.5	6.73	6.68	6.43	6.69	6.99	6.77	6.83	6.47	6.8	7.14	6.83	7.29	6.84	6.56	6.76	6.97	7.46	6.6	6.65	7.02	6.99	6.81	7.36	6.66	7.03	6.64	6.99	6.46
2413203	LRP8	6.68	7.26	7.14	6.99	7.09	7.25	6.89	6.91	6.93	6.94	7.01	7.05	6.8	7.11	7.02	7.35	7.07	7	7.05	6.92	6.94	7.25	7.01	7.24	7.23	7.09	7.14	7.39	7.71	8.93	8.72	6.95	7.91	7.37	7.57	8.31	8.51	7.26	7.26	7.38	7.64	8.35	9.15	7.3	9.05	7.38	8.24	7.06
2413316	SLC25A3P1	6.29	6.8	6.61	6.56	6.23	6.65	6.85	6.69	6.5	6.78	6.31	6.53	6.78	6.68	7.02	6.48	6.38	6.83	6.77	6.14	6.8	6.76	6.55	6.92	6.7	6.12	6.13	6.47	6.38	6.4	6.52	6.19	6.51	6.38	6.43	6.56	6.44	6.7	6.39	6.54	6.53	6.5	6.72	6.4	6.53	6.3	6.18	6.8
2413332	GLIS1	6.84	7.03	6.93	6.82	6.7	7.17	6.85	6.89	6.53	7.2	7.02	6.74	7.19	6.86	7.02	6.72	7.12	6.79	7.1	6.88	6.79	7.11	7.1	7.14	6.95	6.96	7.17	7.29	6.57	6.75	7.07	7.53	7.02	6.9	7.29	6.91	6.83	6.95	6.55	6.6	7.21	6.78	6.9	6.91	6.68	6.49	6.74	7.31
2413423	NDC1	7.08	7	6.74	6.61	7.38	7.12	6.61	6.81	6.75	6.47	6.78	7.26	6.45	6.79	6.8	7.41	7.05	6.19	6.45	6.98	6.82	6.95	6.55	6.34	7.3	7.35	7.59	7.02	7.03	8.77	8.05	7.87	7.4	7.39	7.42	7.14	8.95	6.62	7.61	7.61	7.72	7.74	8.13	7.99	9.05	7.14	8.06	6.94
2413484	YIPF1	7.2	7.03	7.38	7.38	7.35	7.78	7.04	7.07	7.23	7.01	7.07	7.48	6.67	7.3	7.47	7.77	7.28	6.77	7.33	7.13	7.29	7.23	7.48	6.86	7.79	8.6	8.1	7.74	7.64	7.89	8.51	8.47	7.21	7.69	7.54	8.81	9.33	7.83	7.92	7.67	8.26	7.8	8.16	7.79	8.21	8.19	7.92	7.74
2413519	HSPB11	6.8	5.91	6.01	5.8	6.37	6.28	6.04	6.35	6.44	5.75	6.14	6.14	5.6	6.34	6.41	6.65	6.41	5.86	6.25	6.65	6.08	6.53	6.2	6.01	5.97	6.83	7.34	6.21	7.05	7.27	7.31	7.25	6.54	6.83	6.47	7.09	7.36	6.32	6.98	6.45	6.85	7.12	7.02	6.67	6.92	6.46	7.04	6.75
2413578	TMEM59	10.57	10.11	10.2	10.13	10.3	10.46	10.03	10.09	10.3	10.19	10.13	10.11	9.79	10.44	10.16	10.26	10.55	9.97	10.06	10.25	10.01	10.28	10.23	10.06	10.24	10.66	10.14	10.12	10.29	10.22	9.81	10.65	9.6	10.49	10.56	10.82	10.55	10.32	10.38	10.21	10.36	10.05	10.71	10.22	10.1	10.22	10.08	10.37
2413633	CDCP2	6.25	6.45	6.48	6.29	6.27	6.34	6.39	6.34	6.32	6.59	6.46	6.27	6.45	6.35	6.47	6.34	6.33	6.34	6.52	6.39	6.33	6.57	6.45	6.53	6.38	6.41	6.36	6.26	6.35	6.44	6.41	6.5	6.36	6.45	6.4	6.62	6.42	6.42	6.32	6.56	6.26	6.29	6.49	6.51	6.37	6.35	6.48	6.48
2413685	SSBP3	6.56	6.71	6.83	6.63	6.43	6.57	6.78	6.91	5.87	6.46	6.52	7.3	6.33	6.72	6.22	6.93	6.63	6.56	6.65	6.98	7.38	6.68	6.5	6.42	6.94	7.07	6.65	6.78	6.3	6.91	6.88	6.62	5.85	5.2	5.9	6.74	7.64	6.32	6.33	6.33	6.85	6.92	7.26	6.98	6.71	6.08	6.51	6.51
2413846	fam151a	6.83	6.97	6.77	7.03	6.61	6.81	6.85	6.65	6.93	7.28	6.81	6.65	6.86	6.78	7.15	6.78	6.72	7.07	6.98	6.58	6.69	6.83	7	7.15	6.82	6.44	6.49	6.88	6.62	6.81	6.81	6.65	6.66	6.77	6.86	6.95	6.74	7	6.83	6.7	6.75	6.6	6.84	6.83	6.62	6.9	6.57	6.73
2413879	PARS2	7.31	7.05	7.13	7.41	7.25	7.32	7.36	7.3	7.19	7.01	7.47	7.43	7.25	7.36	7.27	7.42	7.41	7.45	7.39	7.15	7.08	7.38	7.57	7.21	7.32	7.42	7.2	7	7.45	7.8	7.39	7.35	7.5	7.4	7.29	7.54	8.27	7.59	7.38	7.39	7.29	7.55	7.94	7.48	7.58	7.49	7.11	6.94
2413886	TTC22	6.19	6.11	5.95	6.63	5.92	6.11	6.1	5.94	6.19	6.03	6.19	6.19	6.2	5.66	5.97	6.42	6.35	5.92	5.73	6.16	6.13	6.19	6.41	5.99	6.07	6.27	5.47	5.64	6.12	7.24	5.63	6.47	6.81	5.66	6.25	6.08	5.97	6.55	5.82	5.98	6.32	6.05	7.89	5.91	5.91	5.84	5.68	6.32
2413907	DHCR24	10.04	9.26	10.99	11.51	10.23	12.08	10.68	10.78	10.57	9.91	10.93	10.84	10.25	10.68	10.97	10.33	10.64	10.12	8.85	10	10.47	9.91	10.06	10.53	11.07	11.84	11.39	11.72	11.96	10.67	12.02	12.24	11.34	11.26	11.97	11.54	12.99	12.32	11	12.13	10.88	11.44	11.86	11.99	12.12	10.09	11.69	10.71
2413943	USP24	8.04	8.18	8.04	8.24	8.33	8.02	8.03	8.29	8.58	7.81	8.19	8.49	7.74	8.65	8.25	8.48	8.21	8.33	7.98	8.35	8.33	8.46	7.91	8.17	8.23	8.6	8.27	7.2	8.48	8.57	8.22	8.3	7.96	8.6	7.82	7.96	8.32	7.36	7.98	8.03	8.29	7.83	8.57	8.33	8.3	7.94	8.55	7.9
2414366	PLPP3	10.87	11.28	11.07	11.02	10.53	10.91	10.94	11.55	11.08	11.09	10.98	11.12	11.21	11.43	10.39	10.53	10.98	11.85	11.82	11.42	11.21	11.28	11.14	11.43	11.05	9.89	9.9	9.97	10.05	9.56	9.75	9.76	9.04	9	9.94	8.94	9.68	9.81	9.64	9.76	9.98	9.24	10.72	10.21	9.17	10.07	9.84	9.77
2414440	C1orf168	6.15	3.87	3.99	4.14	6.1	5.03	3.94	5.09	5.95	4.39	4.95	4.89	4.33	4.08	4.89	4.52	5.71	3.48	3.57	4.28	4.31	3.92	4.72	3.79	5.74	6.06	8.2	4.05	7.67	3.58	6.27	3.87	3.66	4.22	7.03	4.23	6.45	5.1	4.45	4.64	3.84	3.73	3.55	5.13	3.77	3.67	5.6	4.56
2414505	C8B	5.33	5.54	5.54	5.42	5.22	5.43	5.59	5.41	5.42	5.78	5.53	5.1	5.42	5.55	5.69	5.27	5.31	5.63	5.54	5.1	5.28	5.38	5.67	5.49	5.44	5	5.14	5.33	5.31	5.31	5.17	5.46	5.1	5.54	5.3	5.59	5.3	5.71	5.4	5.49	5.41	5.32	5.33	5.26	5.14	5.35	5.33	5.32
2414558	OMA1	7.24	6.78	6.91	6.96	7.08	6.93	6.83	6.86	7.07	6.91	6.74	7.04	6.66	6.86	6.89	6.75	7.03	6.86	6.7	6.81	6.7	6.92	6.8	6.68	6.84	6.91	6.81	6.87	7.19	7.16	7.15	7.19	6.5	7.31	6.79	6.57	7.21	6.67	7.09	6.78	6.61	7.12	7.19	7.21	7.07	6.64	6.95	6.91
2414958	TACSTD2	8.78	9.77	8.96	9.74	9.23	9.83	9.04	8.94	9.86	9.13	10.21	9.61	9.13	8.36	9.61	8.87	10.02	6.72	6.63	9.45	9.29	9.74	9.63	7.45	10.2	9.06	9.51	9.77	9.14	10.38	10.41	10.51	8.35	9.77	9.44	7.66	6.85	10.02	10.35	10.24	8.66	9.73	11.03	9.72	9.43	9.35	9.07	9.12
2414998	MYSM1	10.08	8.99	9.04	8.75	9.81	9.61	9.09	9.25	9.27	8.75	9.15	9.37	9.01	8.57	8.8	9.3	9.45	8.36	8.42	9.43	8.8	9.01	9.26	8.49	9.62	9.41	9.16	7.76	9.27	9.44	9.53	9.74	8.37	9.36	9.12	9.42	9.62	9.11	9.07	8.67	9.14	8.73	9.56	9.35	9.31	8.61	9.55	9.24
2415084	JUN	9.83	9.7	10.09	10.4	9.48	9.7	9.52	9.98	9.43	10.67	10.14	10.94	8.81	10.56	8.88	9.44	10.5	10.78	10.34	9.74	10.53	11.26	10.77	10.23	10.61	8.67	9.69	9.43	9.65	8.88	9.78	9.86	8.02	8.88	8.49	9.07	9.08	8.38	10.63	9.72	8.73	9.67	9.53	9.77	8.93	9.77	10.41	10.1
2415266	CYP2J2	7.3	6.48	6.55	7.05	6.78	7.72	5.97	6.69	6.78	6.59	6.86	7.05	6.44	5.89	6.85	6.83	7.47	5.97	5.56	6.58	6.2	6.57	7.28	6.21	7.74	6.03	6.62	6.79	6.67	7.22	8.18	7.36	6.68	5.95	5.84	5.55	6.77	7.1	6.98	7.14	6.62	6.6	7.31	8.3	7.71	7.38	7.04	6.1
2415295	C1orf87	4.29	4.67	4.62	4.46	4.24	4.43	4.57	4.46	4.43	4.68	4.6	4.2	4.58	4.54	4.59	4.47	4.48	4.61	4.61	4.44	4.54	4.37	4.51	4.71	4.44	4.31	4.39	4.6	4.61	4.29	4.2	4.43	4.23	4.61	4.35	4.67	4.47	4.72	4.51	4.6	4.52	4.42	4.57	4.35	4.45	4.38	4.44	4.57
2415728	TM2D1	7.46	6.94	7.16	7.09	7.38	7.11	7.05	7.25	7.46	7.3	7.15	7.25	6.95	7.2	7.21	7.23	7.25	7.09	7.04	7.18	7.03	7.24	7.09	6.97	7.26	7.76	7.76	6.88	7.44	7.3	7.87	8.06	6.56	7.68	7.69	7.35	8.26	6.86	7.48	7.27	7.37	6.94	7.69	7.48	7.09	7.17	7.4	7.7
2415837	KANK4	6.78	7.2	7.22	6.99	6.65	6.87	6.83	6.92	6.66	7.08	6.99	7.1	6.93	7.62	7.11	6.89	6.92	7.56	6.87	7.01	7.33	7.65	6.97	7.53	6.87	6.67	7.12	6.82	6.62	6.91	6.94	7.07	7.55	6.74	6.72	6.75	6.58	7.19	6.93	7.04	6.82	6.56	7.82	6.74	6.52	6.85	6.39	7.26
2415910	DOCK7	7.9	7.5	7.48	7.3	7.88	7.62	7.22	7.39	7.68	7.38	7.33	7.81	7.27	7.9	7.21	7.55	7.57	7.34	7.3	7.79	7.58	7.77	7.47	7.24	7.71	7.71	7.47	6.92	7.25	8.62	8.07	7.37	7.38	7.46	7.29	7.55	7.94	6.31	7.24	6.88	7.54	7.64	9.14	7.81	7.78	7.41	7.28	7.28
2416218	ITGB3BP	9.5	7.83	7.14	7.13	8.45	7.93	7.52	7.68	7.97	7.73	8.33	7.71	7.33	7.81	7.8	8.39	8.4	6.8	6.85	8.5	7.93	7.73	7.84	7.02	7.98	8.78	7.89	7.01	7.5	9.17	9	8.31	7.43	8.78	8.14	8.93	9.24	7.12	8.67	7.78	8.5	8.31	8.28	9.07	9.28	7.94	8.31	7.81
2416522	LINC01359	9.09	9.73	9.8	9.66	9.47	9.32	9.52	9.87	9.8	9.56	9.64	9.99	9.37	10.13	9.76	9.89	9.51	10.11	9.84	9.61	10.06	10.05	9.62	9.94	9.97	9.44	10	9.25	9.16	9.4	9.68	9.47	8.92	9.35	9.33	9.01	10.38	9.15	9.39	9.58	9.28	9.12	9.87	9.59	9.23	9.47	9.78	9.95
2417008	INSL5	4.49	4.69	5.04	4.85	4.54	4.77	4.88	4.75	4.92	4.64	4.83	4.45	4.63	4.59	4.77	5.09	4.92	4.87	4.97	4.52	4.64	4.74	4.69	4.65	4.71	4.56	4.48	4.82	4.67	4.63	4.8	4.99	4.86	4.63	4.74	5.18	4.76	5	4.69	5.35	5.21	4.71	4.97	4.78	4.61	4.86	4.09	5.05
2417016	WDR78	6.16	5.23	5.31	5.41	5.98	5.81	5.46	5.63	6.09	5.56	5.94	5.74	5.02	5.4	5.88	5.84	6.1	5.34	4.78	5.53	5.65	5.62	5.82	5.19	5.76	6.16	6.31	5.4	5.37	5.26	4.69	5.54	4.81	5.82	5.39	4.93	6.63	5.33	5.78	5.74	5.39	6.06	4.98	5.43	4.77	5.5	5.46	5.63
2417095	SLC35D1	6.87	6.46	6.26	6.53	6.95	6.42	6.5	6.22	6.58	6.43	6.44	6.89	6.22	6.73	6.28	6.64	6.86	6.39	6.08	6.83	6.47	6.58	6.42	6.09	6.81	7.26	7.31	6.41	7.37	6.62	7	7.33	6.53	6.56	6.72	7.11	7.43	6.23	6.94	6.44	7.58	6.48	6.56	7.42	7.05	6.87	7.09	7.06
2417174	SERBP1	11.19	10.45	10.19	10.65	11.05	10.78	10.67	10.46	11.39	10.78	11.02	11.1	10.6	10.83	10.62	10.96	11.02	10.68	10.36	11.02	10.58	10.88	10.51	10.63	10.92	10.9	10.94	10.62	10.57	11.97	11.08	10.83	11.37	11.18	10.08	10.8	11.85	9.86	10.67	11	11.05	11.13	11.77	11.65	11.79	10.31	10.97	9.92
2417272	GNG12	9.77	9.8	9.67	9.37	9.78	9.81	9.46	9.72	10.31	9.36	9.88	9.84	9.31	10.61	9.41	9.47	9.55	10	9.43	9.81	9.65	10.28	9.41	9.83	9.93	9.46	10.09	9.1	8.41	8.96	7.8	9.72	9.44	9.49	9.03	7.73	9.97	8.81	9.35	9.14	9.39	8.93	9.96	9.2	9.74	8.86	9.47	10.34
2417362	DIRAS3	6.79	6.66	6.59	7.56	6.38	7.08	6.9	6.31	6.65	6.42	7.04	6.67	6.43	6.25	7.04	6.77	7.54	6.12	6.29	6.81	6.45	6.49	7.63	6.19	7.08	5.88	7.06	6.61	5.96	5.74	5.75	6.26	5.81	6.1	5.96	6.03	5.65	6.2	6.44	6.14	5.94	6.04	5.96	5.95	5.86	5.7	5.99	7.2
2417390	WLS	9.08	9.06	8.66	8.89	10.09	9.44	8.91	9.12	9.32	9.19	9.55	9.3	8.93	9.1	9.18	8.97	9.67	8.81	8.32	9.41	8.82	8.85	9.09	8.46	9.17	8.59	9.17	7.78	6.78	6.35	7.16	8.59	9.22	8.9	6.77	9.01	6.44	8.56	8.44	8.14	8.17	8.72	6.49	8.07	7.29	8.4	8.07	8.54
2417500	RPE65	4.65	4.4	4.25	4.49	4.59	4.22	4.09	4.51	4.93	4.34	4.64	4.09	4.39	4.21	4.13	4.42	4.45	4.15	4.27	4.21	4.17	5.07	4.21	4.27	4.13	4.13	4.09	4.52	4.09	4.1	4.15	4.37	4.09	4.15	4.08	4.31	4.29	4.42	4.15	4.42	4.58	4.02	4.74	4.16	4.1	4.11	4.11	4.39
2417528	DEPDC1	4.53	4.67	4.67	3.9	5.18	5.28	3.99	4.61	4.5	4.89	4.08	4.17	4.21	3.65	3.97	5.79	4.82	4.1	4.27	4.69	4.41	4.47	4.24	3.72	4.74	4.86	5.5	5.27	6.27	8.26	6.89	5.63	7.73	6.09	5.77	6.54	6.78	4.93	5.87	5.56	6.59	7.31	7.29	7.76	7.72	5.16	6.93	5
2417737	LRRC40	7.4	6.81	6.71	5.95	7.35	7.12	6.63	6.67	7.38	6.59	7.02	7.16	6.23	7.13	6.45	7	6.79	6.37	6.63	6.93	6.84	7.01	6.47	6.59	7.06	7.05	7.24	6.48	6.42	7.72	7.22	7.15	7.03	7.13	6.35	7.11	7.81	6.17	6.86	6.82	7.37	7.34	7.49	7.38	7.58	6.78	6.95	6.93
2417791	ANKRD13C	7.89	7.63	7.68	7.53	7.98	7.78	7.6	7.69	7.89	7.54	7.62	7.78	7.51	7.98	7.56	7.79	7.81	7.59	7.34	7.85	7.71	7.86	7.43	7.55	7.9	8	8.11	7.25	7.57	7.8	7.91	7.97	7.95	7.65	7.53	8.03	8.46	7.2	7.77	7.5	7.77	7.85	8.45	8.4	8.34	7.67	7.83	7.7
2417945	ptger3	4.7	5.88	6.27	5.76	4.22	5.11	4.93	5.67	3.97	5.4	4.44	5.16	4.98	6.97	4.39	5.28	5	7.15	5.14	5.2	6.15	5.77	4.95	6.33	6.04	4.82	5.51	4.93	4.21	3.65	5.11	5.05	4.73	4.13	4.91	4.14	5.01	5.16	5.72	4.62	4.55	4.9	4.66	5.8	6.41	5.09	5.23	4.77
2418000	ZRANB2	10.24	9.54	9.05	9.09	9.9	9.49	9.41	9.3	9.94	9.12	9.42	9.75	9.28	9.13	9.33	9.43	9.66	8.68	8.56	9.84	8.98	9.55	9.35	8.96	9.45	9.54	9.67	8.63	9.17	9.88	8.85	9.82	9.13	9.22	9.09	9.25	9.74	8.25	9.39	8.93	9.34	8.92	9.86	10.11	9.43	8.91	9.72	9.15
2418078	NEGR1	7.62	7.47	8.33	6.99	6.75	6.98	7.08	7.7	6.99	7.45	6.96	7.23	7.29	8.95	6.65	6.98	6.37	8.25	8.15	7.59	7.46	8.4	6.76	8.07	7.17	7.82	8.11	6.98	9.37	6.39	6.47	7.19	6.12	6.47	6.4	6.06	6.28	7.07	6.92	6.81	6.54	6.49	6.14	7.53	6.3	6.6	6.58	7.29
2418299	LRRIQ3	2.73	2.84	2.96	3.09	2.55	2.51	2.79	3.45	3.33	2.92	2.6	2.72	2.77	4.55	2.83	2.6	3.17	4.05	2.89	2.35	3.65	3.84	2.92	3.52	2.93	2.83	2.6	2.55	2.7	2.57	2.64	3.41	2.86	2.87	3.05	2.47	2.54	2.89	2.47	2.87	2.63	2.75	2.66	2.49	2.42	2.63	2.53	3.03
2418408	ERICH3	4.7	4.6	4.72	4.96	4.38	4.64	4.43	4.78	5.02	4.83	4.91	4.59	4.71	4.65	5.4	4.67	4.68	4.46	4.61	4.71	4.42	4.64	5.24	4.69	4.6	4.19	4.04	4.58	4.58	4.24	4.18	4.97	4.19	5.9	5.08	4.53	4.63	4.73	5.19	4.79	4.74	4.4	4.39	4.79	4.43	4.34	5.03	5.32
2418451	CRYZ	8.21	7.2	7.45	7.72	8.52	7.4	7.44	7.65	7.64	7.72	7.01	7.56	7	7.98	7.55	7.17	7.67	7.28	7.67	7.62	7.35	7.76	7.19	7.04	7.97	8.11	8.41	6.57	8.22	8.04	7.09	8.76	6.62	7.17	8.71	6.98	7.78	7.51	7.73	7.59	8.07	7.5	7.69	8.68	6.9	7.11	8.01	7.97
2418570	SLC44A5	6.1	5.1	5.54	5.72	5.93	7.88	6.95	5.82	6.25	5.75	5.56	5.71	5.38	5.71	7.83	7.4	5.53	5.11	5.18	5.19	4.99	5.2	5.63	5.62	5.69	7.32	5.65	5.61	5.46	6.45	5.27	5.57	5.13	6.26	5.73	5.06	9.62	5.74	8.3	5.44	6.15	6.41	4.94	6.29	5.65	5.27	9.07	7.56
2418700	ASB17	2.67	2.84	2.66	2.76	2.57	3	2.58	2.84	2.58	2.91	2.53	2.63	2.79	2.82	2.77	2.67	2.82	2.67	2.85	2.7	2.68	2.66	2.74	2.83	2.7	2.64	2.71	2.68	2.62	2.69	2.55	2.84	2.52	2.57	2.76	2.86	2.71	3.13	2.7	2.84	2.55	2.68	2.6	2.75	2.8	2.69	2.6	3.17
2418929	PIGK	9.26	8.34	8	8.15	9	8.68	8.06	8.39	8.62	7.9	7.94	8.39	7.93	8.72	7.86	8.41	8.43	8.06	8.01	8.26	8.52	8.48	8.12	8.04	8.76	8.71	8.66	7.97	7.91	7.96	8.39	8.95	8.12	8.84	8.02	8.13	9.28	8.21	8.47	8.11	8.38	7.97	8.82	8.92	8.77	8.46	8.5	8.42
2419046	ZZZ3	9.21	8.29	8.28	8.49	9.18	8.74	8.63	8.4	8.82	8.44	8.69	8.84	8.1	8.49	8.48	8.82	8.84	8.03	9.56	8.65	8.51	8.37	8.6	8.02	8.71	8.88	8.66	7.69	8.63	8.94	9.02	8.74	8.93	8.66	8.3	8.9	9.5	7.88	8.4	8.06	8.69	8.55	8.91	9.25	8.69	8.34	9.06	8.6
2419113	USP33	8.36	7.86	8.3	8.11	8.17	8.31	8.01	8.34	8.73	7.84	8.13	8.58	7.51	8.89	8.33	8.24	8.18	8.48	7.94	7.99	8.46	8.41	8.08	8.37	8.29	8.5	8.15	7.64	7.97	8.34	8.17	8.16	8.21	8.44	7.74	8.5	8.88	7.03	7.87	7.63	8.24	7.8	8.61	8.28	7.95	7.71	8.14	8.36
2419219	NEXN-AS1	5.96	6.4	6.2	6.2	6.08	6.21	6.35	6.25	6.18	6.53	6.29	6.22	6.16	6.35	6.24	6.25	6.02	6.13	6.04	6.2	6.32	6.51	6.28	6.4	6.06	5.99	6.07	5.99	6.05	6.02	5.97	6.11	6.06	6.07	6.02	6.26	6.43	6.38	6.3	6.04	6.18	7.2	6.53	6.52	5.95	6.54	6	6.25
2419235	FUBP1	10.21	10.06	9.46	9.51	10.24	9.92	9.75	9.72	10.18	9.44	10.05	10.11	9.66	9.49	9.86	10.07	10.02	9.03	9.26	10.11	9.56	9.9	9.79	9.22	10.16	10.11	10.26	9.33	9.97	10.49	10.05	10.47	10.03	9.97	9.74	10.24	10.43	9.4	10.04	9.74	10.37	9.98	10.01	10.5	9.84	9.77	10.39	9.83
2419432	ADGRL4	9.03	9.34	9.45	8.43	8.73	8.87	9.73	9.83	8.9	9.43	8.45	9.83	8.89	9.87	8.83	8.59	8.38	9.48	8.42	9.26	9.99	9.07	8.08	9.76	9.71	8.67	8.05	8.4	7.68	7.51	7.79	8.51	7.13	8.55	7.99	8.58	7.21	7.37	8.22	8.63	8.05	7.88	7.33	7.78	7.7	7.61	8.18	8.3
2420229	TTLL7	6.4	6.59	6.74	6.89	6.09	6.83	6.49	6.75	6.68	6.33	6.37	6.91	5.95	7.58	6.22	6.68	6.49	7.24	5.67	6.34	6.86	7.17	6.46	6.91	7.11	6.55	6.33	7.21	5.56	6.76	6.25	6.73	5.73	6.55	5.85	5.99	4.79	6.14	6.72	7.11	7.31	6.67	5.48	6.78	6.95	7.91	6.67	6.98
2420427	GNG5	8.4	9.04	9.29	8.84	8.89	9.05	8.85	8.89	8.29	8.99	8.4	8.75	8.54	9.2	8.7	8.98	8.98	8.99	9.68	8.57	9.05	8.83	8.54	8.95	9.03	9.98	9.24	9.25	9.2	9.7	9.76	9.29	9.34	8.4	8.69	9.28	9.13	10.74	9.06	9.91	8.51	9.16	9.19	9.4	9.88	9.4	9.17	9.36
2420467	CTBS	8.21	7.94	8.45	8.18	8.34	8.72	8.07	8.16	7.73	8.19	7.91	8.18	7.73	8.13	7.89	8.1	8.32	8.09	8.7	8.2	7.92	8.18	7.91	7.86	8.31	8.8	8.23	8.33	8.34	8.33	8.21	8.48	8.03	8.13	8.69	8.29	8.27	8.85	8.17	8.48	8.15	7.94	8.63	8.46	9.2	8.23	8.8	8.17
2420511	LINC01555	4.51	4.7	4.94	5.07	4.45	4.94	5.17	4.95	5.04	5.6	5.22	4.74	4.74	4.82	5.36	4.91	5.28	5.73	5.36	4.51	4.73	5.43	4.8	5.37	4.8	4.25	4.04	4.76	4.87	5.13	5.06	4.61	4.79	5.04	4.88	5.05	5.05	5.62	5.08	5.3	5	4.6	5.02	4.37	4.59	4.68	4.49	5.46
2420521	SSX2IP	6.18	5.28	4.94	5.02	6.21	5.9	4.73	4.96	5.58	5.42	5.09	5.46	4.71	4.94	5.27	5.55	5.64	4.45	4.6	5.18	4.73	5	5.14	4.58	5.46	5.88	5.97	5.39	5.82	7.08	6.13	5.72	6.03	6.75	5.51	5.99	6.26	5.63	5.93	5.74	5.79	5.75	5.75	6	6.77	5.29	6.08	6.13
2420615	LPAR3	6.59	6.72	5.53	7.06	8.62	7.47	6.97	5.77	7.23	6.97	7.07	7.39	6.58	5.72	7.33	7.03	7.26	5.39	5.42	7.38	6.58	6.99	7.12	5.74	6.52	5.63	5.98	5.54	6.74	7.82	6.6	6.41	7.25	8.09	5.74	6.23	5.67	6.07	6.27	5.49	6.26	5.59	6.74	5.63	7.63	6.28	6.99	6.01
2420642	MCOLN2	5.62	6.12	5.46	5.53	5.78	5.53	4.86	5.43	5.94	5.37	5.42	6.22	4.96	4.96	5.02	7.3	6.1	5.15	5.44	5.15	5.16	5.75	5.34	5.62	5.59	6.13	6.57	6	6.9	7.76	6.84	5.37	6.32	5.37	5.47	5.33	6.49	5.11	6.47	5.71	6.71	6.53	5.75	5.99	6.4	7	8.91	6.07
2420681	MCOLN3	6.34	6.29	6.28	5.64	6.18	5.91	5.88	7.19	6.17	6.32	5.98	6.51	5.71	6.51	5.91	5.72	5.96	7.21	7.8	6.15	6.45	5.84	5.36	6.66	6.15	5.48	5.99	5.16	5.08	8.38	5.02	5.35	6.41	5.84	5	4.94	5.33	4.94	5.64	5.64	5.61	5.32	4.81	7.05	5.09	5.82	5.16	5.11
2420790	C1orf52	8.02	7.9	7.71	7.43	7.93	7.87	7.79	7.78	8	7.69	7.8	7.57	7.43	7.83	7.73	7.62	7.97	7.4	7.58	7.79	7.63	7.91	7.65	7.5	7.82	7.56	8.01	7.43	7.37	8.3	7.76	7.95	7.77	7.67	7.51	7.88	8	7.42	7.29	7.89	8.21	7.53	7.76	8.54	7.73	7.39	7.88	7.65
2420808	BCL10	7.07	7.41	7.39	7.26	7.18	7.46	7.24	7.21	7.38	7.12	7.29	7.39	7.27	7.61	7.26	7.43	7.19	7.01	7.52	7.39	7.28	7.58	7.27	7.21	7.59	7.51	7.59	6.99	7.09	7.56	7.74	7.27	7.37	7.27	7.06	7.66	7.52	7.49	7.38	7.93	7.24	7.46	7.6	7.89	7.3	7.42	7.32	7.2
2420832	DDAH1	8.34	8.73	8.58	8.86	8.64	9.03	8.04	8.26	8.63	8.14	8.15	8.74	8.28	8.1	8.95	8.74	9.14	7.4	6.61	8.48	8.45	8.54	8.55	7.59	8.33	8.66	9.47	9.31	8.48	8.73	8.86	9.23	8.65	9.3	9	9.77	10.09	9.03	8.81	9.32	8.98	9.25	8.56	9.6	9.28	8.94	8.61	9.34
2420958	ZNHIT6	8.08	7.61	7.49	7.28	8.13	7.68	7.7	7.69	8.1	7.33	7.51	8.04	7.11	7.78	7.47	7.86	8.04	7.37	7.03	7.84	7.68	7.72	7.32	7.2	8.04	8.03	8.22	7.45	7.81	8.14	7.91	8	7.63	8.05	7.61	8.15	7.99	7.73	8.32	7.99	7.7	7.82	8.3	10.83	8.17	7.7	8	7.43
2421000	COL24A1	5.55	5.51	5.65	5.46	5.47	5.63	5.38	5.4	5.66	5.68	5.45	5.37	5.62	5.61	5.63	5.34	5.5	5.81	5.4	5.3	5.18	5.45	5.48	5.61	5.48	5.97	5.83	5.98	5.61	5.42	5.67	5.96	5.46	5.79	5.47	5.46	5.66	6.26	5.73	5.93	5.48	5.51	5.43	6.1	5.68	5.91	5.6	6.13
2421121	ODF2L	7.53	6.62	6.83	6.47	7.26	6.93	6.83	7	7.25	6.42	6.63	7.1	6.35	7.18	6.34	7.09	7.21	6.05	6.26	7.03	7.08	7.12	6.58	6.5	7.17	7.08	7.34	6.65	6.22	7.23	6.43	7.19	6.88	5.64	6.42	6.24	7.61	6.18	7.01	6.45	7	6.75	7.08	7.1	6.71	7.15	7.44	7.05
2421271	SELENOF	10.93	10.47	10.28	10.2	10.87	10.65	10.41	10.35	10.63	9.94	10.62	10.33	10.23	10.82	10.51	10.51	10.73	10.07	10.64	10.41	10.29	10.38	10.32	10.26	10.68	10.47	10.5	10.05	10.18	11.02	10.42	10.83	10.72	10.44	10.41	10.6	10.56	10.26	10.66	10.63	10.84	10.46	10.53	10.54	10.58	10.62	10.71	10.34
2421753	GTF2B	7.2	7.04	6.98	6.74	6.79	7.02	6.87	6.33	6.89	6.9	7.1	7.05	6.86	7.14	6.92	6.9	7.03	7.03	7.1	7.06	7.01	7.13	6.5	6.85	7.26	6.78	6.71	6.68	6.68	7.4	6.69	6.92	6.82	6.92	6.66	7.2	7.36	6.44	6.96	6.89	7	6.67	6.81	7.14	6.81	6.89	6.99	6.27
2421782	RBMX	8.65	7.95	7.84	7.93	8.44	8.48	7.91	8.04	8.44	8.13	8.29	8.21	7.63	8.06	7.92	8.48	8.28	7.55	7.56	8.36	8.18	8.03	8.01	7.94	8.5	8.57	8.45	7.55	8.15	8.36	7.73	8.18	8.12	7.93	7.82	8.45	7.89	7.28	8.09	7.78	7.89	8.02	6.99	8.69	7.83	7.9	8.67	8.19
2421843	gbp1	7.52	6.5	7.08	7.84	6.88	7.29	6.42	7.06	7.25	7.16	7.08	6.84	6.59	7.03	6.69	7.65	7.14	6.43	6.75	7.15	6.82	7.35	6.77	6.63	7.62	7.78	7.34	6.81	7.07	7.27	7.69	7.67	8.23	7.44	7.03	6.3	7.12	7.76	7.44	7.66	7.07	7.31	7.49	7.01	7.18	7.43	8.15	7.11
2421925	GBP4	6.7	7.24	7.5	7.58	7.02	7.12	7.04	7.35	7.04	6.98	7.49	7.06	6.74	7	6.98	8.66	6.85	7.16	6.88	7.19	7.59	7.29	7.12	7.1	7.35	6.71	7.03	7.35	7.34	7.73	7.36	6.78	7.44	6.33	6.12	7.56	9.39	6.61	6.65	7.42	7.71	7.13	7.59	6.5	7.21	8.04	8.05	7.07
2422035	GBP5	6.23	6.46	7.06	6.41	5.94	6.01	5.47	6.38	5.72	6.46	5.94	5.69	5.56	6.28	5.97	8.52	6.02	6.69	6.92	6.02	6.97	6.23	5.81	6.77	6.38	6.85	6.73	7.31	7.64	10.2	8.34	6.16	9.59	5.3	6.07	6.24	8.56	5.29	6.66	7.05	8.66	7.93	7.91	6.78	7.92	9.53	9.27	6.76
2422227	GEMIN8P4	5.13	5.49	5.48	5.22	4.95	4.92	5.12	5.15	5.21	5.32	5.45	5.33	5.09	5.33	5.31	5.61	5.39	5.81	5.06	5.27	5.47	5.31	5.21	5.06	4.93	5.46	5.62	4.92	5.51	5.19	5.53	4.89	5.63	5.31	5.48	5.55	5.35	5.68	5.76	4.85	5.57	5.63	5.09	5.4	5.02	5.65	4.98	5.68
2422398	barhl2	6.17	6.49	6.48	6.49	6.28	6.19	6.42	6.48	6.28	6.64	6.4	6.06	6.53	6.47	6.53	6.28	6.5	6.63	6.67	5.93	6.37	6.65	6.48	6.57	6.26	6.15	6.14	6.62	6.44	6.34	6.23	6.35	6.41	6.58	6.59	6.52	6.55	6.74	6.4	6.64	6.74	6.34	6.4	6.68	6.42	6.45	6.1	6.86
2422517	ZNF644	9.82	9.18	8.63	8.71	9.74	9.32	9.1	8.9	9.7	8.65	9.52	9.35	8.8	8.96	8.89	9.14	9.45	8.34	8.6	9.47	9.13	9.26	8.94	8.37	9.18	8.93	8.95	8.06	8.57	9.75	8.98	9.2	8.76	8.91	8.63	8.71	9.1	8.05	8.82	9.49	9.17	8.95	9.47	9.08	9.12	8.59	9.36	8.7
2422612	HFM1	3.45	3.21	3.49	3.28	3.29	3.27	3.23	3.5	3.42	3.66	3.39	3.66	3.37	3.56	3.31	3.1	3.06	3.31	3.16	3.46	3.4	3.34	3.16	3.36	3.59	3.09	3.21	3.27	3.57	3.33	2.99	3.29	3.06	3.02	3.14	3.65	3.08	3.19	3.25	3.29	3.43	3.05	3.15	2.99	3	3.06	3.1	3.36
2422722	TGFBR3	9.89	10.7	10.19	10.3	10.27	10.22	10.37	11.2	10.32	10.11	10.16	10.66	10.42	11.17	10.77	9.57	10.53	10.86	9.7	10.84	10.69	10.41	10.17	10.55	10.41	7.33	7.95	8.21	7.41	7.17	7.02	8.3	10.19	8.81	7.33	6.3	6.4	6.06	10.05	6.87	8.62	7.51	7.99	6.56	9.33	6.49	9.61	7.59
2422885	GLMN	7.31	6.59	5.97	6.02	7.05	6.61	6.23	6.12	6.92	6.3	6.57	6.79	6.09	6.6	6.48	6.91	6.88	5.72	5.89	6.61	6.25	6.64	6.5	5.95	6.95	7.1	7.17	6.1	6.75	7.6	6.79	6.91	7.14	7.43	6.61	7.07	6.88	6.08	7.18	6.2	6.81	6.48	6.85	7.23	7.01	6.34	7.69	6.32
2422967	GFI1	6.64	6.96	6.88	6.92	6.69	6.81	7.05	6.79	6.81	7.1	6.99	6.9	7.01	6.95	6.99	7.11	7	6.78	6.86	6.69	6.91	6.97	7.04	7.13	6.94	6.53	6.58	7.05	7.15	7.01	6.89	6.53	7	6.56	6.81	7.04	7.15	6.92	6.86	7.01	7.12	6.88	7.01	6.86	6.69	7.16	6.9	6.94
2423017	EVI5	7.48	7.2	7.24	7.13	7.4	6.95	7.17	7.46	7.58	6.69	6.94	7.38	6.49	7.92	7.04	6.97	6.96	6.94	7.46	7.03	7.26	7.35	6.8	6.67	7.53	7.52	7.48	6.57	6.63	6.92	6.77	7.27	7.12	6.97	6.91	6.81	6.66	6.15	6.83	6.6	7.04	6.93	7.01	7.44	6.58	6.81	6.89	6.66
2423175	FAM69A	7.54	8.04	8.54	7.81	7.68	8.28	7.77	8.47	6.85	7.99	7.29	7.79	8.01	8.85	6.87	8.22	7.67	9.24	6.71	7.83	8.04	8.66	7.87	8.3	8.42	7.32	8.01	6.26	7.57	7.35	5.94	7.79	6.09	6.83	7.96	7.25	5.88	6.96	7.5	6.68	7.58	6.18	6.55	7.7	6.6	7.75	8.45	6.57
2423264	TMED5	9.39	9.57	9.42	8.97	9.1	9.38	8.78	9.16	9.3	8.48	8.85	9.4	8.79	9.77	8.91	9.3	9.08	9.45	9.76	9.24	9.85	9.5	8.86	9.4	9.61	9.21	9.09	8.8	9.08	9.98	9.13	9.38	9.28	9.23	9.52	9.85	9.54	9.32	9.3	9.02	9.46	8.88	9.49	9.53	9.67	9.4	9.62	9.05
2423422	BCAR3	6.59	7.23	7.41	7.34	7.21	7.09	7.14	7.39	7.09	7.1	7.17	7.61	7.07	7.41	7.06	7.29	6.94	7.3	7.17	6.98	7.57	7.38	7.05	7.06	7.33	7.3	7.85	7.16	6.94	6.66	8.13	7.26	7.35	7.67	7.45	7.14	8.7	6.8	7.1	8.15	8.2	7.81	6.62	7.47	7.27	7.35	7.42	7.05
2423597	DNTTIP2	7.93	7.86	7.39	7.36	7.9	7.57	7.52	7.47	8.22	7.23	7.89	7.8	7.01	8.3	7.5	7.61	7.83	7.43	7.54	7.66	7.88	8.06	7.27	7.48	7.98	7.79	7.63	6.93	7.46	8.72	7.33	7.9	8.05	7.86	7.21	7.74	7.92	7.04	7.85	7.53	7.63	7.96	7.41	7.91	7.78	7.52	7.9	7.46
2423625	GCLM	5.91	6.35	6.32	5.87	6.06	6.25	5.98	5.78	5.91	5.62	5.74	6.3	5.69	6.84	6.14	6.11	6.11	5.95	5.68	5.91	6.51	6.34	5.89	6.37	6.47	6.31	6.41	6.03	5.78	6.85	6.19	6.19	6.97	6.89	6.09	7.2	6.11	6.02	6.24	6	6.21	6.56	6.35	5.75	5.82	6.18	6.45	6
2423669	ABCA4	6.04	5.96	5.98	5.85	5.57	5.73	5.91	5.93	5.83	6.08	5.97	5.78	6.01	6	5.87	5.8	5.98	5.74	5.73	5.86	5.75	5.97	5.84	5.86	5.95	5.49	5.68	6.6	5.82	6.23	5.76	5.72	5.89	5.74	5.62	5.8	5.58	5.97	6.34	5.83	5.93	6.25	5.63	5.66	5.48	5.68	5.49	5.88
2423829	ARHGAP29	8.94	9.18	8.56	8.47	9.24	8.64	9.23	8.94	9.04	8.74	8.77	9.21	8.36	9.26	8.52	8.45	8.54	8.71	6.82	8.65	9.25	8.52	8.08	8.58	9.44	7.48	9.79	7.96	6.49	8.97	8.04	9.53	8.4	9.68	7.61	8.26	7.7	7.31	9.11	8.7	9.44	9.19	8.14	7.66	8.65	8.42	8.01	9.41
2423907	F3	7	7.88	7.82	7.76	9.18	7.48	8.62	8.59	9.24	7.08	8.59	8.18	7.3	8.21	7.7	7.09	8.42	8.13	8.14	7.83	8	7.83	7.67	8.29	7.7	7.67	7.24	7.55	6.59	7.09	7.32	7.33	7.15	7.62	7.22	6.73	7.69	7.1	7.12	6.92	7.26	6.79	7.49	6.84	7	6.84	8.01	7.41
2424102	CNN3	8.99	9.22	9.1	9.36	9.44	9.54	9.26	9.32	10.33	9.48	9.88	9.42	8.66	10.23	9.57	9.15	9.29	8.79	8.1	8.98	9.54	9.4	8.74	9.23	9.65	9.27	9.84	9.29	7.37	9.78	9.17	9.43	9.44	8.76	8.16	9.26	9.45	9.56	9.01	8.64	9.63	9.44	9.18	8.41	9.5	9.67	9.03	9.86
2424148	ALG14	7.58	7.74	7.56	7.25	7.65	7.68	7.27	7.3	7.26	7.21	7.13	7.43	6.99	7.97	7.33	7.46	7.52	7.83	7.22	7.71	7.72	7.53	7.1	7.43	7.91	8.17	7.25	6.98	7.51	7.56	7.38	8.05	7.48	7.58	6.94	8.89	8.47	7.27	7.83	6.67	8.52	7.62	6.9	8.1	7.52	7.41	7.46	8.01
2424524	DPYD	8.79	8.64	8.63	8.72	9.08	8.46	8.62	8.88	9.11	8.62	8.83	8.89	8.44	8.83	8.55	8.9	8.57	8.54	9.34	8.83	8.69	8.68	8.48	8.57	8.99	8.39	8.54	8.07	8.06	8.78	7.82	8.18	8.01	7.35	7.59	6.75	8	6.98	8.26	7.59	8.84	7.64	9.58	8.13	7.55	8.68	8.64	8.32
2424740	MIR137HG	5.14	5.2	4.79	5.19	4.68	5.1	5.15	4.29	4.88	5.15	5.02	4.61	4.81	5.08	5.93	4.97	5.31	5.42	5.18	3.96	4.58	4.85	5.46	5.34	5.13	4.3	4.36	5.1	5.16	5.19	4.87	4.48	4.73	4.88	5.06	5.03	4.82	5.16	5.23	5.86	4.74	4.86	5.83	4.7	4.99	4.8	4.07	5.4
2425118	SASS6	7.28	6.48	6.09	6.48	7.2	7.06	6.56	6.64	6.16	6.36	6.14	6.85	6.08	6.29	5.91	6.87	6.89	5.97	5.59	6.96	6.42	6.75	6.59	5.65	6.7	7.43	7.12	6.23	6.89	8.22	7.04	7.44	7.46	6.64	6.93	7.56	8.18	6.12	7.33	6.47	7.63	7.29	7.18	7.96	7.84	6.99	7.8	6.91
2425173	LRRC39	4.21	4.32	4.09	4.24	4.54	4.55	4.19	4.29	4.63	4.14	4.23	4.32	4.09	4.86	4.72	4.45	4.56	4.25	8.16	4.3	4.48	4.6	4	4.38	4.5	4.42	4.64	4.6	3.68	4.65	4.03	4.37	4.25	4.46	4.16	4.71	4.22	4	4.73	3.96	4.38	4.73	4.35	5.47	4.57	4.08	4.57	4.12
2425212	DBT	7.42	6.95	6.74	6.59	7.19	7.03	6.76	6.84	7.34	6.85	6.8	7.47	6.51	7.13	6.93	7.18	7.18	6.91	6.38	6.92	7.08	7.13	6.77	6.84	6.99	7.31	7.06	5.71	6.74	7.05	6.34	7.15	6.93	7.46	6.49	6.96	7.44	6.59	6.66	6.42	7.15	6.53	7.3	6.82	6.79	6.67	7.08	6.5
2425400	EXTL2	6.7	5.06	5.1	5.42	6.47	6.74	5.64	5.64	5.9	5.71	4.91	5.99	5.93	6.49	5.63	5.39	5.72	5.23	5	6.12	5.5	5.39	5.41	5.09	5.52	6.33	6.3	5.38	4.92	5.85	5.86	6.04	5.58	5.02	5.47	6.26	7.4	5.78	5.29	5.48	4.66	5.86	4.96	5.97	6.81	5.74	5.66	6.04
2425447	DPH5	7.76	7.26	6.98	6.7	7.39	7.03	6.9	6.97	7.03	7.2	6.77	7.42	6.52	6.88	6.83	7.03	7.43	6.49	6.59	7.08	7.03	7.26	7.04	6.6	7.19	7.48	7.45	6.41	7.15	7.32	6.62	7.35	6.61	7.49	6.88	7.26	7.56	6.31	7.05	6.8	6.9	7.11	7.38	7.12	7.22	7.15	7.35	6.97
2425652	OLFM3	5.03	5.35	5.39	5.17	5.08	5.28	5.31	5.22	5.2	5.38	5.01	4.98	5.27	4.95	5.53	5.25	5.01	5.14	5.37	4.88	5.17	5.24	5.39	5.44	5.05	4.77	4.61	5.39	5.15	5.02	5.06	5.04	5.3	5.17	5.1	5.32	5.23	5.6	5.12	5.48	5.32	4.99	5.22	5.2	4.96	4.86	4.92	5.7
2425756	COL11A1	5.51	5.31	5.2	5.41	5.26	5.78	5.53	5.41	5.82	5.51	5.34	5.44	5.48	5.66	5.84	5.48	5.46	5.27	5.66	5.46	5.17	5.39	5.48	5.47	5.28	8.9	11.05	7.95	6.42	6.62	9.05	9.07	6.73	6	6.91	7.54	7.19	8.69	7.96	7.78	7.75	8.19	5.3	9.41	7.97	10.16	5.55	8.89
2426385	VAV3	7.74	7.17	7.16	7.01	8	7.49	7.58	7.14	8.31	7.02	7.65	7.4	6.64	7.01	6.96	7.64	7.61	5.86	7.65	7.17	7.09	7.02	7.19	6.34	7.8	7.28	8.18	7.53	8.1	6.86	8.41	8.22	7.71	9.14	8.2	6.03	9.27	7.42	8.43	8.43	9.04	8.48	6.62	10.41	8.06	7.69	9.08	8.56
2426559	SLC25A24	7.68	7.28	7.42	7.24	7.71	7.28	7.1	7.32	8.05	7.2	7.42	7.96	6.61	7.94	7.51	7.46	7.51	7.48	7.94	7.2	7.86	7.75	7.14	7.1	7.79	8.02	8.14	6.69	7.99	8.04	7.42	8.07	7.66	8.01	7.81	8	8.37	7.48	8.05	8.75	8.05	8.34	7.51	8.41	7.64	8.02	7.7	8.25
2426614	NBPF4	6.47	6.33	6.24	6.48	6.52	6.87	6.76	6.19	6.8	6.97	6.64	6.73	6.72	6.49	6.87	6.05	6.33	6.25	6.32	6.22	6.16	6.31	6.9	6.42	6.57	9.32	6.28	6.81	8.45	5.93	6.27	7.42	6.21	6.13	7.51	6.49	7.86	6.41	6.8	7.88	6.37	6.44	6.03	9.12	6.23	6.22	6.59	8.6
2426676	HENMT1	6.02	5.91	5.45	5.47	5.66	5.59	5.56	5.54	6.02	5.73	5.9	5.68	5.67	5.94	5.75	5.99	5.72	5.4	5.79	5.84	6.04	5.99	5.79	5.85	5.73	6.07	5.83	4.78	6.46	7.23	6.25	6.14	6.42	5.27	5.88	6.98	6.61	5.86	5.97	5.82	6.22	7.11	6.55	5.91	6.44	6.28	6.02	5.91
2426734	aknad1	3.65	3.83	3.88	3.8	3.47	3.79	3.9	3.86	4.02	3.92	3.89	3.56	4.08	3.81	3.92	3.76	3.9	3.95	3.78	3.64	4	3.88	3.88	3.88	3.89	3.82	3.99	3.8	3.97	3.81	3.89	4.01	3.82	4	3.75	4.07	3.89	4.17	4.03	3.92	4.1	4.09	3.92	4.01	3.87	3.73	3.59	4.19
2426791	CLCC1	8.99	9.18	8.96	8.95	8.97	9.03	8.91	8.99	9.41	8.97	9.08	9.16	8.7	8.88	9.02	9.15	9.07	8.96	8.75	9.18	8.79	9.2	8.93	8.74	9.12	9.23	8.7	8.23	9.17	9.39	8.6	9.26	9.41	9.31	9.2	9.35	8.84	8.6	8.91	8.7	9.37	9.26	9.32	9.17	8.96	9.09	9.2	9.15
2426840	WDR47	7.17	6.94	6.96	6.74	7.09	7.02	7.03	7.01	6.94	6.75	6.91	7.09	6.83	7.22	6.96	6.97	7.14	7.12	7.23	7.33	7.05	7.05	6.89	7.07	7.18	7.34	7.14	6.75	7.11	7.58	6.87	7.09	7.03	7.33	7.06	7.55	7.52	6.78	7.26	7.19	7.24	7.12	7.24	7.05	7.37	7.57	7.04	6.92
2426951	PSRC1	6.14	6.62	6.28	6.35	6.07	6.39	6.23	6.19	6.21	6.58	6.32	6.31	6.46	6.29	6.51	6.57	6.42	6.51	6.55	6.03	6.27	6.33	6.47	6.64	6.22	6.22	6.31	6.46	6.61	6.75	6.43	6.31	7.07	6.45	6.48	7.04	7.05	6.71	6.38	6.72	6.68	6.62	6.7	6.51	6.57	6.48	6.25	6.64
2427007	SORT1	9.03	9.69	10.13	9.73	9.49	9.68	9.5	9.8	9.66	9.24	9.58	10.14	8.8	10.47	9.98	9.53	9.56	10.82	10.6	9.26	10.18	10.42	9.43	10.42	9.8	10.18	9.69	9.22	9.18	9.69	9.15	9.52	10.87	9.71	9.92	9.75	10.49	9.88	9.38	9.84	10.04	10.11	9.4	10.1	9.04	10.21	8.46	9.7
2427074	PSMA5	7.08	7.17	6.68	6.49	7.13	6.88	6.51	6.66	7.19	6.83	6.98	7.03	6.47	7.21	7.17	7.56	7.08	6.5	7	6.78	7.27	6.9	6.71	6.49	7.57	7.37	7.59	6.69	7.25	8.36	7.54	7.44	8.05	7.4	7.04	7.81	8.2	7.39	7.44	7.43	7.54	8.36	7.01	7.28	7.47	7.55	7.89	7.03
2427117	AMIGO1	6.82	7.42	7.27	7.32	7	7.39	7.25	7.22	7.04	7.38	7.11	7.16	7.49	7.23	7.23	6.96	7.07	7.58	7.08	7.21	7.23	7.32	7.55	7.43	7.34	7.15	6.37	6.58	7.23	7.15	6.96	7.36	6.97	7.03	7.18	7.25	7.5	6.98	7.06	6.96	7.31	7.36	7.39	7.02	6.84	6.52	6.78	7.37
2427169	GNAT2	5.16	5.15	5.2	5.07	5.05	5.14	5.14	4.96	5.15	5.33	5.16	4.81	5.16	5.09	5.13	5.16	4.97	5.12	4.92	4.78	5	5.12	5.01	5.12	5.18	4.76	4.73	4.76	5.07	5.09	5.13	4.84	5.04	5.19	4.97	5.31	5.1	5.14	5.17	5.19	5.16	5.15	5.06	5.03	4.79	4.92	5.09	5.17
2427208	GSTM3	8.64	8.13	8.57	8.11	9.33	8.02	8.24	8.05	9.55	8.34	8.45	8.43	7.36	8.14	7.99	8.69	8.48	7.67	6.5	7.97	7.98	8.04	8.04	7.51	8.81	7.31	9.17	8.13	7.75	7.21	6.86	9.24	7.54	10.17	7.08	9.18	9.03	8.52	8.16	9.89	8.37	9.37	6.55	9.23	8.13	7.04	8.93	6.58
2427231	EPS8L3	6.39	6.8	6.74	6.68	6.26	6.73	6.71	6.56	6.67	6.74	6.71	6.54	6.57	6.65	6.6	6.48	6.64	6.64	6.7	6.34	6.59	6.72	6.62	6.75	6.52	6.26	6.45	6.64	6.64	6.58	6.44	6.55	6.54	6.61	6.52	6.81	6.63	6.98	6.61	6.86	6.8	6.48	6.64	6.5	6.41	6.6	6.46	6.68
2427342	ALX3	6.91	7.2	7.01	7.06	6.91	7.22	7.28	7.14	6.85	7.2	7.12	6.91	7.18	7.06	7.21	6.95	7.02	7.28	7.3	6.8	7.05	7.27	7.11	7.46	6.91	6.8	6.92	7.2	7	7.33	7.03	6.87	7.17	6.89	7.15	7.31	7.23	7.38	7.1	7.21	7.12	7.06	7.4	7.11	7.07	7.02	6.83	7.23
2427469	SLC16A4	8.76	7.98	7.61	8.53	8.93	8.48	8.18	8.08	7.98	7.91	7.86	7.93	7.66	7.63	7.37	7.81	8.27	6.34	6.31	8.28	7.47	7.94	8.2	6.85	7.76	7.37	7.4	7.89	7.7	6.76	6.86	8.22	6.52	6.94	8.15	5.98	5.96	9.17	6.67	6.04	7.06	6.31	7.53	6.09	5.57	8.51	6.88	8.66
2427500	LAMTOR5	6.6	6.28	6.18	6.07	6.29	6.21	6.32	5.97	6.73	6.33	6.58	6.67	5.84	6.84	6.47	6.52	6.56	6.28	6.17	6.17	6.63	6.5	6.43	6.5	6.48	6.41	6.23	5.4	6.57	6.93	6.58	6.52	6.63	6.8	6.07	7.42	6.64	6.51	6.59	5.97	6.26	6.47	6.28	6.16	6.48	6.85	6.4	6.16
2427538	KCNA10	6.09	5.89	5.57	5.5	5.36	6.11	6.04	5.61	5.56	6.28	5.96	5.72	6.05	6.05	5.96	6.02	5.44	5.82	5.94	5.77	5.68	5.79	5.87	6.21	5.68	5.33	5.69	6.5	5.68	5.85	5.98	6.08	5.78	5.68	5.81	6.03	5.57	5.91	5.79	6.13	5.79	5.61	5.67	5.81	5.74	5.87	5.84	6.31
2427566	KCNA2	6.22	6.41	6.7	6.33	5.83	6.13	6.3	6.35	6.31	6.6	6.24	6.04	6.42	6.7	6.23	6.45	6.33	6.7	6.36	5.94	6.48	6.4	6.35	6.75	6.19	6.02	5.94	6.46	6.49	6.65	6.11	6.14	6.15	6.07	5.97	6.37	6.2	6.33	6.3	6.15	6.32	6.08	6.32	6.21	6.3	6.55	6.27	6.23
2427619	KCNA3	6.26	6.45	6.33	6.65	6.46	6.13	6.02	5.57	5.9	6.44	6.18	6.29	6.62	5.6	5.98	8.3	5.97	5.78	6.28	7.24	6.37	6.5	6.36	6.11	6.86	5.77	5.56	6.11	8.02	7.03	6.7	6.13	6.07	5.48	5.96	5.21	7.17	5.65	6.65	6.11	6.9	6.02	5.8	5.88	7.55	8.55	8.78	6.24
2427688	LRIF1	6.91	5.99	6.03	6.32	6.63	6.4	6.16	6	6.95	6.5	6.62	6.94	5.33	6.1	6.11	6.69	6.55	5.32	5.6	6.7	6.55	6.34	6.58	5.21	6.55	7.48	7.46	6.76	6.99	7.73	6.93	7.67	6.92	4.71	6.53	6.98	7.71	5.63	6.63	6.14	6.7	7.7	6.73	7.62	7.28	7.46	7.47	6.77
2427720	DRAM2	10.47	10.03	9.87	9.5	9.9	9.99	9.78	9.78	9.72	9.56	9.47	9.62	9.09	10.4	9.96	9.96	9.76	9.83	11.21	9.48	10.01	9.91	9.76	10.22	9.83	10.15	9.79	9.61	9.18	10.72	9.49	10.49	10.38	9.86	9.76	9.28	9.94	9.54	10.36	9.87	10.3	10.09	9.64	10.06	9.98	10.06	10.01	10.2
2427791	DENND2D	8.43	8.7	8.82	9.17	8.72	8.33	8.25	8.22	8.15	8.57	8.44	8.75	8.1	8.23	8.87	9.5	8.83	8.46	9.69	8.51	8.88	8.72	8.75	8.64	8.93	9.17	9.11	8.8	8.93	9.65	9.01	9.61	9.17	8.74	9.19	8.42	8.85	9.42	9.03	9.88	8.71	9.16	9.1	9.34	8.8	9.45	10.25	8.92
2427898	OVGP1	5.98	5.91	5.93	5.67	5.81	5.95	5.84	5.76	5.91	5.85	5.91	5.84	6	6.05	6.05	6.05	5.94	5.86	5.86	5.92	5.81	6.04	5.99	5.96	5.99	5.53	5.93	5.63	5.86	5.73	5.49	5.95	5.48	6.63	5.62	6.14	6.15	5.79	5.94	6.04	6.01	6.98	5.8	6.36	6.34	6.1	6.38	6.22
2427930	WDR77	7.16	7.68	7.56	7.4	7.39	7.47	7.32	7.28	7.21	7.13	7.29	7.43	7.32	7.74	7.4	7.6	7.37	7.4	7.69	7.41	7.44	7.61	7.05	7.45	7.79	7.66	7.6	6.94	7.45	8.28	7.53	7.71	8.06	7.65	7.42	7.78	7.99	7.64	7.42	7.54	7.83	7.92	7.84	7.61	7.81	7.51	7.82	7.56
2427981	ADORA3	6.35	6.96	7.39	7.38	6.86	7	6.92	7.12	6.93	6.87	7.1	6.94	6.6	7.16	7.36	6.8	7.07	6.57	10.02	6.6	7.15	6.78	7.05	6.88	6.56	8.47	8.1	7.48	7.83	7.42	7.81	7.27	7.73	7.17	7.46	7.52	7.78	7.18	7.56	6.99	8.2	7.63	7.7	8.15	7.49	7.93	7.19	7.44
2428079	FAM212B	6.04	6.23	6.37	5.98	5.68	5.93	6.07	5.76	5.91	6.28	5.98	5.81	5.94	6.28	6.25	5.96	5.64	6.46	6.19	5.99	6.05	6.19	5.97	6.07	5.99	5.42	5.49	5.98	6.12	5.8	6.07	5.87	5.66	6.05	5.72	6.01	6.13	6.06	5.8	5.77	6.08	5.7	6.36	5.73	5.71	6	5.5	6.04
2428119	KCND3	6.7	6.83	7	7	6.09	7.52	6.74	6.79	6.84	6.65	6.96	6.66	6.72	6.96	7.26	6.71	7	7.3	6.55	6.63	7.01	6.87	7.27	7.09	7.19	7.33	6.68	6.06	7.18	5.76	6.31	6.93	6.09	7.94	7.71	6.31	6.05	7.38	7.05	8.41	6.16	5.86	6.23	7.06	6.01	6.05	6.75	7.61
2428313	ST7L	7.48	7.16	7.1	7.05	7.5	7.01	7.3	7.09	7.15	7.18	7.26	7.4	7.03	7.23	6.87	7.35	7.45	6.95	6.85	7.14	7.26	7.25	7	7	7.48	7.58	7.3	6.57	7.33	7.8	6.61	7.32	7.23	7.32	6.97	6.95	6.86	6.97	7.12	6.91	7.41	7.4	7.25	7.27	6.91	6.96	7.22	7.13
2428405	RHOC	9.95	10.29	10.26	10.36	10.46	10.89	10.13	10.24	9.78	10.02	10.26	10.26	10.33	10.72	9.92	10.6	10.58	10.19	9.98	10.3	10.35	10.29	10.15	10.52	10.66	10.72	11.06	10.06	10.89	10.27	10.61	10.71	10.85	10.36	10.74	11.53	11.42	11.49	11.01	11.2	11.18	11.34	10.57	11.41	11.23	11.25	10.66	10.93
2428425	PPM1J	6.91	7.21	7.37	7.01	6.73	6.99	6.92	6.92	7.03	7.13	7.08	6.88	6.92	6.96	7.34	7.41	7.26	7	7.12	6.82	7.03	6.95	6.98	7.18	7.03	7.44	7.7	7.58	7.93	7.4	6.69	7.69	7.07	7.99	7.68	7.95	8.76	8.38	7.31	8.36	7.39	7.18	7.57	8.53	7.42	7.29	7.26	8.03
2428501	SLC16A1	7.41	7.49	7.21	6.8	8.06	7.88	6.9	7.2	7.3	6.84	6.75	7.27	7.02	8.56	6.64	6.88	7.5	7.69	7.33	7.2	7.65	7.69	6.92	7.8	8.03	6.93	7.78	6.44	6.75	9.6	6.75	6.74	7.82	7.4	6.03	7.7	7.36	8.17	7.2	6.76	6.95	8.19	7.96	6.66	7.09	7.65	6.86	7.81
2428699	PHTF1	6.21	6.19	6.01	5.97	6.15	6.3	6	6.24	6.49	6.03	6	6.1	5.93	6.65	6.25	6.24	6.11	6.03	6.17	6.09	6.33	6.07	5.97	6.12	6.24	6.91	6.72	5.87	6.83	6.97	6.43	6.14	6.46	7.01	6.59	6.9	6.81	6.34	6.53	6.29	6.48	6.63	6.7	6.28	6.04	6.78	6.45	6.45
2428760	RSBN1	8.57	8.11	7.98	8.25	8.34	7.95	8.3	8.17	8.67	8.35	8.32	8.54	8.09	8.2	8.26	8.41	8.37	8.04	7.95	8.38	8.3	8.07	8.35	7.86	8.36	8.31	8.12	7.51	8.21	8.2	7.83	8.26	8.17	8.2	7.82	8.29	8.09	7.65	7.94	7.89	8.38	8.1	8.04	8.14	7.73	8.04	8.14	7.9
2428796	PTPN22	6.01	5.8	5.85	5.58	6.01	5.6	5.06	5.36	5.25	5.47	5.59	5.69	5.34	5.2	5.28	7.31	5.94	4.99	7.14	6.07	6.18	5.81	5.58	5.56	5.99	6.55	6.5	6.22	6.44	7.05	6.54	5.64	6.74	4.97	6.14	5.14	6.59	4.5	6.62	5.6	6.31	6.27	6.35	6.48	6.31	7.33	8.32	6.18
2428855	AP4B1	7.44	7.42	7.16	7.28	7.48	7.3	7.28	7.25	7.42	7.3	7.2	7.55	7.15	7.21	7.34	7.52	7.24	7.4	7.02	7.73	7.32	7.43	7.43	6.92	7.39	7.39	7.45	6.62	7.67	7.85	7.04	7.48	7.62	7.16	7.21	7.55	7.48	6.97	7.17	6.99	7.33	7.42	7.79	7.29	7.51	7.28	7.9	7.38
2428932	SYT6	6.12	6.57	6.49	6.43	5.88	6.47	6.33	6.35	6.49	6.64	6.54	6.15	6.49	6.56	6.58	6.18	6.24	6.41	6.37	5.97	6.26	6.46	6.47	6.54	6.31	6.67	6.13	6.22	6.38	6.02	6.16	6.44	6.29	6.26	6.41	6.33	6.18	6.57	6.41	6.56	6.43	6.33	6.71	6.26	6.34	6.03	5.98	6.54
2429069	TRIM33	9.46	9.39	9.05	9.36	9.54	9.46	9.21	9.2	9.2	9.3	9.25	9.33	9.1	9.2	9.21	9.46	9.52	8.94	9.05	9.35	9.27	9.41	9.19	8.93	9.46	9.49	9.53	8.82	9.4	9.97	9.01	9.67	9.81	9.27	9.45	9.23	9.51	9.45	9.37	9.33	9.82	9.85	9.69	9.83	9.4	9.29	9.54	9.3
2429147	BCAS2	5.73	5.78	5.47	5.64	5.67	5.61	5.72	5.82	5.79	5.61	5.82	5.72	5.68	5.8	5.73	5.6	5.73	5.65	5.53	5.86	5.67	5.96	5.57	5.56	5.83	5.59	5.42	5.44	5.4	5.45	5.17	5.38	5.46	5.36	5.26	5.33	5.19	5.43	5.43	5.33	5.6	5.44	6.1	5.36	5.21	5.6	5.37	5.37
2429235	AMPD1	5.87	6.42	5.78	7.53	6.56	5.69	5.73	6.41	6.06	6.02	6.67	6.42	6.69	5.42	5.8	6.51	6.36	5	5.04	7.27	5.42	6.81	7.15	5.3	6.45	4.66	4.89	5.49	5.49	5.55	4.87	5.72	5.05	5.07	4.99	4.99	5.35	5.22	5.53	5.13	5.22	4.92	5.01	4.9	5.59	6.37	5.52	5.27
2429261	NRAS	9.16	9.03	9.22	8.55	9.46	9.39	8.9	9.38	8.73	8.43	8.52	9.19	8.84	9.35	8.68	9.31	9.18	8.85	9.47	9.39	8.91	9.25	8.7	8.82	9.41	9.57	9.64	8.55	9.3	10.69	9.63	9.68	9.78	8.16	9.72	9.98	8.78	9.42	9.66	9.76	9.85	9.73	10.13	9.88	9.58	9.64	9.6	9.38
2429338	SIKE1	8.19	7.71	7.81	7.16	7.73	8.01	7.56	7.7	8	7.97	7.61	7.73	7.07	7.96	7.43	7.73	7.71	7.55	7.11	7.54	7.98	8.06	7.56	7.95	7.69	7.84	8.1	7.27	7.41	8.52	7.32	7.97	8.2	7.94	7.92	7.85	7.51	7.56	8.02	7.62	8.03	8	7.96	7.85	7.69	7.73	7.77	7.63
2429371	TSPAN2	6.26	6.59	6.33	5.92	6.3	6.5	6.27	6.46	6.48	6.04	6.25	6.12	6.18	6.95	6.15	6.18	6.48	6.14	5.6	6.73	6.35	6.27	6.17	6.61	6.58	6.79	6.3	6.11	6.01	6.96	5.91	6.69	6.11	5.76	5.91	5.71	5.65	5.47	6.34	6.66	6.2	5.82	5.61	5.24	5.84	6.03	6.02	6.58
2429466	NGF	5.18	5.3	5.4	5.26	5.04	5.54	5.25	5.41	5.55	5.48	5.24	5.18	5.31	5.42	5.65	5.15	5.24	5.67	5.36	5.42	5.29	5.54	5.3	5.58	5.61	4.84	5	4.97	5.25	5.33	5.31	5.59	5.5	5.09	5.04	5.09	5.1	5.6	5.32	5.41	5.4	5.15	5.1	5.17	5.19	5.34	4.95	5.23
2429556	CASQ2	5.93	7.38	7.1	6.71	6.08	6.03	6.5	6.74	5.72	6.68	6.18	6.83	6.89	7.33	6.21	6.13	6	7.33	6.94	7.18	7.63	6.92	6.08	7.53	7.03	6.66	4.67	5.97	5.53	5.31	5.33	5.91	5.53	5.65	5.96	5.48	5.04	5.26	5.82	5.79	5.36	5.3	4.83	4.9	5.26	5.24	5.75	5.95
2429613	NHLH2	4.75	4.97	5.2	4.68	4.47	4.65	4.87	4.8	4.78	5.04	4.92	4.42	4.62	4.64	5.11	4.59	4.57	4.78	4.89	4.44	4.67	4.94	4.92	4.99	4.93	4.51	4.61	4.9	4.72	4.5	4.57	4.43	4.72	5.48	4.73	4.78	4.54	5.08	4.94	4.67	4.79	4.64	4.7	4.72	4.76	4.71	4.65	5
2429842	CD58	8.74	8.96	8.73	8.1	8.63	8.13	8.27	8.5	8.54	8.77	8.32	8.65	8.19	9.01	8.68	8.86	8.47	8.5	9.13	8.58	8.82	8.97	8.26	8.84	8.91	8.99	8.85	8.83	8.48	9.63	8.46	8.7	9.1	8.66	8.34	8.06	8.57	7.94	9.1	8.03	9.1	8.91	8.39	8.53	8.14	9.11	9.51	8.46
2429914	igsf3	8.16	8.32	7.81	7.97	7.96	8.56	7.66	8.18	8.17	8.09	7.87	8.17	8.25	7.85	8.22	7.97	8.34	7.27	7.41	7.96	7.84	7.6	8.37	7.57	8.1	8.07	8.59	8.14	7.75	8.49	8.46	8.49	8.75	8.31	7.81	8.4	9.37	8.28	8.48	7.93	9.22	8.97	8.72	8.18	8.04	8.85	7.75	8.71
2430126	TRIM45	7.3	6.6	6.27	6.77	6.98	6.88	6.95	6.92	7.3	6.74	7.06	7.09	6.73	6.41	6.94	7.12	7.15	6.42	6.15	7.01	6.46	6.79	6.96	6.55	6.98	7.15	7.38	6.3	6.74	6.88	6.48	7.88	6.88	7.74	7.17	7.86	6.87	7.02	7.06	6.95	6.98	7.05	7.14	7.63	6.4	6.48	6.57	7.2
2430163	VTCN1	9.75	8.77	9.19	9.03	10.01	9.31	9.9	7.82	9.67	8.68	10.1	9.32	8.87	7.63	9.94	9.56	9.92	5.23	5.33	9.54	8.02	8.1	10.28	5.81	9.83	5.85	9.46	10.31	5.34	10.97	4.88	11.72	9.92	7.53	7.2	5.84	6.69	9.66	10.85	6.17	10.42	9	11.22	5.15	9.4	8.55	10.16	11.53
2430370	GDAP2	9.1	8.73	8.72	8.64	9.05	8.87	8.58	8.57	8.87	8.41	8.72	9.16	8.36	8.94	8.55	8.74	8.7	8.8	8.79	8.78	8.87	8.92	8.56	8.61	8.95	9.17	9.26	8.41	8.82	9.17	8.56	9.37	9.1	9.18	8.97	9.02	9.69	8.91	9.04	8.9	9.38	9.3	9.25	9.02	8.87	8.93	9.19	8.69
2430422	SPAG17	5.44	4.95	5.26	4.73	4.29	5.62	4.58	5.28	4.72	4.71	4.43	5.44	4.73	6.1	5.41	4.64	5.03	5.69	4.31	4.37	4.78	5.14	5.56	5	5.15	5.88	6.95	4.62	5.25	4.97	5.02	4.65	4.27	5.09	5.39	6.88	6.06	4.33	6.19	6.2	4.58	4.16	4.78	6.32	4.36	5.37	4.83	6.99
2430762	WARS2	7.03	7.34	6.96	6.88	7.63	7.36	6.95	7.2	7.43	6.99	6.93	7.48	6.89	7.13	6.83	7.01	7.27	7.05	6.55	7.47	7.14	7.48	6.87	7.13	7.29	7.39	7.15	6.57	7.17	7.21	6.71	7.21	7.37	7.23	6.66	7.14	7.34	6.83	7.45	6.38	6.69	7.22	7.02	6.69	6.8	6.57	7.28	6.6
2430994	ZNF697	7.13	7.39	7.28	7.33	6.81	7.17	7.49	7.18	7.04	7.3	7.09	7.3	7.3	7.36	7.22	7.17	7.34	7.35	7.25	6.98	7.18	7.55	7.36	7.81	7.26	6.83	6.96	7.03	6.99	7.15	6.82	7.21	7.06	7.23	7.18	7.24	7.27	7.37	7.25	7.28	7.39	6.94	7.14	7.14	6.95	7.24	7.08	6.99
2431031	HMGCS2	8.03	6.6	9.01	10.08	6.03	12.2	7.33	8.67	7.81	6.44	8.06	8.24	6.67	7.27	9.39	8.17	10.68	5.68	5.97	7.34	7.47	5.79	11.1	7.72	9.09	5.57	5.66	8.51	5.87	5.56	5.49	8.17	5.53	7.02	6.57	5.94	11.78	6.29	9.46	6.08	9.28	8.33	5.7	5.65	8.14	5.64	5.39	6.44
2431066	NBPF7	5.41	5.39	5.57	5.26	5.04	5.25	5.28	5.23	5.41	5.83	5.42	5.17	5.31	5.18	5.65	5.3	5.17	5.42	5.44	5.09	5.21	5.24	5.47	5.44	5.34	5.23	5.1	5.37	5.24	5.45	5.13	5.16	5.26	5.46	5.04	5.65	5.31	5.49	5.46	5.32	5.35	5.44	5.28	5.31	5.39	5.37	5.23	5.45
2431112	NOTCH2NL	9.42	10.04	10.06	10.05	9.7	10.1	9.53	10.37	9.94	9.84	9.76	10.24	10.12	10.31	9.7	9.79	9.9	10.57	10.18	10.38	9.89	10.3	10.08	9.84	10.09	9.69	10.29	9.74	9.19	9.74	9.49	10.06	10.2	9.35	9.49	9.02	9.51	9.84	9.56	9.82	10.08	9.49	10.53	10.02	9.49	9.84	9.57	9.82
2431211	ADAM30	4.03	4.38	4.43	4.14	4.11	4.29	4.37	4.24	3.96	4.41	4.17	4.12	4.51	4.16	4.65	4.13	4.26	4.2	4.49	4.01	4.14	4.15	4.36	4.46	4.13	4.06	3.85	4	4.23	4	4.06	4	4.23	4.45	4.42	4.21	4.12	4.5	4.04	4.27	4.52	3.87	4.3	4.25	4.05	4.11	4.13	4.29
2431886	LOC100996724	8.31	8.15	8.59	8.08	7.88	8.2	8.31	8.67	8.12	8.27	7.76	8.47	8.16	9.21	7.86	7.99	7.66	8.81	9.02	8.16	8.52	8.97	7.96	8.54	8.44	8.1	8.5	8.34	8.33	8.04	7.63	7.61	7.67	7.88	8.07	7.34	7.66	7.86	8.38	8.06	8.02	7.53	7.67	8.15	7.68	8.7	7.59	8.09
2432571	POLR3GL	6.14	6.35	6.55	6.45	6.23	5.86	6.32	6.23	6.58	6.38	6.48	6.33	6.28	7.26	6.08	5.97	6.18	6.71	6.38	5.84	6.68	6.83	6.33	6.62	6.42	6.34	6.62	6.22	6.03	5.78	6.46	6.39	5.93	6.8	6.01	6.87	6.29	6.08	6.28	6.17	5.96	6.4	5.92	5.88	5.88	6.44	6.16	6.41
2432607	gnrhr2	6.85	6.97	6.75	6.84	6.51	6.86	6.75	6.61	6.62	7.13	6.88	6.63	6.86	6.62	6.94	6.84	6.76	6.82	6.74	6.78	6.72	6.88	6.8	6.91	6.75	6.78	6.78	6.94	6.99	6.77	6.66	6.76	6.83	7.02	6.74	7.26	7.13	7.12	6.83	6.82	7.1	6.85	7.06	6.76	6.84	6.74	6.7	6.94
2432647	POLR3C	8.19	8.36	8.07	8.36	8.51	8.35	8.15	8.45	8.12	8.02	8.39	8.63	7.99	8.25	7.88	8.35	8.43	8.17	8.37	8.64	8.12	8.31	8.34	7.97	8.46	8.63	8.94	7.81	8.84	8.99	8.2	8.35	8.9	8.4	7.97	8.35	8.03	7.46	8.67	8.17	8.22	9.07	8.43	8.31	8.19	8.57	8.45	8.34
2432714	CD160	4.95	4.75	4.85	4.82	4.99	4.8	4.83	4.86	5.09	5.14	4.85	4.68	4.98	4.68	4.98	4.86	4.86	4.82	4.79	5.09	4.67	4.78	4.8	5.03	5.07	4.32	4.55	4.98	4.81	4.44	4.91	4.4	4.77	4.64	4.45	4.68	4.5	4.72	4.68	4.64	4.97	4.67	4.69	4.93	4.53	4.54	6.08	4.79
2433209	PRKAB2	8.37	8.18	8.05	8.59	8.36	8.65	8.16	8.96	8.5	8.56	8.58	8.73	8.47	8.29	8.14	8.48	8.81	8.9	7.99	8.49	8.45	8.38	8.39	7.99	8.33	8.9	9.23	8.55	8.79	8.45	8.83	8.94	8.58	8.11	8.29	9.15	8.63	8.46	8.74	8.19	8.76	9.01	8.78	8.47	8.35	9.02	8.1	8.81
2433232	FMO5	7.42	6.36	6.83	7.86	6.99	9.57	8.34	7.3	8.09	6.92	7.25	7.57	6.43	6.45	7.63	6.86	8.31	5.79	6.12	6.98	6.38	7.14	7.59	6.38	7.21	7.63	6.31	7.41	7.25	5.22	6.14	8.93	5.08	7.85	6.56	7.3	5.45	6.3	7.47	5.29	5.83	5.49	5	6.96	4.95	5.87	6.19	8.14
2433371	ACP6	7.44	7.49	6.94	7.72	7.44	8.21	7.36	7.19	7.66	7.29	7.74	7.75	7.19	6.97	7.58	7.81	7.96	7.02	6.63	7.37	7.27	7.56	7.58	6.82	7.57	8.07	9.24	6.85	7.99	7.7	7.13	8.09	7.56	7.5	7.51	8.26	7.79	6.39	7.48	7.3	7.99	8.06	7.61	7.67	7.17	7.74	7.5	7.88
2433432	GJA5	6.72	7.54	7.18	7.02	5.97	6.86	6.86	7.52	5.67	7.15	6.16	7.16	6.9	7.99	6.57	6.86	6.52	7.51	6.75	7.11	8.13	7.16	6.24	7.55	7.72	8.33	8.29	8.25	6.5	7.24	7.55	7.17	8.92	6.51	7.2	7.11	7.12	6.88	7.09	7	8.08	6.72	6.67	7.17	6.96	9.27	6.78	8.21
2433605	LOC100996716	6.26	6.1	5.25	6.21	6.21	5.04	5.67	6.02	5.61	4.5	4.39	6.33	6.14	5.24	5.95	6.49	5.57	5.34	4.33	6.19	5.07	6.12	6.58	5.66	5.85	6.67	8.42	5.39	4.14	5.98	4.59	4.89	4.39	5.88	5.98	4.01	4.47	5.87	6.58	4.43	5.4	3.98	5.69	4.72	4.45	5.36	6.65	5.48
2434031	HIST2H2BF	8.82	7.97	7.94	9.07	8.09	7.87	7.54	8.35	7.43	7.31	8.2	8.62	7.27	7.61	7.98	8.99	9.09	7.25	7.26	8.47	7.54	8.21	8.54	7.19	8.61	9.44	10.23	8.23	8.96	7.6	9.4	10.46	6.98	6.31	9.98	6.08	8.38	7.06	9	8.61	9.9	8.64	8.32	7.67	8.28	8.85	9.93	9.73
2434124	HIST2H2BE	9.56	8.4	9.18	9.8	8.43	9.56	8.16	8.1	6.8	8.11	8.52	8.92	8.34	7.64	8.41	9.85	10.15	8.37	7.41	8.88	8.19	9.13	8.75	7.85	9.59	10.44	10.87	8.56	11.08	8.44	9.26	11.39	8.39	7.94	9.5	9.37	9.51	9.26	9.86	9.96	10.33	10.53	9.01	10.47	9.21	10.46	10.25	10.1
2434129	HIST2H2AB	9.47	8.74	8.38	9.2	9.7	10.05	9.71	9.41	7.5	8.87	7.6	9.02	9.34	9.02	8.4	10.55	9.39	9.59	9.5	9.81	8.81	9.75	8.97	9.62	9.37	9.64	9.97	8.04	10.74	10.83	10.76	9.51	10.38	9.39	9.87	10.34	10.98	9.86	11.22	9.95	9.08	11.65	10.45	10.17	11.01	10.2	10.11	9.11
2434139	SV2A	6.27	6.26	6.19	6.32	6.29	6.5	6.35	6.23	6.25	6.47	6.43	6.37	6.49	6.23	6.35	6.13	6.36	5.8	5.95	6.19	6.03	6.19	6.47	6.14	6.5	6.14	6.13	6.3	5.95	5.95	6.18	6.07	6.68	6.09	6.39	6.01	6.01	6.4	6.2	6.03	6.2	6.03	5.88	5.9	5.86	6.16	6.07	6.43
2434159	SF3B4	8.7	9.44	9.31	9.5	9.12	9.54	9.07	9.22	8.45	9.63	9.32	9.14	9.37	9.24	9.03	9.31	9.5	9.31	9.26	9.45	9.34	9.29	9.17	9.17	9.58	10.06	10.25	9.73	9.92	10.16	10.12	9.32	10.15	9.4	9.51	9.75	9.99	9.86	9.7	9.87	9.8	10.42	9.58	9.84	9.83	9.76	9.52	10.2
2434178	MTMR11	6.79	7.09	6.82	7.14	7.34	7.13	6.96	7.48	7.06	7.23	7.22	7.09	7.18	7.1	7.03	6.97	7.02	6.6	6.46	7.19	7	6.93	6.97	6.6	7.04	7.87	8.57	7.07	6.93	7.43	6.93	7.29	7.16	7.04	7.12	7.83	6.79	7.37	7.32	7.32	7.04	6.99	7	6.56	6.7	8.02	6.56	7.88
2434233	OTUD7B	6.63	6.9	6.87	7.14	6.75	6.56	6.81	6.84	6.99	6.61	6.95	7.15	6.81	7.34	7.11	6.91	6.87	7.45	5.98	6.84	7.1	7.12	6.93	7.01	7.06	7.81	7.57	6.47	7.59	6.92	7.24	7.12	6.92	7.8	6.75	7.43	7.68	6.88	7.4	6.87	7.29	7.73	6.63	6.82	6.88	7.01	6.62	7.45
2434319	ANP32E	6.28	6.49	5.81	6.68	6.7	6.54	6.33	6.08	6.87	6.27	6.76	6.91	6.14	6.83	6.37	6.59	6.51	5.88	6.23	6.67	6.39	6.68	6.03	6.11	6.58	6.18	6.91	6	7.45	8.73	7.1	6.51	7.16	7.52	6.27	5.86	5.5	5.9	6.44	6.19	6.68	7.57	7.21	6.46	6.86	6.94	7.06	6.47
2434341	APH1A	7.99	8.49	8.28	8.23	8.11	8.66	8.22	8.48	8.09	8.2	8.6	8.41	8.64	8.45	8.23	8.51	8.51	8.26	8.7	8.62	8.39	8.47	8.3	8.28	8.65	8.83	9.12	8.25	8.84	8.92	8.82	8.69	9.34	8.8	8.44	8.93	9.56	8.81	8.95	8.97	9.03	9.79	9.28	8.74	8.79	9.21	8.43	9.15
2434438	MCL1	10.47	11.25	11.02	10.82	10.88	10.43	10.36	10.98	11.16	10.64	11.07	11.17	10.29	11.45	10.34	10.31	11.01	11.04	11.55	10.71	11.09	11.37	10.69	10.76	11.27	10.57	10.82	10.23	10.74	10.74	9.93	10.52	10.71	11.08	9.59	10.14	9.88	9.84	11.31	10.2	10.14	10.17	9.92	10.3	10.82	10.93	10.84	10.58
2434490	ENSA	6.96	6.98	6.61	7.12	7.26	7.05	6.21	6.83	7.43	6.63	7.18	7.35	6.26	7.33	6.47	6.8	7.06	6.53	6.8	7.13	7.06	7.37	6.87	6.53	7.13	7.75	8.21	6.67	7.4	7.35	6.98	7.41	7.41	7.66	6.71	7.11	7.15	6.73	8.2	6.62	6.88	7.92	6.7	7.37	8.05	7.55	7.21	7.57
2434527	GOLPH3L	8.89	8.43	8.18	8.64	8.3	8.56	8.3	8.41	8.69	8.63	8.28	8.82	7.98	8.4	8.82	8.95	8.88	8.41	8.12	8.77	8.63	8.58	8.91	8.17	8.9	9.91	9.19	7.42	9.3	9.33	8.94	8.96	9.09	9.47	8.45	9.58	9	8.36	9.55	8.67	9.25	9.63	9.25	8.58	10.35	9.25	8.51	9.79
2434546	HORMAD1	3.24	3.64	3.69	3.4	3.24	3.43	3.28	3.52	2.99	3.84	3.27	2.99	3.26	3.3	3.53	3.44	2.87	3.61	3.89	3.55	3.47	3.21	3.43	3.5	3.22	3.53	3.51	3	3.8	6.75	3.68	3.05	6.58	3.21	3.44	3.47	3.47	3.09	3.98	3.43	3.91	4.1	3.99	3.48	3.59	3.43	3.83	3.43
2434575	CTSS	7.13	8.08	8.36	7.41	7.08	7.41	6.83	7.64	6.81	7.1	7.13	6.47	6.66	8.6	7.73	8.4	7.1	7.54	10.91	7.3	7.99	7.69	6.6	7.92	7.73	8	7.83	7.3	8.22	8.77	8.2	7.06	8.51	6.72	7.7	7.21	8.33	6.36	7.79	7.4	8.62	8.09	8.16	9.35	7.83	9.48	8.98	7.53
2434609	CTSK	11.49	10.54	10.46	10.38	10.48	11.05	10.83	11.3	10.85	11.45	10.2	10.49	11.08	10.87	9.32	9.91	10.21	10.01	12.37	11.24	10.03	10.18	10.42	10.74	10.97	10.58	11.43	10.46	8.95	8.8	10.67	11.16	9.07	10.07	10.81	8.98	9.33	10.45	11.28	10.34	10.6	10.16	7.26	11.02	9.74	11.22	10.4	11.19
2434633	ARNT	9.25	9.38	9.5	9.61	9.37	9.44	9.29	9.81	9.24	9.66	9.34	9.61	9.67	9.93	9.13	9.35	9.53	10	9.51	9.85	9.6	9.59	9.44	9.65	9.57	9.92	9.85	9.05	9.37	8.7	8.9	9.3	9.34	9.34	9.02	9.35	8.92	8.59	9.37	9.19	9.27	9.64	9.39	9.3	8.47	9.43	9.15	9.34
2434716	CERS2	9.52	10.02	10.08	10.09	9.61	10.15	10.01	9.92	9.32	9.99	9.89	9.98	9.83	9.91	9.8	9.97	9.96	9.93	10.31	10.12	9.92	9.92	9.92	9.83	10.18	11.42	11.02	9.85	11.4	10.09	10.67	10.7	9.99	10.83	10.86	11.25	10.79	10.98	10.9	10.94	10.75	10.95	10.17	10.7	10.3	10.53	10.52	9.96
2434746	FAM63A	8.07	7.99	8.1	8.41	7.77	7.9	7.59	8.09	8.02	7.93	7.79	8.18	8.02	7.91	8.23	8.23	8.17	8.18	7.28	8.1	8.23	8.12	8.31	7.87	8.08	9.33	9.18	7.89	9.23	7.66	7.98	8.25	7.84	9.27	8.39	7.25	8.44	8.6	8.03	8.89	7.97	7.96	8.06	8.56	7.52	8.33	7.96	8.62
2434776	CDC42SE1	8.58	8.89	8.67	8.54	8.99	8.78	8.1	8.33	8.35	8.12	8.6	8.94	8.47	8.58	8.35	8.91	8.67	7.94	8.49	8.76	8.61	8.67	8.36	8.05	8.73	9.33	9.61	8.84	8.89	8.96	8.85	8.77	8.74	9.09	8.44	8.58	9.24	8.64	9.03	8.65	8.89	9.41	8.8	8.67	8.74	9.34	9.1	8.69
2434805	SEMA6C	7.3	7.47	7.38	7.35	7.09	7.17	7.46	7.34	7.12	7.61	7.36	7.33	7.54	7.41	7.47	7.19	7.43	7.45	7.32	7.5	7.35	7.38	7.52	7.47	7.31	7.2	7.14	7.24	7.39	7.15	7.26	7.33	7.3	7.43	7.07	7.34	7.37	7.38	7.34	7.33	7.32	7.34	7.38	7.12	7.04	7.3	7.09	7.69
2434862	LYSMD1	6.7	6.17	6.18	6.64	6.79	6.47	6.54	6.44	6.18	6.52	6.44	6.73	6.42	6.69	6.46	6.93	6.66	6.79	6.1	6.55	6.71	6.53	6.59	6.7	6.57	7.17	7.34	5.92	7.32	7.21	6.72	6.99	6.9	7.47	6.48	7.14	7.16	6.38	6.98	6.74	6.91	6.84	6.78	6.59	6.19	6.56	6.29	6.83
2434872	TMOD4	5.4	5.38	5.36	5.37	5.07	5	5.1	5.08	5.21	5.24	5.33	5.05	5.43	5.44	5.34	5.25	5.08	5.17	5.16	5.33	4.96	5.29	5.34	5.15	5.32	5.36	4.83	5.27	5.21	5.43	5.12	4.96	5.44	5.06	4.91	5.19	5.17	5.61	5.24	5.28	5.45	5.01	5.39	5.07	5.11	5.34	5.11	5.45
2434892	vps72	8.5	8.78	8.65	8.76	8.66	8.81	8.36	8.68	7.9	8.72	8.55	8.62	8.46	8.65	8.1	8.9	8.87	8.9	8.19	8.87	8.59	8.81	8.62	8.55	8.81	9.36	9.51	8.81	9.15	10.01	9.19	8.71	9.74	8.9	8.63	9.29	9.4	8.76	9.21	8.82	9.06	10.09	9.29	8.9	9.19	9.34	8.79	9
2434925	PI4KB	7.65	8.11	7.89	8.31	7.94	7.97	7.75	8.1	7.87	7.85	7.95	8.14	8.04	8.29	7.62	8.07	8.02	8.15	8.05	8.28	8.22	8.3	7.97	7.83	8.21	8.74	8.63	7.89	8.46	8.32	8.06	8.14	8.4	8.35	7.85	8.12	8.32	7.75	8	7.75	8.05	8.57	8.41	8.24	7.56	8.04	8.01	8.05
2434971	RFX5	7.29	7.43	7.24	7.24	7.2	7.57	6.8	7.33	7.05	7.01	6.82	7.37	7.06	7.38	6.99	7.9	7.31	6.92	7.27	7.42	7.4	7.43	7.06	7.01	7.39	8.11	7.99	7.6	7.8	8.97	7.76	7.75	7.72	7.84	7.81	7.71	9.16	7.11	8.14	7.46	7.86	8.39	8.35	8.35	7.48	7.86	8.25	7.96
2435005	SELENBP1	9.41	10.76	11.02	10.69	9.53	10.58	10.02	10.39	9.21	10.03	9.76	10.43	10.49	11.04	9.49	10.36	10.32	11.34	9.48	10.59	10.55	11.01	9.96	10.97	10.25	11.24	11.03	10.83	10.69	10.16	10.63	11.07	10.13	10.32	10.1	9.83	11.62	11.81	10.23	10.45	10.27	11	12.43	10.51	9.72	8.67	10.1	10.62
2435044	POGZ	10.04	9.94	9.72	10.09	9.96	9.91	9.81	10.31	9.63	10.2	9.99	10.24	10.14	9.55	9.87	10.04	10.18	9.98	9.39	10.45	10.06	10.01	10.13	9.48	10.04	10.59	10.53	9.89	10.42	9.69	9.87	10.25	10.02	10.34	10.11	9.31	9.83	9.06	10.27	10	9.96	10.47	9.94	10.54	9.26	9.94	10.01	10.32
2435149	CELF3	7.14	7.49	7.45	7.3	6.98	7.38	7.42	7.31	7.29	7.54	7.45	7.13	7.38	7.32	7.42	7.18	7.2	7.28	7.49	7.06	7.33	7.36	7.33	7.66	7.36	7.02	6.89	7.33	7.42	7.14	7.21	7.23	7.16	7.5	7.31	7.41	7.4	7.47	7.38	7.56	7.19	7.42	7.25	7.32	7.08	7.31	7.12	7.45
2435195	MRPL9	8.21	8.72	8.31	8.47	8.44	8.65	8.43	8.33	8.34	7.99	8.39	8.75	8.27	8.57	8.33	8.57	8.41	8.59	8.17	8.68	8.61	8.6	8.49	8.65	8.76	8.76	9.25	8.09	9.07	9.81	8.9	8.56	9.75	9.12	8.34	9.3	9.03	8.72	9.12	8.62	8.6	9.48	9.05	8.46	8.83	9.1	8.61	8.59
2435218	TDRKH	6.34	6.64	6.31	6.64	6.43	6.43	6.11	6.25	6.63	6.41	6.45	6.51	6.24	6.56	6.63	6.96	6.44	6.44	6.49	6.26	6.67	6.44	6.56	6.45	6.76	7	7.82	6.82	7.16	7.23	7.72	7.21	6.89	7.6	6.82	7.14	7.45	6.74	6.92	6.53	7.28	8.2	7.09	6.38	6.71	7.3	6.81	7.08
2435251	LINGO4	6.96	7.3	6.8	7.71	6.84	6.86	6.99	7.05	6.95	7.31	6.96	6.76	7.17	7	7.28	6.99	7.2	7.05	7.21	6.78	7.03	6.82	7.31	7.5	7.31	6.25	6.6	6.98	6.95	7.23	6.99	7.03	7.26	7.18	6.99	7.06	6.79	7.36	7.3	7.51	6.95	7.43	7.25	6.84	6.48	6.81	7.05	7.11
2435261	rorc	7.42	7.48	7.66	8.54	7.61	7.61	7.65	7.33	7.38	7.57	7.82	7.65	7.71	7.02	7.69	7.58	7.99	7.04	6.87	7.92	7.56	7.37	7.96	6.8	7.44	8.8	7.87	7.43	7.95	6.99	7.6	8.06	7.93	8.16	7.73	8.05	7.82	7.65	7.29	8.17	7.59	8.85	7.78	7.6	7.31	8.06	7.74	8.35
2435323	THEM5	5.8	6.17	5.84	5.97	5.69	5.77	5.8	5.66	5.57	6.33	5.78	5.59	6.09	5.66	5.82	5.53	5.72	6.06	5.72	5.53	5.78	6.02	6.02	5.81	5.73	5.54	5.58	5.91	5.93	6.04	5.63	5.66	5.71	5.98	5.88	5.83	5.58	6.19	5.88	5.93	5.84	5.55	5.87	6.01	5.92	5.68	5.55	5.75
2435347	THEM4	6.83	6.82	6.69	7.1	6.82	7.62	6.71	6.75	6.82	6.56	6.49	6.91	6.26	7	6.69	7.05	6.62	6.93	6.58	6.85	7.11	6.94	6.68	6.75	7.22	7.78	7.64	6.76	7.51	6.92	6.87	7.07	6.79	7.71	6.85	6.84	7.17	6.63	7.37	6.39	6.54	7.29	7.06	7.02	6.85	6.83	7.53	7.34
2435383	S100A10	10.55	11.74	11.68	11.25	11.18	11.62	11.24	11.83	10.88	11.31	11.05	11.29	10.73	12.28	10.66	11.26	10.95	12.06	12.02	11.28	11.5	11.75	10.64	11.89	12.08	10.71	11.86	11.32	9.52	12.16	11.83	10.69	11.83	10.36	10.88	9.54	10.87	11.58	11.7	11.25	11.6	12.18	11.71	10.7	10.47	12.45	10.75	11.37
2435410	S100A11	4.55	4.71	5.37	5.23	4.61	5.01	5.03	4.88	4.79	4.96	5.13	4.5	4.77	5.16	4.86	4.9	4.94	5.11	5.8	4.71	5	5.11	4.94	5.27	5.1	5.03	5.29	5.18	4.51	5.71	5.25	4.98	5.67	4.71	5.11	5.27	5.11	5.34	5.36	5.26	5.32	5.52	5.32	5.39	5.24	5.54	5.2	5.29
2435443	TCHH	5.92	5.94	6	5.87	5.54	5.8	5.95	5.82	5.86	6.14	5.91	5.64	5.82	5.97	5.97	5.89	5.8	5.76	6.07	5.64	5.88	6.13	5.95	6.14	5.88	5.64	5.62	5.98	5.7	5.75	5.61	5.56	5.79	5.87	5.69	6.17	5.82	6.08	5.87	5.91	6	5.62	5.77	6.04	5.5	5.97	5.66	5.93
2435686	CRNN	6.73	6.93	6.81	6.52	6.68	6.84	6.97	6.6	6.78	7.05	7.02	6.59	6.75	6.77	6.92	6.76	6.66	6.82	6.73	6.57	6.94	6.85	6.81	7	6.85	6.42	6.4	7.1	6.6	6.47	6.46	6.75	6.71	6.83	6.71	6.88	6.5	7.15	6.73	6.89	6.63	6.56	6.68	6.63	6.43	6.83	6.59	7.02
2435735	Lce3d	5.83	6.12	6.04	5.4	5.73	5.77	6.49	5.69	6.12	6.35	5.88	4.98	5.64	5.47	6.06	6.11	6.55	5.55	5.61	6.02	5.73	6.04	6.18	5.81	5.96	5.07	5.11	5.89	5.84	4.98	4.64	6.51	4.84	5.91	6.11	5.38	5.53	5.54	5.93	5.9	6.2	5.52	5.16	6.25	6.11	6.19	5.9	5.99
2435745	LCE3A	7.49	7.47	8.19	7.43	7.39	7.58	7.79	7.73	8	8.15	8.16	7.47	7.7	7.41	7.85	7.86	7.89	7.96	7.98	7.73	7.24	7.95	7.85	7.66	7.71	7.26	7.29	7.36	7.61	7.69	7.77	7.42	7.7	7.69	7.8	8.3	7.55	7.86	7.92	7.7	8.24	7.48	7.76	7.78	7.83	7.59	7.49	7.57
2435849	Sprr2b	4.79	4.18	4.68	4.51	4.45	4.43	4.32	4.1	3.75	4.94	4.02	4.18	5.13	4.77	4.25	4.46	4.68	4.42	5.26	3.82	4.77	4.88	5.04	3.83	3.86	3.18	4.4	4.71	3.28	3.98	4.51	3.74	4.6	4.41	3.74	4.68	3.27	4.15	4.23	5.33	4.1	4.48	3.88	4.4	4.17	4.06	4.27	2.94
2435858	SPRR2A	3.25	3.99	4.43	4.47	4.47	4.37	4.79	5.76	4.96	4.11	4.16	5.06	5.06	4.33	5.01	5.01	4.83	4.96	4.8	4.3	4.14	4.55	4.81	5.12	4.06	4.73	4.87	4.9	4.94	5.68	4.89	4.36	5.42	4.19	5.04	5	4.2	4.85	4.88	5.48	5.29	5.35	4.91	4.94	5.01	4.71	5.32	4.57
2435878	SPRR2C	4.72	5.1	5.2	5.6	4.91	4.96	5.08	4.88	4.81	5.3	5.15	4.22	5.19	5.12	5	5	4.64	5.42	4.85	4.93	5.09	5	5.36	5.31	5.16	4.62	4.65	4.66	4.76	4.95	4.64	4.4	4.46	4.96	4.75	4.95	4.91	5.18	5.21	5.05	4.92	4.96	4.95	5.03	4.98	5	4.7	4.91
2435949	PGLYRP3	5.66	6.07	5.95	5.68	5.67	6.03	5.8	5.66	5.8	6.33	5.96	5.81	5.9	5.78	6.01	5.75	5.84	6.24	6.11	5.61	5.73	5.89	5.84	6.08	5.45	5.5	5.41	5.47	5.75	6.63	5.82	5.77	5.9	6.13	5.89	5.86	5.96	6.29	5.89	5.86	6.14	5.88	5.94	5.85	5.59	5.78	5.59	5.95
2435961	PGLYRP4	6.29	6.37	6.41	6.24	6.22	6.45	6.46	6.46	6.44	6.4	6.37	6.17	6.38	6.37	6.38	6.23	6.26	6.33	6.46	6.17	6.07	6.29	6.46	6.48	6.35	5.94	5.96	6.54	6.38	8.61	6.04	6.35	6.31	6.44	6.36	6.53	6.26	6.47	6.34	6.46	6.35	6.32	6.5	6.34	6.05	6.41	6.04	6.35
2435981	S100A12	3.65	5.69	4.92	4.86	4.09	4.61	4.27	4.12	4.15	6.1	4.34	4.02	4.08	5.42	4.37	4.72	4.39	4.99	4.45	4.6	4.22	4.67	4.26	5.47	5.26	3.49	3.53	4.31	4.11	4.4	4.05	4.22	4.19	4.19	4.08	4.13	3.7	4.2	4.28	3.64	3.92	4.1	4.13	4.23	4.21	3.63	4.24	4.31
2435989	S100A8	5.46	9.12	8.22	7.94	6.53	6.73	5.72	6.45	6.66	8.58	6.74	5.44	6.15	8.72	6.44	6.33	6.37	7.94	6.74	7	7.18	6.77	6.1	8.59	8.35	4.63	5.85	9.32	5.96	8.87	6.49	6.36	8.58	6.14	6.12	6.12	6.21	5.67	6.48	6.07	6.41	6.08	8.73	5.88	7.02	9.34	6.65	5.78
2436051	S100A7	5.21	5.2	10.07	5.43	4.49	4.67	4.99	5.03	4.38	4.48	4.77	4.51	5.34	5.14	5.16	5.03	4.61	5.69	5.1	4.77	5.36	5.07	4.31	5.6	4.85	4.5	4.47	9.78	4.58	7.19	5.15	4.91	4.88	4.78	4.19	5.12	4.72	5.76	4.48	5.44	5.11	5.43	4.89	4.56	4.53	4.84	4.48	4.93
2436067	S100A6	7.33	7.21	7.47	7.2	6.91	7.27	7.67	7.38	7.32	7.54	7.2	7.07	7.51	7.16	7.53	7.2	7.31	7.22	7.83	7.3	6.97	7.14	7.64	7.76	7.62	6.81	6.93	7.47	7.71	7.42	6.9	7.14	7.22	6.97	7.29	7.37	7.37	7.7	7.56	7.29	7.09	6.99	7.31	7.71	6.58	7.37	7.15	7.13
2436132	ILF2	10.37	11.13	10.68	10.7	11.22	11.03	10.35	10.51	10.94	10.44	10.85	10.72	10.57	10.74	10.76	10.69	10.85	10.24	10.45	10.9	10.54	10.91	10.75	10.43	10.88	11.02	11.45	11.13	11.22	12.36	11.22	11.03	11.81	11.3	10.61	11.45	11.43	11.02	11.22	11.06	11.36	11.77	11.61	11.1	11.27	11.28	11.13	11.09
2436228	GATAD2B	9.33	9.83	9.64	10.1	9.73	9.89	9.64	10.06	9.2	9.84	9.9	9.89	10.03	9.68	9.42	10.04	9.84	9.81	9.5	10.1	9.9	9.81	9.75	9.55	9.84	10.37	10.37	9.66	10.11	9.98	9.53	9.75	9.92	10.08	9.61	9.53	9.87	9.5	10.09	10.03	9.82	10.33	9.91	9.96	9.47	10.19	9.91	9.82
2436283	DENND4B	7.89	8.31	8.39	8.37	7.91	8.21	8.12	8.24	7.72	8.28	8.01	8.14	8.23	8.35	8.11	8.29	7.98	8.4	8.76	8.22	8.38	8.26	8.06	8.26	8.37	8.49	8.46	8.15	8.48	8.36	8.13	8.13	8.19	8.45	8.24	8.02	8.29	8.09	8.24	8.32	8.33	8.46	8.27	8.3	8.11	8.24	8.44	8.33
2436338	CRTC2	7.86	8.25	8.16	8.49	8.02	8.24	8.03	8.45	7.71	8.14	8.21	8.26	8.37	8.28	7.92	8.44	8.25	8.39	8.32	8.43	8.69	8.3	8.21	8.2	8.34	8.88	8.73	8.47	8.52	8.57	8.4	8.32	8.82	8.38	8.34	8.41	8.43	8.33	8.4	8.44	8.54	8.91	8.59	8.43	8.25	8.76	8.36	8.5
2436378	SLC39A1	7.87	8.52	8.34	8.27	8.11	8.3	8.13	8.16	8.41	8.4	8.44	8.09	8.19	8.71	8.4	8.37	8.51	8.21	8.48	8.12	8.5	8.5	8.24	8.44	8.71	8.94	9.1	8.45	8.68	8.78	8.65	8.2	8.82	8.75	8.01	9.02	8.71	8.26	9.01	8.57	8.78	8.75	8.61	8.29	8.83	9.41	8.11	8.61
2436401	JTB	7.48	7.8	7.9	7.79	7.57	8.03	7.4	7.63	7.58	7.65	7.41	7.75	7.79	7.89	7.5	8.13	7.95	7.66	7.83	7.77	7.69	7.66	7.74	7.48	7.83	8.74	8.81	8.02	8.83	8.77	8.65	8.04	8.68	8.75	8.22	8.91	9.01	8.3	8.67	8.27	8.62	8.98	8.59	8.57	8.64	8.67	8.12	8.72
2436467	NUP210L	4.32	4.44	4.4	4.35	4.2	4.38	4.29	4.29	4.37	4.59	4.43	4.24	4.37	4.34	4.54	4.32	4.4	4.3	4.35	4.22	4.26	4.39	4.36	4.45	4.29	4.2	4.35	4.37	4.31	4.42	4.21	4.41	4.37	4.46	4.43	4.47	4.3	4.45	4.33	4.47	4.54	4.44	4.32	4.34	4.46	4.15	4.21	4.49
2436526	TPM3	6.88	7.2	7.29	6.91	6.73	7.09	6.89	7.01	6.8	6.91	7.09	7.01	6.99	7.3	7.01	7.11	6.74	7.12	7.56	6.81	7.36	7.21	6.8	7	7.38	7.28	7.95	7.43	7.89	7.16	7.5	7.14	7.14	7.18	6.81	6.86	7.37	7.14	7.36	8.42	7.06	7.14	6.94	8.13	7.11	7.41	8.03	7.8
2436576	c1orf43	9.42	9.89	9.85	9.67	9.91	10.22	9.36	9.41	9.04	9.51	9.34	9.8	9.27	9.87	9.39	9.83	9.97	9.84	9.84	10.06	9.69	9.86	9.56	10.03	9.61	10.43	10.34	9.98	10.85	10.45	10.17	10.09	10.34	10.39	10.18	10.62	10.48	9.95	10.71	10.43	10.28	10.98	10.02	10.48	10.2	10.6	10.14	10.45
2436716	UBE2Q1	9.28	9.92	9.93	10.07	9.71	10.11	9.74	9.81	9.64	9.88	9.89	9.91	9.92	9.98	9.64	10.02	9.97	10	9.85	10.19	9.91	9.94	9.83	9.84	9.95	10.5	10.35	10.15	10.52	10.7	10.19	9.85	10.79	10.2	10.07	10.64	10.42	10.3	10.17	10.04	10.29	10.93	10.45	10.35	10.14	10.41	10.15	10.25
2436754	ADAR	8.55	9.2	9.17	9.3	8.95	9.15	8.84	9.5	8.83	8.84	9.02	9.3	9.14	9.01	8.56	9.53	9	9.15	9.2	9.44	9.41	9.22	8.83	8.66	9.43	10.43	10.14	8.48	9.86	9.95	9.94	9.46	10.22	9.64	9.55	9.25	9.74	9.37	9.38	9.49	9.82	10.24	9.84	9.46	9.48	9.74	9.9	9.65
2436826	KCNN3	6.71	7.01	6.77	6.98	6.58	6.78	6.67	6.98	6.7	6.98	6.72	6.75	7.11	6.97	6.77	7.11	6.83	6.75	6.55	6.85	6.83	6.8	6.94	6.87	7.02	6.92	6.87	6.87	7.2	6.92	6.74	6.73	6.48	6.51	6.72	6.59	6.74	6.92	6.9	7.22	7.08	6.6	6.79	6.72	7.03	7.75	6.86	6.74
2436920	pmvk	7.12	7.26	7.26	7.2	7.06	7.14	7.09	6.95	7.27	7.26	7.26	6.93	6.77	7.27	7.23	7.08	7.43	7.1	7.1	6.96	7.15	7.18	7.19	7.23	7.35	7.24	7.28	7.2	7.45	6.94	7.29	7.25	7.03	7.77	7.21	7.44	7.33	7.05	7.5	7.08	6.99	7.49	6.98	7.47	6.91	7.48	7.04	7.35
2436938	PBXIP1	7.26	7.55	7.77	7.58	7.23	7.47	7.6	7.72	7.76	7.53	7.55	7.73	7.61	7.91	7.64	7.55	7.58	7.86	7.53	7.51	7.85	7.81	7.49	7.78	7.65	7.72	7.59	7.37	7.48	7.15	7.37	7.52	7.56	7.39	7.55	7.21	7.55	7.46	7.59	7.24	7.36	7.63	7.55	7.24	6.85	8.03	7.48	7.78
2436973	PYGO2	7.09	6.98	7.29	7.54	6.83	7.15	6.89	7.04	6.96	6.88	7.02	7.29	7.21	7.24	6.91	7.28	6.93	7.4	6.8	7.24	7.43	7.32	7.34	7.25	7.34	8.26	8.19	6.76	7.67	7.45	7.42	7.46	7.86	7.37	7.38	7.74	7.94	7.83	7.64	7.55	7.37	7.86	7.53	7.8	7.08	7.72	6.96	7.51
2436985	SHC1	8.98	9.54	9.45	9.42	9.33	9.65	9.2	9.65	8.89	9.29	9.24	9.41	9.6	9.63	8.95	9.3	9.18	9.53	9.15	9.4	9.69	9.38	9.18	9.37	9.72	10.17	10.41	9.16	9.07	9.12	9.45	9.47	9.64	9.07	9.28	9.59	9.18	9.71	9.35	9.78	9.22	9.29	9.04	9.38	9.21	9.56	9.03	9.67
2437029	DCST2	6.88	7.14	7.02	7.22	6.85	6.98	6.98	6.95	7.01	7.13	7.27	6.87	7.12	6.77	7.13	7.01	7.18	6.84	6.84	6.92	6.95	7.05	7.13	6.93	7.01	7	7.5	7.21	6.96	6.84	6.75	7.13	6.72	7.15	6.82	6.9	7.12	7.04	6.93	7.36	6.87	6.76	6.99	6.87	6.69	7.38	6.62	7.36
2437086	DPM3	9.01	9.05	9.22	9.11	8.94	9.33	9.01	9.08	8.54	9.39	9.13	9.07	9.16	9.29	9.15	9.33	9.36	9.23	9.05	9.21	9.24	9.18	9.31	9.33	9.23	9.03	9.1	9.34	9.51	9.39	9.15	9.14	9.65	9.39	9.47	9.76	9.57	9.15	9.35	9.52	9.43	9.54	9.6	9.08	8.83	9.72	9.01	9.31
2437094	KRTCAP2	8.18	8.62	8.25	8.57	8.11	8.69	8.47	8.45	7.58	8.63	8.04	8.5	8.73	8.3	7.76	8.59	8.38	8.58	8.66	8.6	8.55	8.73	8.53	8.55	9.04	9.1	8.78	8.49	8.77	9.07	8.89	8.56	8.78	8.2	8.92	8.51	8.92	8.71	8.82	8.79	8.97	9.44	8.61	8.76	8.9	9.07	8.59	8.73
2437118	MUC1	8.88	9.23	9.7	9.84	9.25	10.35	8.97	8.96	8.59	9.02	9.93	9.09	8.76	7.69	8.99	8.86	9.16	7.28	7.39	8.69	9.1	8.34	9.31	8.04	9.74	12.28	11.43	10.57	8.95	10.67	10.09	11.27	10.62	10.21	9.46	8.29	11.13	10.93	10.02	11.81	11.09	10.87	9.81	10.48	9.73	11.14	10.46	11.74
2437152	THBS3	7.82	8.01	8.09	8.07	8.03	7.97	7.73	8.55	8.16	7.61	7.93	7.94	8.2	8.84	8.01	7.88	8.02	7.74	8	8.36	7.82	8.11	7.77	7.58	8.2	8.66	8.93	8.21	8.17	7.69	7.95	8.3	7.46	8.64	7.84	7.48	7.99	7.94	8.18	8.46	8.02	8.15	7.8	7.96	7.46	8.18	7.63	8.25
2437205	GBA	7.09	6.44	6.81	6.83	6.75	6.82	6.76	6.93	6.57	7.6	7.27	6.89	6.97	7.02	6.96	6.84	6.89	6.8	6.95	6.95	6.91	6.81	7.07	6.78	6.75	8.16	7.24	7.35	7.5	7.9	6.97	7.46	7.85	7.93	7.82	7.28	7.38	7.92	7.61	7.45	7.25	7.45	7.26	6.95	7.12	8.42	6.92	7.74
2437273	FAM189B	7.66	8.22	8.19	8.07	7.69	8.08	7.85	7.95	7.6	8.26	7.92	7.9	8.04	7.85	8.01	7.99	8.15	8.15	7.94	7.91	8.1	8.06	7.96	8.02	7.92	8.94	8.49	8.08	8.46	8.83	8.26	8.14	8.31	7.88	8.23	8.5	8.61	8.36	8.24	8.36	8.37	8.97	8.63	8.13	8.49	8.24	8.06	8.51
2437307	SCAMP3	7.27	7.75	7.76	7.74	7.39	7.71	7.61	7.5	7.37	7.72	7.61	7.8	7.42	7.79	7.59	7.87	7.73	7.82	7.68	7.66	7.88	7.87	7.64	7.61	7.86	8.27	8.35	7.84	8.16	8.28	8.21	7.86	8.21	8.28	7.83	8.25	8.07	7.86	8.18	7.95	8.19	8.63	7.96	7.84	8.07	8.33	7.61	8.27
2437329	CLK2	9.1	9.38	9.29	9.39	9.36	9.18	9.2	9.25	9.16	9.06	9.48	9.31	9.24	8.94	9.18	9.33	9.34	8.92	8.8	9.33	9.02	9.14	9.37	8.84	9.3	10.04	10.2	9.34	9.79	9.41	9.25	9.55	9.29	9.66	9.03	9.47	9.57	8.92	9.4	9.41	9.47	9.71	9.28	9.29	9.41	9.56	9.28	9.46
2437363	PKLR	6.33	6.86	6.74	6.68	6.29	6.53	6.69	6.58	6.48	6.91	6.73	6.44	6.79	6.74	6.84	6.51	6.64	6.63	6.94	6.15	6.54	6.66	6.63	6.76	6.65	6.37	6.64	6.56	6.69	6.67	6.65	6.58	6.55	6.68	6.72	6.99	6.73	6.96	6.62	6.72	6.52	6.62	6.68	6.73	6.61	6.64	6.51	6.73
2437401	RUSC1-AS1	7.75	7.02	7.06	8	7.61	7.7	7.42	7.69	6.91	7.14	7.66	7.72	7.6	7.27	7.45	7.52	7.76	7.51	7.32	7.93	7.53	7.45	7.56	7.33	7.52	8.62	8.67	6.95	8.25	6.98	7.54	8.2	6.83	8.29	7.42	7.8	7.84	7.47	8.23	7.69	7.42	8.15	7.62	7.86	6.35	8.36	7.38	7.34
2437417	ASH1L	9.08	9.3	9.16	9.41	9.35	9.12	9.21	9.32	9.63	9.08	9.5	9.72	9.24	9.36	9.28	9.46	9.4	9.3	8.6	9.67	9.46	9.37	9.4	9.12	9.49	9.69	9.82	8.94	9.65	9.31	8.93	9.52	9.1	10.01	9.05	8.84	9.18	8.27	9.43	9.08	9.39	9.7	9.56	9.33	8.61	9.28	9.34	9.43
2437554	ERVK-7	7.2	5.84	6.72	6.73	7	6.65	6.2	6.81	6.7	6.78	6.19	6.73	6.47	6.6	6.74	6.21	7.33	7.37	6.45	6.56	6.17	6.75	6.68	5.9	6.37	6.72	7.23	7.02	6.47	7.67	6.84	7.07	8.14	6.74	6.73	6.77	7.22	7.1	6.63	6.32	7.76	7.07	7.75	6.67	6.15	6.84	6.93	7.32
2437577	GON4L	9.82	9.91	9.7	9.88	9.64	9.76	9.82	10	9.57	9.81	9.8	10.03	9.95	9.65	9.82	9.93	9.87	9.71	9.74	10.07	9.94	10.05	9.91	9.68	9.97	10.25	10.25	8.94	10.11	10.07	9.67	10.06	9.83	10.17	9.65	9.97	9.82	9.56	10.08	9.72	9.8	10.09	9.79	10.23	9.38	9.73	9.87	10.15
2437736	RIT1	7.76	7.76	7.76	7.49	7.48	7.66	7.77	7.54	8.06	7.36	7.77	7.81	7.33	8.23	7.59	7.67	7.55	7.32	8.12	7.63	7.84	7.6	7.53	7.51	7.77	8.45	8.48	7.27	7.77	7.61	7.43	8.44	8.11	8.4	7.46	7.27	7.43	7.73	8.23	7.58	7.77	8.58	8.22	8.04	7.3	8.13	7.62	7.93
2437753	KIAA0907	9.32	8.49	8.2	8.75	9.22	8.6	8.56	8.42	9.21	8.11	8.78	8.66	8.63	7.98	8.89	9.08	9.22	7.57	7.64	9.11	7.93	8.76	8.92	7.93	8.77	9.54	9.88	8.15	9.42	9.46	8.67	9.6	9.33	9.85	8.81	8.46	9.21	8.13	9.31	8.78	9.6	9.37	8.86	9.44	8.69	9.13	9.03	9.14
2437801	ARHGEF2	7.93	8.18	8.6	8.68	7.89	8.19	8.01	8.19	7.59	8.2	7.71	8.32	8.4	8.56	7.95	8.34	8.07	8.73	8.48	8.5	8.54	8.51	8.25	8.42	8.42	8.57	8.41	8.37	8.42	9.06	8.33	8.24	8.45	8.5	8.14	7.24	8.39	7.97	8.23	8.19	8.56	8.02	8.62	8.14	8.16	8.4	8.31	8.64
2437871	SSR2	11.66	12.05	11.6	11.81	11.9	12.11	11.59	11.7	11.51	11.98	11.87	11.76	11.76	11.73	11.67	11.88	12.22	11.37	11.48	12.11	11.56	11.87	12.03	11.72	11.88	12	12.25	11.47	12.12	12.27	11.98	11.95	12.26	12.06	11.81	12.54	12.28	11.86	12.36	11.86	11.91	12.56	12.24	11.93	12.14	12.5	11.92	12.34
2437893	UBQLN4	5.66	6.34	6.38	7.13	6.34	7.04	6.16	6.86	5.53	6.35	4.35	7.17	6.52	6.92	5.36	6.88	6.9	6.31	5.99	7.15	7.08	6.29	6.74	6.44	7.37	8.04	8.06	7.33	7.47	8.01	7.91	6.72	8.07	7.59	7.12	5.33	8.19	6.95	7.25	6.45	6	8.83	7.22	7.7	8.04	8.42	6.37	5.86
2438016	PAQR6	7.32	7.32	7.34	7.28	7.15	7.38	7.19	7.01	6.99	7.35	7.1	7.26	7.21	7.05	7.38	7.26	7.33	7.1	7.28	7.07	7.36	7.2	7.4	7.34	7.13	7.2	7.93	7.4	7.59	7.89	7.01	7.24	7.6	8.34	7.47	7.05	8.48	7.27	7.42	7.65	7.26	8.37	7.38	7.31	7.11	8.64	7.29	7.48
2438042	SMG5	7.55	7.96	7.96	7.91	7.68	7.94	7.43	7.78	7.47	7.75	7.77	7.9	7.63	7.89	7.72	7.92	7.71	7.95	7.69	7.74	8.09	7.8	7.7	7.7	7.99	8.36	8.6	8.12	8.19	8.91	8.23	7.94	8.74	8.44	8.21	7.92	8.43	7.86	8.02	8.15	8.35	8.64	8.4	8.08	8.15	8.52	7.82	8.21
2438093	GLMP	8.02	8.36	8.73	8.77	8.33	8.92	8.02	8.85	7.71	8.13	8.04	8.37	8.74	9.11	8.22	8.83	8.58	8.79	10.05	8.73	8.92	8.85	8.18	8.6	8.48	9.36	9.67	8.63	8.71	9.01	8.85	8.74	9.7	8.79	8.82	8.41	9.7	9.07	9.04	9.01	9	9.16	9.17	9.11	8.94	10.13	8.59	9.06
2438117	VHLL	4.79	5.26	5.01	4.8	4.74	5.05	5.08	4.59	5.05	5.37	5.14	4.71	4.98	5.03	5.25	4.96	4.77	5.19	5.09	4.9	5.09	4.95	4.78	4.87	4.89	4.82	4.6	5.06	5.2	5.13	4.91	5.02	5.02	5.11	4.89	5.26	4.81	5.36	4.8	5.23	4.89	5.26	4.95	5.4	5.21	5.11	4.75	5.02
2438125	CCT3	8.38	8.99	8.36	8.24	8.95	8.92	8.26	8.1	8.92	8.43	8.71	8.94	8.13	8.61	8.58	9.01	8.86	7.85	8.34	8.7	8.61	8.74	8.55	8.24	8.9	9.17	9.3	8.69	9.25	10.07	9.41	8.96	9.62	9.86	8.29	10.07	9.87	8.79	9.24	9.14	9.37	10.51	9.07	8.83	10.24	9.35	8.88	8.96
2438169	C1orf61	4.58	4.21	4.51	4.25	4.62	4.72	4.67	4.33	4.51	4.84	4.81	4.42	4.63	4.33	4.76	4.71	4.62	4.41	4.52	4.53	4.26	4.37	4.3	4.7	4.53	4.09	4.23	4.35	4.24	4.3	4.38	4.33	4.48	4.63	4.29	4.44	4.53	4.63	4.35	4.68	4.27	4.56	4.4	4.36	4.1	4.56	4.4	4.69
2438207	MEF2D	8.3	9.01	8.89	9.23	8.54	8.93	8.68	8.97	8.14	8.74	8.73	8.76	9.15	9.07	8.39	8.94	8.78	9.07	8.79	9.07	8.99	9.2	8.63	8.96	8.95	10.1	9.85	8.64	9.61	8.48	9.04	9.04	8.8	9.11	8.93	9.13	9.12	9.05	9.08	9.39	9.18	9.62	8.6	9.5	8.82	9.25	8.92	9.07
2438282	IQGAP3	5.88	6.59	6.39	6.06	5.91	6.61	6.12	6.06	6.15	6.26	6.02	5.83	6.11	6.18	6.21	6.52	6.29	6.04	6.26	5.9	6.3	6.4	6.2	6.25	5.99	6.61	6.91	6.69	7.61	7.86	7.58	6.52	8.16	7.63	6.85	7.76	7.61	6.77	7.24	7.26	7.71	8.33	7.2	7.78	7.48	7.31	6.67	6.48
2438344	GPATCH4	6.69	7.04	6.73	6.73	6.75	6.85	6.73	6.63	7.08	6.82	7.03	6.89	6.31	6.96	6.5	6.52	6.64	6.37	6.48	6.72	6.91	6.74	6.7	6.69	7.31	7.21	7.63	6.6	7.21	7.11	7.13	6.88	7.12	8.45	6.79	7.1	7.15	6.46	7.14	6.67	6.87	7.2	6.8	7.23	7.18	7.06	6.88	7.08
2438411	NES	7.98	8.2	7.78	7.91	7.98	8.08	7.99	7.8	7.86	8.17	8	7.93	7.85	7.87	7.92	7.75	7.88	7.83	7.68	7.7	7.69	8	7.99	7.77	8.02	7.35	7.31	7.54	7.54	7.6	7.45	7.39	7.4	7.88	7.57	7.74	7.31	7.55	7.62	7.76	7.54	8.27	8.53	7.55	7.12	7.97	7.46	7.44
2438458	CRABP2	8.17	8	8.62	8.64	8.27	9.51	7.63	7.7	8	8.18	7.86	8.53	8.82	8.36	7.77	9.03	8.79	6.74	6.86	8.35	7.99	8.51	8.01	7.3	8.15	8.45	9.45	7.83	8.8	10.63	10.59	10	10.9	10.58	10.82	8.45	8.67	10.93	10.31	10.57	8.01	11.36	11.16	10.06	9.48	9.82	7.76	7.82
2438482	ISG20L2	8.2	8.46	8.43	8.57	8.45	8.5	8.04	8.35	7.69	8.12	8.36	8.52	8.39	8.42	7.96	8.52	8.65	8.2	8.16	8.81	8.63	8.56	8.42	8.28	8.73	9.3	9.42	8.08	9.43	9.59	9.56	8.7	9.38	9.21	8.88	9.52	9.68	8.94	9.21	9.13	9.12	10.42	9.5	9.3	9.74	9.39	9.09	9.03
2438504	MRPL24	7.51	8.17	8.03	7.4	7.91	8.18	7.8	7.53	7.48	7.9	7.69	8.15	7.57	8.44	7.57	8.11	8.17	8.47	7.97	7.81	8.29	8.34	7.8	8.09	8.28	8.62	8.7	7.54	9.07	7.69	8.29	8.36	8.22	8.95	7.75	8.64	8.22	8.15	8.89	8.19	8.39	9.17	7.91	8.33	7.67	8.66	7.8	8.25
2438531	HDGF	8.2	9.02	8.59	8.86	8.55	8.93	8.36	8.49	8.38	8.36	8.73	8.78	8.59	9.02	8.54	9	8.76	8.59	8.36	8.64	8.77	8.77	8.61	8.49	9.12	9.23	9.73	8.26	9.55	10.15	9.72	9.07	9.82	8.96	8.75	9.68	9.94	9.12	9.1	9.53	9.29	10.43	9.76	9.12	9.48	9.4	8.96	9.06
2438575	SH2D2A	6.6	6.88	7.05	6.85	6.33	6.79	6.64	6.79	6.46	6.81	6.51	6.44	7.05	6.77	6.58	7.47	6.76	6.95	7.19	6.6	6.87	6.95	6.7	7.15	6.94	6.68	6.44	7.14	6.97	7.23	7.15	6.54	7.44	6.59	6.84	6.86	7.13	6.85	7.04	7.1	7.22	7.15	6.79	6.79	6.83	7.4	8	7.27
2438612	INSRR	6.61	6.94	6.77	6.62	6.4	6.67	6.78	6.87	6.63	6.9	6.69	6.55	6.89	6.72	6.78	6.68	6.65	6.77	6.83	6.55	6.61	6.83	6.88	6.97	6.77	6.48	6.45	6.69	6.65	6.52	6.46	6.52	6.7	6.6	6.67	6.83	6.72	7.05	6.64	6.84	6.83	6.58	7.21	6.7	6.53	6.69	6.45	6.76
2438657	ARHGEF11	7.63	7.95	8.05	7.99	7.69	7.83	7.73	8.08	7.48	7.75	7.95	8.04	8.06	8.07	7.7	7.95	7.79	8.18	8.45	8.07	8.21	8.06	7.77	7.88	8.15	8.67	8.58	7.94	8.5	8.27	8.17	8.05	8.57	8.36	8.03	8.14	7.98	8.03	8.1	7.83	8.21	8.64	8.49	8.3	7.79	8.39	7.75	8.24
2438765	ETV3L	6.33	6.59	6.21	6.38	6.03	6.25	6.61	6.14	6.41	6.69	6.23	6.46	6.57	6.32	6.58	6.36	6.39	6.67	6.34	6.06	6.19	6.5	6.62	6.5	6.41	6.02	6.03	6.22	6.1	6.57	6.2	6.18	6.37	6.38	6.32	6.46	6.15	6.42	6.29	6.27	6.38	6.25	6.35	6.28	6.12	6.17	6.28	6.45
2438792	ETV3	8.29	9.08	8.8	8.7	8.45	8.61	8.35	8.7	8.44	8.48	9	9.01	8.72	9.14	8.2	8.65	8.65	8.96	8.59	9.12	8.85	9.31	8.62	8.69	8.78	8.85	8.77	8.62	8.67	9.58	8.76	8.34	8.78	8.66	8.12	8.39	8.25	7.96	8.79	8.35	8.93	8.86	8.14	8.92	10.01	8.49	8.92	8.13
2438892	FCRL5	5.13	5.51	5.34	5.7	5.25	5.46	5.13	5.17	5.14	5.39	5.42	5.34	5.33	5.01	5.36	6.23	5.37	5.01	4.99	5.69	5.16	5.7	5.46	5.44	5.18	4.83	4.7	5.6	6.94	5.79	5.22	5.25	5.28	5.1	4.98	5.12	5.85	5.24	5.63	5.19	5.74	5.05	4.81	4.96	6.6	7.69	6.5	5.24
2438938	FCRL4	4.45	4.62	4.67	4.34	4.24	4.3	4.55	4.38	4.49	4.66	4.43	4.25	4.44	4.42	4.76	4.5	4.43	4.41	4.52	4.32	4.3	4.59	4.65	4.8	4.5	4.28	4.17	4.64	4.53	4.37	4.32	4.28	4.48	4.65	4.47	4.38	4.65	4.67	4.41	4.65	4.41	4.33	4.54	4.41	4.72	4.52	4.65	4.5
2439001	FCRL3	5.35	5.64	5.57	5.55	5.31	5.61	5.27	5.59	5.39	5.79	5.34	5.24	5.51	5.61	5.31	6.69	5.33	5.48	5.58	5.14	5.44	5.55	5.47	5.81	5.4	5.16	5.18	5.74	6.18	5.82	5.76	5.29	5.87	5.46	5.59	5.57	5.53	5.52	5.61	5.68	5.82	5.95	5.56	5.4	5.33	5.67	7.65	5.91
2439052	fcrl2	5	4.52	4.71	4.6	4.52	4.86	4.43	4.41	4.43	4.86	4.51	4.49	4.64	4.45	4.56	5.13	4.57	4.53	4.38	4.54	4.55	4.65	4.51	4.72	4.76	4.31	4.43	4.63	4.75	4.61	4.46	4.53	4.45	4.58	4.42	4.44	4.59	4.57	4.63	4.65	4.66	4.47	4.47	4.32	4.81	5.46	6	4.48
2439101	FCRL1	6.11	5.54	5.44	5.61	5.4	6.09	5.46	4.99	5.31	5.81	5.54	5.29	5.59	5.27	5.41	6.7	5.46	5.55	5.36	5.44	5.22	5.33	5.38	5.82	5.36	5.04	5.07	5.3	6	5.62	5.39	5.11	5.34	5.26	5.36	5.47	5.42	5.68	5.41	5.71	5.54	5.29	5.49	5.44	5.31	5.34	7.54	5.61
2439138	CD5L	5.86	5.98	6.07	5.92	5.83	5.89	5.97	5.96	5.97	6.24	6.07	5.81	5.98	6.02	6.14	5.85	5.9	6.06	6.57	5.91	5.93	5.9	6.08	6	6	5.69	5.59	5.92	5.87	5.96	5.8	5.8	5.98	6.04	5.95	6.04	6.07	6.15	5.92	6.04	6.12	5.8	6	5.97	5.77	5.67	5.81	5.95
2439286	CD1B	2.29	2.4	2.58	2.52	2.37	2.44	2.28	2.83	2.04	2.37	2.46	2.1	2.62	2.6	2.41	2.46	2.41	2.18	2.65	2.47	2.45	2.7	2.46	2.66	2.46	2.33	2.42	3.11	2.81	2.68	2.62	2.85	3.18	2.54	2.65	2.59	2.8	2.8	2.41	2.48	2.4	2.46	2.62	2.92	2.62	2.52	3.37	3.23
2439308	OR10T2	4.03	3.55	4.01	3.36	3.09	3.7	4.11	3.24	3.7	4.07	3.49	3.22	3.83	3.8	3.29	3.82	3.73	3.73	3.76	3.4	3.94	3.92	3.36	4.42	4.04	3.78	3.33	3.47	3.23	4.02	3.5	3.55	3.92	3.49	3.61	3.73	3.87	3.6	4	3.43	4.05	3.96	3.71	3.47	4	3.65	3.87	3.63
2439314	OR10K2	4.54	4.86	4.73	4.77	4.46	4.79	4.41	4.83	4.76	5.65	4.8	4.71	4.91	4.69	5.06	4.82	4.82	4.72	4.83	4.63	4.61	4.71	4.93	4.99	5.32	4.18	4.56	5.1	4.7	4.69	4.79	5	4.97	4.69	4.64	4.73	4.95	4.72	5.1	5.48	4.97	4.6	4.78	4.67	4.8	4.35	5.02	4.82
2439345	OR6Y1	5.26	5.85	5.65	5.79	5.83	5.6	5.94	5.74	5.84	6.1	5.8	5.49	5.8	5.55	6.18	5.86	6.18	5.46	5.65	5.67	5.22	5.44	5.98	5.8	6.13	4.72	5.25	5.96	5.64	5.39	5.73	5.68	5.82	5.59	5.84	5.82	5.9	6.08	5.74	5.9	5.63	4.97	5.78	5.34	7.18	5.47	5.6	5.96
2439350	OR6N1	4.21	4.31	4.1	4.05	3.93	4.33	4.06	4.17	4.23	4.77	4.12	4.18	3.95	4.17	4.74	4.36	4.06	4.06	4.2	4.21	3.89	4.55	4.23	4.53	3.85	3.76	3.64	4.22	4.39	4.6	4.17	3.83	4.06	4.3	3.92	4.28	4.28	4.26	4.22	3.97	4.29	3.85	4.13	4.19	4.03	4.19	4.01	4.06
2439368	OR10X1	3.27	3.79	3.42	3.37	3.14	3.79	3.66	3.17	4.13	4.07	3.87	3.54	3.78	3.32	4.05	3.65	3.17	3.27	3.41	3.79	3.55	3.34	3.96	3.83	4.04	4.3	3.1	3.29	3.97	3.65	2.92	3.71	3.5	3.78	3.45	3.78	3.44	3.65	3.53	3.86	3.45	3.26	3.59	3.65	6.1	3.28	3.76	3.73
2439373	SPTA1	4.62	4.92	4.87	4.62	4.48	4.66	4.74	4.53	4.87	5.06	4.74	4.56	4.72	4.85	4.99	4.6	4.65	4.72	4.79	4.41	4.58	4.83	4.73	4.92	4.77	4.51	4.5	4.77	4.62	4.53	4.57	4.67	4.7	4.79	4.65	4.69	4.58	4.88	4.76	4.8	4.85	4.5	4.73	4.52	4.52	4.66	4.53	4.9
2439460	OR6K2	2.72	2.83	2.38	3.3	4.06	3.4	2.94	3.38	3.2	4.09	2.8	3.31	3.04	2.86	3.59	2.92	3.65	2.63	3.62	3.24	2.36	3.89	3.02	2.39	2.88	3.11	2.43	3.99	3.27	3.37	2.78	3.2	2.98	2.79	3.74	2.5	3.37	3.58	3.24	3.39	2.68	4.25	3.73	2.19	3.26	3	3.29	3.22
2439478	OR6K3	3.02	2.87	3.17	2.68	3.12	3.11	3.12	2.89	3.19	3.77	3.15	3	3.42	2.75	3.38	3.05	3.01	2.97	3.28	3.56	3.42	3.21	2.99	3.07	3.22	2.87	3.27	3.24	3.18	3.13	2.76	3.19	3.37	3.2	3.07	3.25	3.56	3.28	3.04	3.15	2.85	3.09	3.15	3.15	3.16	3.04	2.99	3.27
2439508	OR6N2	5.04	5.12	6.06	5.89	4.83	5.56	5.57	5.55	5.15	6.16	6.3	5.64	6.62	5.41	6.7	6.49	5.65	6.03	6.08	5.1	5.63	5.72	6.32	6.26	6.11	5.79	4.8	4.82	5.69	5.49	6.2	4.91	5.09	6.12	5.82	5.41	5.95	5.67	6.03	5.95	5.16	5.07	5.83	5.26	4.91	5.9	5.87	5.47
2439554	AIM2	5.56	4.9	5.45	5.17	4.98	5.28	4.78	5.19	4.97	5.49	5.17	5.05	5.15	4.9	4.89	5.86	4.87	4.99	5.01	5.14	5.1	4.95	5.14	5.4	5.09	4.82	5.04	5.38	6.2	8.43	6.14	4.94	6.8	4.91	4.87	5.33	6.31	4.77	5	5.27	5.65	5.83	5.87	4.88	5.91	6.84	6.98	5.51
2439652	OR10J3	5.19	5.64	5.34	5.23	5.25	5	5.19	5.17	5.28	6.18	5.19	5.26	5.6	5	5.33	5.39	5.51	4.82	5.47	5.47	5.06	5.3	5.35	5.03	5.52	5.04	5.19	5.38	5.21	5.06	5.08	4.89	5.1	5.24	5.41	5.45	5.03	5.66	5.07	5.68	5.22	5.09	5.21	5.42	10.45	5.27	4.98	5.46
2439662	OR10J5	4.09	4.03	3.83	4.28	3.92	3.92	4.15	3.98	4	4.6	4.25	3.81	4.01	4.3	3.97	3.68	3.89	3.97	4.2	3.85	3.85	3.83	4.09	4.47	4	4.09	3.57	4.2	3.92	4.01	3.67	3.62	3.74	4.1	4.16	4.25	3.93	3.99	4.21	4.2	4.03	3.84	4.3	3.91	3.85	3.87	4.01	4.31
2439714	CRP	4.77	4.81	5.07	4.86	4.81	4.82	5.03	4.94	5.06	5.07	5.11	4.83	4.99	4.74	5.09	4.96	4.85	5.01	5.12	4.86	4.67	5.05	5.17	4.96	4.93	4.63	4.62	4.89	5.01	4.92	4.91	4.77	4.95	5.1	4.85	5.09	4.79	5.12	4.93	5.11	4.82	4.63	4.7	5.09	4.74	4.92	4.74	4.89
2439801	CFAP45	6.38	6.6	6.44	6.3	6.39	6.38	6.55	6.34	6.59	6.5	6.69	6.35	6.38	6.64	6.52	6.34	6.49	6.37	6.74	6.13	6.35	6.69	6.45	6.55	6.5	6.08	6.63	6.68	6.4	6.45	6.42	6.42	6.51	6.91	6.34	6.52	6.72	6.81	6.75	6.7	6.4	6.56	6.36	6.51	6.5	6.72	6.46	6.73
2439842	TAGLN2	11.19	11.84	12.11	12.17	11.86	12.35	11.82	12.26	11.13	11.88	11.91	11.61	12.05	12.37	11.63	12.05	11.82	11.74	12.51	12.06	12.13	12.04	11.73	11.98	12.41	12.12	12.39	12.37	11.69	13.08	12.54	12.12	12.75	12.37	12.14	11.73	12.61	12.85	12.46	12.47	12.47	12.58	11.77	11.91	12.66	13.22	12.6	12.19
2439861	IGSF9	7.51	7.66	7.43	7.59	7.51	7.64	7.65	7.43	7.39	7.74	7.67	7.57	7.59	7.41	7.69	7.7	7.67	7.35	7.53	7.39	7.66	7.54	7.74	7.54	7.59	7.61	8.08	7.64	7.59	7.9	7.94	7.67	8.15	8.17	7.8	7.65	8.1	8.28	8.16	7.66	7.68	8.28	7.97	7.95	7.85	8.69	7.81	8.13
2439944	PIGM	8.1	8.04	8.02	8.28	8.26	8.25	7.7	8.1	8.37	8.03	8.25	8.37	8.03	8.09	8.19	8.28	8.62	7.99	7.7	8.32	8.42	8.37	8.32	7.64	8.24	9.07	9.25	8.35	9.02	7.8	8.45	8.58	8.38	9.6	8.52	8.44	9.09	7.95	8.82	8.25	9.08	9.52	8.31	9.2	8.66	9.22	8.17	7.92
2439960	KCNJ10	5.49	5.77	4.91	5.61	5.26	5.36	5.42	5.24	5.25	5.7	5.78	5.3	5.62	5.39	5.48	5.73	5.21	5.7	5.75	5.37	5.27	5.34	5.4	5.85	5.46	5.29	4.94	5.71	5.88	5.71	5.89	5.5	5.87	5.61	5.53	5.56	6.68	6.13	5.54	5.81	5.51	5.31	5.64	5.45	5.61	7.08	6.27	5.46
2439975	IGSF8	7.5	7.6	7.71	7.77	7.49	8.07	7.43	7.63	7.62	7.6	7.79	7.54	7.75	7.4	7.74	7.82	7.96	7.74	7.39	7.61	7.68	7.62	7.55	7.76	7.63	8.1	8.04	7.49	8.19	7.75	8.31	7.4	8.18	8.01	7.85	8.43	8.41	8.55	7.89	7.91	7.74	8.42	7.84	8.19	7.67	8.67	7.47	8.22
2440018	dcaf8	8.26	8.04	7.96	8.19	8.27	7.98	7.91	8.15	8.55	7.8	8.13	8.38	8.04	8.32	8.32	8.22	8.3	8.17	7.77	8.2	8.26	8.12	8.07	7.8	8.16	8.71	8.42	7.87	8.53	8.08	8.04	8.32	8	9.05	7.8	8.47	8.29	7.72	8.24	8.02	8.1	8.61	8.05	8.25	7.9	8.3	7.98	8.16
2440117	PEX19	7.9	8.49	8.8	8.58	8.3	8.4	8.4	8.72	8.2	8.02	8.12	8.93	8.18	9.4	8.2	8.28	8.23	9.81	8.6	8.47	9.3	9.13	8.06	9.37	8.71	8.68	8.51	7.92	8.79	8.31	8.18	8.53	8.33	8.95	8.16	8.7	8.77	8.32	8.7	7.94	8.35	8.93	8.15	8.44	7.97	8.5	8.22	8.31
2440143	COPA	9.76	10.33	10.16	9.95	9.96	10.38	10.02	10.14	10.25	9.96	10.07	10.36	9.95	10.5	10.03	10.25	10	10.16	10.22	10.21	10.24	10.33	9.92	10.04	10.36	11.01	10.91	10.52	10.63	10.7	10.63	10.67	10.41	11.02	10.24	10.88	10.82	10.24	10.68	10.5	10.93	11.14	10.79	10.64	10.39	10.89	10.36	10.51
2440258	SLAMF6	6.24	5.95	6.64	6.7	7	6.03	5.41	6.24	6.05	6.2	6.35	6.17	5.83	5.86	5.84	8.63	6.26	5.49	7.58	6.4	6.48	5.78	5.82	6.69	6.31	5.65	5.58	6.9	7.95	7.76	7.3	5.93	7.48	5.28	6.11	5.92	7.52	5.28	6.62	6.39	7.53	7.23	6.09	6.44	7.57	8.24	9.64	6.93
2440295	CD84	6.79	7.29	8.21	7.12	7.08	6.97	6.44	7.56	6.59	6.9	6.91	6.51	7	7.53	6.92	8.27	6.97	7.17	10.06	7.03	7.73	7.31	6.7	7.58	7.26	7.86	8.24	7.9	8.22	8.09	7.92	6.99	7.84	6.61	7.61	7.13	7.91	6.63	8.11	7.22	8.2	7.26	7.54	8.61	7.34	8.66	8.99	7.23
2440327	SLAMF1	5.11	5.5	5.2	5.67	5.41	5.01	5.19	5.2	5.19	5.47	5.39	5.21	5.59	5.08	5.29	6.14	5.36	4.96	5.58	5.58	5.16	5.38	5.56	5.68	5.83	5.02	4.98	5.41	5.99	5.89	5.52	5.27	5.71	5.09	5.13	5.11	5.89	5.4	5.56	5.45	5.75	5.44	5.32	5.28	5.43	6.11	7.13	5.4
2440354	CD48	7.74	7.56	7.73	7.46	7.55	7.45	6.96	6.7	7.4	7.82	7.56	6.97	7.02	7.05	7.94	9.1	7.71	6.8	9.58	7.81	7.47	7.79	7.38	8.12	7.71	7.69	7.43	8.23	8.13	8.85	8.47	7.61	7.61	6.86	7.69	7.4	8.23	6.79	8.49	7.63	8.26	8.01	7.72	7.98	7.89	8.67	9.95	8.19
2440385	CD244	5.77	5.94	5.79	5.74	5.7	5.8	5.86	5.66	5.85	6.13	5.77	5.6	5.83	5.89	5.98	6.46	5.72	5.79	5.97	5.82	5.91	5.76	5.91	6.21	5.99	5.78	5.56	5.76	5.74	6.06	5.75	5.82	5.84	5.82	5.83	5.98	5.93	5.9	5.83	6	6.22	5.55	5.83	5.58	5.73	5.8	6.01	6.19
2440413	ITLN1	4.25	5.47	4.47	4.52	4.12	4.38	4.37	4.25	4.43	4.59	4.32	4.34	4.25	4.36	4.49	4.34	4.47	4.58	4.66	4.23	4.39	4.69	4.21	4.5	4.43	4.16	4.18	4.44	4.1	4.43	4.33	4.5	4.4	4.31	4.44	4.45	4.48	4.69	4.66	4.71	4.43	4.25	4.42	4.19	4.41	4.31	4.09	4.63
2440440	ITLN2	5.02	5.21	5.36	4.97	4.99	5.05	5.2	5.11	5.28	5.5	5.42	5.01	5.21	5.33	5.31	5.02	4.84	5.2	5.22	5.17	5.09	5.32	5.34	5.65	5.13	4.96	4.79	5.15	5.41	5.22	5.2	5.03	5.16	5.3	5.2	5.26	5.24	5.65	5.15	5.06	5.16	5.18	5.37	5.26	5.6	5.3	5.02	5.34
2440476	TSTD1	8.64	9.29	9.19	9.35	8.99	9.14	8.69	8.64	8.88	8.73	9.32	9.17	8.7	9.2	9.12	9.09	9.27	9.24	9.05	9.12	9.32	9.36	9.06	8.82	9.18	9.69	9.91	9.45	9.82	9.83	9.66	9.82	9.65	9.55	9.21	9.32	9.97	9.41	9.86	9.63	9.33	10.07	9.79	9.3	11.44	10.29	9.21	9.38
2440523	USF1	7.9	7.83	8.2	8.29	7.77	7.94	7.77	8.1	8.04	7.93	7.92	7.86	7.72	8.64	8	8.38	7.94	8	8.55	7.96	8.16	8.21	7.89	8.18	8.2	8.54	8.66	7.91	8.86	8.45	8.4	8.06	8.56	8.65	7.87	8.55	8.58	7.84	8.53	7.99	8.28	8.55	8.56	8.08	9.8	8.84	8.28	8.2
2440549	ARHGAP30	7.12	7.44	7.56	7.55	7.21	7.23	7.17	7.2	7.07	7.31	7.33	7.04	7.25	7.45	7.31	7.68	7.14	7.24	8.09	7.19	7.39	7.44	7.16	7.44	7.54	7.45	7.38	7.27	7.6	7.66	7.48	7.04	7.46	7.19	7.34	7.07	7.51	7.16	7.4	7.25	7.61	7.45	7.35	7.46	8.57	7.91	8.15	7.49
2440586	NECTIN4	7.54	8.07	7.62	7.87	7.64	7.84	7.51	7.18	7.5	7.34	8.16	7.59	7.71	7.46	7.57	7.64	7.91	6.65	6.82	7.97	7.76	7.87	7.75	7.15	7.64	7.32	8.14	7.59	7.51	8.59	7.76	8.38	8.2	8.3	7.6	7.68	8.44	8.06	8.03	8.11	8.24	8.57	7.35	7.66	9.95	9.12	7.33	8.04
2440612	PFDN2	8.32	8.8	8.54	8.43	8.27	8.28	8.31	8.13	8.72	8.19	8.8	8.47	8.07	9.37	8.85	8.46	8.58	8.69	8.7	8.25	8.83	8.93	8.28	8.98	8.83	8.51	8.77	8.6	8.99	9.48	8.87	8.65	8.79	9.57	8.06	9.07	8.7	8.4	8.95	8.72	8.44	9.12	8.67	8.38	10.9	9.08	8.36	8.7
2440625	DEDD	8.7	9.04	9.09	9.02	8.55	9.12	8.92	9.06	8.43	9.1	8.74	8.91	9.03	9.39	8.68	9.1	9	9.48	9.1	9.14	9.5	9.31	8.86	9.37	9.29	9.47	9.64	8.78	9.23	9.33	9.23	9.04	9.35	9.23	9.09	9.32	9.24	9.01	9.24	9.27	9.32	9.79	9.37	9.17	10.76	9.75	9.12	9.48
2440664	B4GALT3	7.78	8.49	8.42	8.62	8.07	8.54	7.96	8.24	7.68	8.15	8.22	8.51	8.4	8.13	7.87	8.52	8.37	8.34	8.08	8.74	8.68	8.39	8.35	7.96	8.46	9.42	9.23	8.68	9.18	9.05	8.9	8.95	9.04	8.51	8.37	9.05	9.39	9.14	8.91	8.99	8.98	9.46	9.1	9.23	10.96	9.61	9.07	9.54
2440700	ADAMTS4	6.93	8.73	8.03	7.04	7.12	7.43	8.04	7.14	6.96	7.33	7.2	7.23	7.52	8.02	7.38	7.26	6.97	7.71	7.82	7.39	8.33	7.7	6.98	8.05	9.05	7.6	8.18	7.76	7.31	7.82	7.87	8.18	8.14	7.53	7.66	7.34	8.09	8	7.72	8.05	7.75	7.39	7.44	7.34	9.96	8.06	8.32	8.24
2440730	APOA2	6.65	6.95	6.93	6.81	6.57	6.72	6.47	6.79	6.55	7.12	6.79	6.75	6.98	6.87	6.98	6.76	6.88	7.15	6.94	6.69	6.67	6.65	6.78	7.03	6.79	6.39	6.63	7.38	6.83	6.89	6.59	6.64	6.76	6.86	6.97	7.06	6.56	7.08	6.71	7.03	7.01	6.61	6.85	6.88	6.75	6.68	7.03	6.97
2440744	NR1I3	5.75	6.17	6.17	6.1	5.75	5.93	6.08	5.83	5.98	6.3	6.1	5.89	6.09	5.81	6.21	5.91	5.83	6.05	6.06	5.7	5.89	6.17	6.2	6.16	5.86	5.45	5.66	6.06	5.95	5.99	5.69	5.83	5.93	6	5.93	6.13	5.92	6.36	5.83	5.94	6.02	5.8	6.04	6.08	5.66	5.95	5.81	5.87
2440784	MPZ	5.77	6	5.98	5.82	5.36	5.53	5.68	5.65	5.52	5.83	5.83	5.9	5.81	6.26	5.99	5.66	5.62	6.48	5.81	6.09	5.78	6.3	5.88	6.44	5.57	5.3	5.35	5.74	5.71	5.62	5.45	5.59	5.62	5.71	5.61	5.73	5.56	5.87	5.76	5.76	5.76	5.45	5.94	5.53	5.33	5.75	5.5	5.72
2440943	FCGR3A	7.19	8.61	8.72	8.52	6.86	7.07	7.41	8.16	7.94	8.71	7.51	7.4	6.95	8.82	7.68	8.53	7.44	8.3	8.77	7.64	8.92	7.81	7.38	7.99	8.22	10.01	9.76	9.5	9.32	9.31	9.93	8.58	10.45	7.98	8.28	8.91	9.67	8.38	8.65	8.24	9.96	8.95	9.93	8.72	9.42	11.14	8.6	8.64
2441043	OLFML2B	6.89	7.63	7.64	6.99	7.14	8.16	7.02	8	6.97	7.49	7.13	7.17	7.14	8.39	7.06	7.26	7.35	7.78	7.47	6.91	7.43	7.45	6.67	7.61	7.39	8.7	9.42	8.18	7.78	7.79	8.27	7.88	7.95	7.09	8.05	7.1	7.51	9.06	8.28	8.69	7.77	8.06	7.26	8.32	7.75	8.23	7.43	8.94
2441188	C1orf111	6.85	7.21	6.99	6.62	6.74	6.88	6.9	6.96	6.7	7.45	6.98	6.87	6.89	6.95	6.95	6.64	6.98	6.52	6.97	6.66	7.07	7.16	6.55	7.33	7.05	6.7	6.6	7.07	6.87	6.78	6.42	7.02	6.76	7.12	6.68	6.85	6.69	7.12	7.06	6.96	6.56	6.73	6.55	6.97	6.83	6.69	6.45	6.92
2441220	SH2D1B	4.44	4.87	5.19	4.87	4.51	4.52	4.85	4.87	4.6	4.94	4.74	4.55	4.87	5.07	4.56	4.82	4.38	4.93	4.86	4.44	5.09	4.99	4.69	5	4.75	4.18	4.28	4.53	4.55	4.63	4.78	4.43	4.7	4.82	4.85	4.82	4.85	4.85	4.7	4.81	5.09	4.86	4.66	4.22	7.45	4.7	5.36	4.9
2441329	CCDC190	3.93	4.42	4.47	4.48	3.98	4.22	4.57	4.35	4.27	4.62	4.26	4.26	4.38	3.84	4.24	4.4	4.41	4.18	4.48	3.93	4.27	4.5	4.47	4.39	4.32	4.19	4	4.45	4.49	4.24	4.44	4.3	4.34	4.21	4.49	4.46	4.19	4.56	4.11	4.24	4.39	3.93	4.23	4.41	4	4.18	4.38	4.47
2441386	RGS5	9.24	9.49	9.46	9.22	9.64	9.11	9.47	10.08	8.96	9.73	9.25	10.34	9.47	9.73	9.2	9.14	8.97	9.78	8.21	9.56	10.43	9.74	8.88	9.94	9.49	9.92	9	9.32	9.39	7	8.25	9.55	6.72	9	12.5	9.12	8.18	7.48	8.86	9.23	8.35	8.05	9.09	9.35	7.45	8.32	9.04	9.33
2441940	LMX1A	6.48	6.63	6.67	6.41	5.98	6.34	6.43	6.44	6.42	6.71	6.53	6.17	6.57	6.73	6.82	6.36	6.3	6.63	6.68	6.14	6.23	6.46	6.52	6.64	6.38	5.88	6.11	6.56	6.41	6.33	6.22	6.45	6.23	6.6	6.33	6.45	6.41	6.73	6.37	6.58	6.46	6.22	6.4	6.3	6.11	6.15	6.07	6.65
2442008	RXRG	5.3	5.62	6.12	5.7	5.19	5.69	5.87	6.29	5.47	5.82	5.55	5.86	5.69	6.05	5.69	5.64	5.18	6.78	5.98	5.75	6.12	7.23	5.63	6.55	5.71	5.51	5.16	5.6	5.27	5.38	5.26	5.31	5.45	5.23	5.23	5.55	5.31	5.54	5.62	5.42	5.6	5.58	5.5	5.36	5.77	5.56	5.33	5.75
2442103	ALDH9A1	8.09	8.89	8.9	8.68	8.58	8.46	8.31	8.45	8.47	8.04	8.32	8.81	8.31	9.59	8.42	8.28	8.51	8.99	8.83	8.69	8.62	9.07	8.27	9.08	8.95	8.48	8.96	8.12	8.51	8.75	7.85	8.41	9.34	8.88	8.04	8.03	8.05	7.82	8.24	7.95	8.25	9.03	8.36	8.49	10.46	7.85	8.4	8.26
2442134	TMCO1	9.88	9.61	9.47	9.3	9.91	9.73	9.33	9.36	9.99	9.53	9.64	9.57	8.76	9.99	9.66	9.61	9.82	9.11	9.46	9.52	9.59	9.62	9.42	9.23	9.83	10.4	10.38	9.24	9.93	10.13	9.93	10.55	9.68	10.49	9.9	10.62	9.97	9.77	10.25	9.93	10.1	10.79	9.78	9.88	11.98	10.22	9.83	9.98
2442397	LOC101928459	7.64	7.91	7.71	7.41	7.68	7.79	7.78	7.68	8.06	7.8	7.88	7.9	7.68	7.64	7.63	7.97	7.85	7.33	7.39	7.9	7.63	7.63	7.52	7.38	7.64	7.99	8.33	7.61	7.92	8.1	8.02	7.9	8	8.75	7.71	8.15	7.78	7.57	8.14	7.75	8.21	8.64	8.04	8.09	7.79	8.07	7.85	7.81
2442424	ILDR2	5.98	6.01	6.2	6.08	5.69	6.27	6.03	6.06	6.01	6.32	6.22	5.73	6.12	6.1	6.12	5.75	6	5.98	6.06	5.68	5.72	6.12	6.03	6.12	6.03	6.12	6.12	6.01	6.09	5.89	6.1	5.99	6.91	5.89	6.09	6.24	5.96	6.43	6.09	6.27	6.11	6.04	6.09	6.38	5.85	6.35	5.83	6.29
2442493	GPA33	5.63	5.76	6.08	5.86	5.38	5.64	5.95	5.61	5.67	5.93	5.87	5.57	5.9	5.81	5.88	5.58	5.69	5.86	6.14	5.69	5.65	5.79	5.84	5.92	5.59	5.65	5.64	5.88	5.62	5.65	5.77	5.74	5.82	5.75	5.87	5.9	5.84	6.02	5.76	5.59	5.88	5.92	5.58	5.82	5.78	5.71	5.81	5.93
2442587	CD247	6.53	6.8	6.88	7	6.6	6.76	6.92	6.75	6.73	7.07	6.89	6.38	6.82	6.79	6.77	7.21	6.61	6.76	7.02	6.53	6.93	6.71	6.83	7.08	6.82	6.24	6.23	7.06	6.89	6.93	7.09	6.54	6.89	6.63	6.69	6.76	6.89	6.74	6.81	6.88	7.01	6.74	6.76	6.75	6.58	7.13	7.81	6.96
2442698	CREG1	9.81	10.51	10.4	9.99	9.96	10.38	9.9	9.97	9.33	10.1	9.75	9.97	9.92	10.39	9.73	10.12	10.34	10.47	10.73	10.44	10.25	10.22	10.01	10.29	9.93	10.22	10.29	9.62	10.58	10.41	9.89	9.69	10.33	9.79	9.88	10.54	9.85	9.2	10.06	9.48	10.27	10.23	11.73	9.99	9.97	10.4	10.1	10.03
2442800	ADCY10	4.12	4.27	4.28	4.19	4.04	5.17	4.19	4.03	4.1	4.5	4.21	4.19	4.11	4.24	4.34	4.11	4.22	4.31	4.26	4.04	4.13	4.19	4.2	4.16	4.18	3.95	4.09	4.22	4.43	4.16	4.17	4.14	3.99	4.29	4.17	4.26	4.07	4.57	4.4	4.61	4.27	4.36	4.2	4.45	3.93	4.16	4.07	4.29
2442858	MPC2	8.13	8.25	8.47	8.25	8.04	9.65	7.94	8.17	8.44	7.62	8.12	8.45	7.9	9.16	8.09	8.52	8.82	8.49	8.88	8.28	8.64	8.72	8.2	8.64	8.8	8.79	9.04	7.87	10.54	8.52	9.47	8.67	8.2	9.25	8.24	10.26	8.52	8.75	9.73	8.71	8.7	9.39	9.62	10.6	8.07	8.97	8.42	7.97
2442911	GPR161	6.64	6.61	6.68	6.71	6.5	6.63	6.69	6.75	6.64	6.76	6.66	6.71	6.8	6.73	6.74	6.63	6.78	6.75	6.65	6.68	6.71	6.79	6.63	6.65	6.55	6.67	6.39	6.6	6.49	6.99	6.42	6.57	6.87	6.47	6.32	6.48	6.44	6.66	6.61	6.52	6.52	6.62	7.17	6.62	6.29	6.79	6.25	6.68
2442980	ANKRD36BP1	4.47	3.72	3.8	4.28	4.17	4.25	3.68	3.97	3.7	3.43	3.42	4.29	4.06	3.59	3.34	4.22	4.05	3.03	3.86	4.36	3.77	4.31	3.5	3.27	4.13	4.11	4.09	3.72	3.25	5.56	3.84	3.28	5.05	3.61	3.57	3.81	4	3.48	3.59	3.12	3.49	4.21	4.95	3.83	3.77	4.36	4.26	4.34
2443120	DPT	8.22	10.04	10.68	10.75	8.09	9	9.8	10.23	9.35	9.27	8.54	9.8	9.13	11.37	7.8	8.27	7.91	11.41	9.49	9.18	10.61	10.25	8.91	11.03	10.22	6.26	7.69	8.05	7.07	6.38	7.12	7.41	6.14	6.29	6.56	6.43	6.84	6.36	8.01	7.42	7.92	6.01	5.85	6.17	7.45	8.48	7.76	7.79
2443235	NME7	6.99	6.34	6.15	6.32	6.98	6.47	6.5	6.49	6.68	6.37	6.29	6.5	6.06	6.23	6.43	6.48	6.78	5.89	5.73	6.74	6.27	6.32	6.33	5.82	6.67	7.3	7.75	5.87	6.68	6.4	6.24	6.92	5.59	7.17	6.18	6.54	6.89	5.73	6.61	6.1	6.69	6.94	6.04	6.47	6.26	6.37	6.73	6.83
2443305	CCDC181	4.89	4.89	4.94	4.59	4.81	4.94	5.07	4.85	5.01	5.18	4.76	4.64	4.91	4.77	4.86	4.63	5.02	4.9	4.84	4.83	4.73	4.72	5.07	4.79	4.86	4.8	4.84	4.61	4.76	4.97	4.63	4.7	4.64	4.73	4.72	4.84	4.59	4.9	4.83	4.83	4.9	4.69	4.74	4.76	4.7	4.6	4.74	4.96
2443335	SLC19A2	8.98	8.55	8.46	8.18	8.72	8.67	8.23	9.01	8.72	7.98	8.78	8.68	7.46	8.29	7.67	8.11	8.91	8.25	8.91	8.15	8.16	8.31	7.97	7.86	8.25	8.12	9.19	7.91	10.35	8.13	8.22	8.99	7.58	9.08	9.08	10.86	9.81	8.41	9.15	8.4	8.73	9.68	7.58	10.16	8.56	7.8	8.62	8.87
2443370	F5	4.63	4.81	4.96	4.59	4.39	4.75	4.61	4.54	4.67	4.89	4.66	4.52	4.57	4.88	4.66	4.9	4.73	4.71	4.59	4.44	4.46	4.7	4.63	4.82	5.07	4.57	4.51	5.04	4.73	5.07	4.99	4.51	4.86	4.57	4.83	4.74	4.74	4.74	4.8	4.81	5.01	5.04	5.27	4.61	4.76	4.79	5.49	4.77
2443417	SELP	6.47	7.46	7.29	7.04	6.6	7.04	7.22	7.13	6.3	7.17	6.64	7.74	6.48	7.47	6.71	7.02	6.41	7.09	6.61	7.28	7.47	6.83	6.37	7.38	8.36	5.62	5.05	6.63	6.05	5.98	5.86	6.41	5.32	6.28	6.02	5.81	5.42	5.41	6.6	5.66	5.96	6.21	5.23	5.82	5.62	5.06	6.92	6.58
2443450	SELL	6.74	7.06	7.73	7.49	6.96	7.38	6.2	6.89	6.29	7.75	6.6	6.86	6.87	7.38	5.78	8.49	6.39	8.15	7.32	7.14	6.98	6.85	6.51	7.68	7.3	7.04	6.71	7.36	7.75	8.73	8	7.38	7.27	6.19	7.3	6.93	7.54	6.59	7.7	7.49	7.41	8.03	7.35	6.51	7.55	7.04	9.95	6.59
2443476	SELE	5.91	7.83	7.11	6.24	6.43	6.82	6.17	5.83	5.89	7.51	6.02	7.05	6.27	7.53	6.36	6.66	6.03	7.12	6.39	7.57	7.23	7.26	6.04	7.84	8.72	6.31	5.54	7.44	6.73	7.47	6.3	6.9	5.46	6.25	6.56	5.91	6.32	6.08	7.35	6.76	7.09	6.72	6.04	6.18	6.83	5.7	8.47	6.95
2443518	METTL18	6.98	6.69	6.77	6.83	6.89	6.75	6.78	6.76	6.8	7.17	6.52	6.46	5.81	6.91	6.93	7.01	7.16	6.4	6.59	6.58	6.84	6.48	6.77	6.67	6.97	7.17	6.95	6.76	7.13	7.64	6.94	7.37	7.04	7.47	6.75	7.55	7.56	6.31	7.36	6.42	7.23	7.55	6.8	7.23	6.71	7.36	7.01	6.91
2443537	SCYL3	8.04	7.64	7.41	7.81	8.17	7.87	7.66	7.56	7.98	7.4	7.68	7.92	7.32	7.53	7.43	8.14	8.05	7.61	7.18	7.71	7.79	7.57	7.95	7.35	7.99	8.33	8.24	7.61	8.24	8.36	7.51	8.13	7.51	8.49	7.72	8.05	7.96	7.74	8.28	7.63	8.4	8.37	7.82	8.26	7.7	8.49	7.99	8.39
2443575	KIFAP3	8.47	7.82	7.8	7.7	8.21	8.04	7.93	8.05	9.04	7.66	8.06	8.37	7.74	8.21	7.79	8.06	8.14	7.65	7.52	8.12	7.93	8.04	7.84	7.31	8.31	8.65	8.91	7.5	8.07	8.45	8.21	8.25	7.51	8.7	7.6	8.14	7.66	7.81	7.99	7.96	7.93	8.08	7.96	8.25	7.33	8.55	7.76	8.37
2443952	MYOC	4.61	5.17	6.68	5.37	4.51	4.83	4.63	4.77	4.72	4.83	4.85	4.62	4.78	7.16	4.75	4.77	4.6	7.05	5.36	4.66	4.73	6.28	4.67	5.86	4.7	4.11	4.14	4.75	4.66	4.51	4.26	4.49	4.56	4.4	4.51	4.71	4.44	4.73	4.5	4.6	4.59	4.45	4.65	4.42	4.24	4.45	4.51	4.75
2443989	VAMP4	8.64	8.05	8.2	8.15	8.37	8.41	7.76	8.2	8.25	7.89	8.06	8.3	8.05	8.44	8.05	8.02	8.27	8.31	7.93	8.34	8.06	8.46	8.14	8.31	8.07	8.87	9	7.93	8.55	8.1	7.71	8.28	7.82	9.09	8.47	8.56	8.1	7.99	8.45	7.98	8.37	8.2	8.3	8.27	7.52	8.76	8.37	8.38
2444117	PIGC	6.18	6.37	6.29	6.27	6.09	5.91	6.19	6.08	6.32	6.22	6.04	6.15	6.13	6.13	6	5.93	6.17	6.21	5.76	6.18	6.16	6.05	6.06	6.1	6.14	6.46	6.78	6.17	6.15	6.84	6.07	6.19	6.34	6.86	6.4	6.17	6.94	6.28	6.16	6.24	6.08	6.62	6.36	6.05	5.97	6.8	6.04	6.3
2444239	TNFSF18	4.54	4.74	5.25	4.53	5.56	5.71	4.56	4.62	4.71	5	4.99	4.64	4.65	4.43	4.96	4.71	4.58	4.77	5.61	4.72	5.13	4.83	4.56	5.15	4.64	4.64	4.34	5.13	4.68	4.6	4.5	4.8	5.51	4.45	4.6	4.78	4.72	4.93	4.68	4.7	4.76	4.37	4.46	4.62	4.48	4.22	5.09	4.46
2444283	LOC100506023	5.51	5.24	5.68	5.61	5.67	6.24	5.42	6.35	5.61	5.62	5.61	5.8	5.34	6.94	5.66	5.91	5.29	5.42	5.92	5.24	5.5	5.57	5.6	5.94	6.15	6.7	7.17	6.49	6.07	6.02	6.87	6.78	6.73	6.52	5.75	7.24	6.37	7.03	6.85	6.94	7.11	6.84	5.61	7.01	6.54	7.8	6.99	6.34
2444363	SLC9C2	2.87	2.83	2.81	2.74	2.8	2.84	2.65	2.85	2.87	2.99	2.79	2.61	2.83	2.89	2.87	2.79	2.86	3.04	2.81	2.65	2.8	2.77	2.89	2.96	2.98	2.73	2.7	2.84	2.82	2.86	2.77	2.76	2.8	2.86	2.73	2.79	2.71	3.04	2.81	2.87	2.88	2.85	2.88	2.7	2.73	2.68	2.94	3.09
2444415	ANKRD45	3.84	3.69	3.81	4.29	4.25	4.34	3.91	4.1	3.98	4.26	3.92	3.76	4.21	3.55	4.1	3.81	4.08	3.59	4	4.01	4.18	3.79	3.91	4.44	4.12	3.5	3.21	3.01	3.68	4.73	3.98	3.99	3.92	4.11	3.6	3.75	4.07	4.43	3.69	3.89	3.83	3.84	3.58	3.61	3.97	4.14	3.32	3.88
2444451	gas5	5.82	5.59	5.74	5.77	5.41	5.74	5.67	5.67	5.75	5.71	5.45	5.63	5.58	5.92	5.64	5.95	5.75	5.85	5.63	5.61	5.79	5.72	5.42	5.61	5.63	5.91	5.77	5.46	6.58	7.22	6.46	5.49	6.51	6.53	5.78	6.63	6.42	5.78	6.21	5.81	6.27	6.62	6.24	6.33	6.19	6.46	6.2	6.2
2444529	SERPINC1	4.97	5.37	5	5.45	5.03	5.36	5.15	5.36	5.38	5.71	5.45	5.21	5.3	5.35	5.37	5.09	4.86	5.62	5.42	5.3	5.49	5.38	5.42	5.33	5.39	5.81	5.31	5.13	5.41	5.32	5.35	5.12	5.23	5.29	5.21	5.61	5.25	5.58	5.39	5.23	5.27	5.64	5.1	5.26	5.31	5.1	5.05	5.32
2444790	MRPS14	8.72	7.73	8.38	7.99	8.67	8.23	8.03	8.19	8.65	7.8	8.33	8.43	7.62	8.78	7.87	8.54	8.52	8.32	8.01	8.16	8.43	8.49	8.27	8.33	8.76	9.1	8.94	7.52	9.07	8.64	8.12	8.95	8.17	9.33	7.63	8.89	8.48	8.32	8.97	7.86	8.08	9.1	8.43	8.55	8.06	8.99	8.23	8.36
2444842	KIAA0040	8.63	9.29	9.89	8.92	9.06	8.8	8.69	9.21	8.51	8.87	8.79	8.89	8.53	9.19	8.72	9.14	8.82	9.65	8.23	8.91	9.43	9.12	8.41	9.37	9.05	10	10.44	9.99	9.92	7.81	8.94	9.48	8.02	9.71	10.31	8.28	10.3	9.84	10.52	10.5	9.52	10.35	9.2	10.65	9.45	9.35	9.96	9.58
2444899	TNR	5.77	5.99	6.06	5.78	5.68	5.82	5.92	5.79	5.94	6.11	6.05	5.72	5.91	5.86	5.99	5.88	5.91	6.12	5.98	5.6	5.94	5.87	5.89	6.1	5.91	5.71	5.56	5.9	6.04	5.98	5.71	5.77	5.78	6.1	5.93	6.15	5.85	6.17	5.98	5.94	6.01	5.93	5.96	5.87	5.68	5.83	5.97	6.11
2445141	RFWD2	7.78	7.34	7.29	7.1	7.83	7.73	7.3	7.48	7.65	7.12	7.27	7.88	7.01	7.72	7.12	7.61	7.62	7.19	7.43	7.56	7.67	7.54	6.95	7.33	7.82	8.17	8.55	7.12	7.85	8.08	7.63	7.68	7.53	7.83	7.4	7.31	7.73	6.55	7.81	7.5	8.12	8.26	7.62	7.75	7.33	8.21	7.95	7.44
2445357	ASTN1	6.78	6.6	6.46	6.53	6.58	6.94	6.7	7.05	6.92	7.14	6.67	6.63	6.78	6.34	6.68	6.5	6.92	6.24	6.3	6.29	6.48	6.31	6.77	6.49	6.66	6.03	5.95	6.32	6.16	6.16	6.02	6.2	6.16	6.31	6.28	6.25	6.32	6.56	6.32	6.25	6.27	5.99	6.18	6.22	6.01	6.15	6.17	6.47
2445643	LOC730102	6.92	6.64	6.72	7.01	6.65	6.83	6.63	7.2	6.82	6.84	6.78	7.05	6.74	6.99	6.87	6.6	6.94	7.14	6.49	6.8	7.08	6.88	6.81	6.96	6.73	7.3	7.35	6.49	6.19	7.1	6.23	7.14	6.45	6.22	6.62	6.37	6.13	6.65	6.76	6.4	6.78	7.05	6.93	6.53	6.21	7.13	6.5	7.22
2445876	LINC00083	6.87	7.04	6.98	6.9	6.72	6.95	6.95	6.87	7.05	7.26	6.91	6.82	7.06	6.84	7.05	6.75	6.86	7	7.04	6.62	6.74	6.88	7.11	7.04	6.85	6.4	6.53	6.62	6.81	6.81	6.76	6.64	6.65	6.79	6.88	6.79	6.81	7.09	6.82	7.03	7.02	6.75	6.94	6.93	6.35	6.82	6.56	7.08
2445982	ANGPTL1	8.48	7.61	7.5	6.97	6.72	8.19	7.42	8.68	8.14	7.12	6.84	7.63	6.72	8.3	6.33	5.83	6.61	8.31	6.84	7.24	7.21	7.19	5.91	8.08	7.41	5.28	5.58	5.43	5.08	4.54	5.18	5.91	4.53	5.39	5.42	5.35	4.88	4.89	6.29	6.05	5.18	5.13	4.96	4.46	4.96	5.55	5.44	5.25
2446047	ABL2	7.4	8.52	8.04	7.62	7.93	8.1	7.96	8.31	7.57	7.71	7.87	7.87	7.6	9.07	7.48	7.64	7.9	7.94	8.9	8.16	7.92	8.07	7.42	8.01	8.59	8.27	8.91	8.01	8.27	8.29	7.9	8.32	8.74	8.3	7.73	8	7.62	7.57	8.49	8.02	8.05	8.5	7.68	8.4	7.67	8.22	7.99	8.18
2446137	NPHS2	5.21	5.44	5.28	5.41	5.15	5.36	5.4	5.38	5.43	5.56	5.58	5.31	5.68	5.38	5.8	5.26	5.22	5.72	5.51	5.23	5.27	5.33	5.5	5.71	5.14	4.83	5.11	5.48	5.3	5.32	5.32	5.5	5.24	5.59	5.42	5.62	5.36	5.91	5.65	5.61	5.43	5.44	5.48	5.37	5.19	5.34	5.44	5.49
2446198	TOR1AIP2	8.1	8.01	8.45	8.37	8.25	8.45	7.83	8.12	8.48	7.99	8.01	8.65	7.7	8.94	8.05	8.34	8.34	8.34	8.07	8.09	8.63	8.55	8.07	8.5	8.56	9.06	9.3	7.34	8.5	8.87	8.5	8.3	8.56	9.2	7.99	8.45	8.95	7.54	8.69	8.96	8.63	9.49	9.04	8.58	8.74	8.96	8.33	8.16
2446447	ACBD6	7.02	6.51	6.51	6.57	6.99	6.56	6.59	6.67	6.95	6.63	6.78	6.96	6.39	6.5	6.81	6.9	6.87	6.25	6.27	6.65	6.5	6.82	6.5	6.21	6.67	7.54	7.51	6.28	7.39	6.86	6.91	7.08	6.49	7.95	6.55	6.97	6.85	5.92	7.12	6.8	7.19	7.42	6.73	6.73	6.57	6.86	6.7	6.93
2446567	STX6	8	8.14	7.61	7.67	7.85	7.87	7.47	7.58	7.83	8.01	7.84	8.05	7.69	7.77	7.66	8.11	8.12	7.35	8.15	7.98	7.96	8.13	7.74	7.68	7.91	8.41	8.72	7.64	8.26	8.7	8.19	7.93	8.24	8.5	7.88	8.21	8.36	7.86	8.42	7.91	8.32	8.96	8.93	8.2	8.07	8.73	8.06	8
2447066	GLUL	8.45	9.02	9.31	9.58	8.47	8.85	8.72	9.71	9.2	8.7	9.21	9.56	8.36	9.08	9.02	8.98	9.16	10.03	10.24	8.65	9.71	8.87	9.19	10.1	9.24	10.27	11.3	9.42	9.78	9.85	9.29	10.86	9.94	9.94	10.03	7.88	9.9	9.35	9.57	12.03	9.89	9.3	9.1	9.4	9.6	9.83	9.63	10.16
2447107	TEDDM1	4.88	4.83	4.63	5.49	4.96	4.82	5.11	4.64	5.01	5.22	4.97	4.88	5.17	4.95	5.43	5.17	4.81	4.91	5.34	5.07	4.36	5.32	5.35	5.44	5.01	4.89	4.48	4.97	4.98	4.56	4.21	4.5	5.02	5.41	4.76	5.03	4.78	5.3	4.85	4.93	5.33	4.73	4.94	4.79	5.11	4.75	4.58	4.91
2447124	RNASEL	6.19	6.12	6.4	6.43	6.32	6.21	6.17	6.44	6.74	6.2	6.06	6.64	5.93	6.65	6.17	6.47	6.38	6.34	6.35	6.29	6.5	6.33	6.27	6.21	6.13	6.73	7.08	6.2	6.51	6.08	6.48	6.46	5.98	6.88	6.44	6.45	6.13	6.07	6.38	6.48	6.46	6.73	5.4	6.55	5.71	7.44	6.46	6.69
2447148	RGS16	6.92	8.09	7.8	7.11	6.81	7.58	7.25	7.12	7.45	7.75	7.36	6.81	7.33	8.23	7.26	7.82	7.22	7.08	7.68	7.5	7.59	7.87	7.11	7.99	8.95	7.89	9.41	7.85	7.51	7.67	8.22	8.05	7.08	7.51	7.87	7.16	8.5	8.02	8.5	9.02	8.73	7.94	7.33	8.22	9.03	9.82	9.02	8.75
2447192	RGS8	6.39	6.62	6.57	6.51	6.41	6.47	6.66	6.46	6.54	6.88	6.49	6.21	6.4	6.58	6.69	6.45	6.32	6.55	6.48	6.05	6.33	6.54	6.61	6.57	6.52	6.33	6.27	6.62	6.38	6.24	6.29	6.5	6.37	6.55	6.59	6.32	6.74	6.57	6.63	6.64	6.57	6.64	6.58	6.56	6.26	6.42	6.34	6.54
2447246	SHCBP1L	3.56	3.66	3.62	3.59	3.33	3.58	3.66	3.5	3.61	3.88	3.57	3.7	3.54	3.57	3.67	3.46	3.71	3.61	3.75	3.44	3.62	3.68	3.66	3.83	3.59	3.22	3.28	3.71	3.64	3.48	3.49	3.55	3.54	3.63	3.51	3.6	3.69	3.72	3.79	3.66	3.82	3.6	3.76	3.44	3.4	3.77	3.44	3.67
2447324	NMNAT2	6.91	7.65	7.65	7.63	6.69	7.31	7.46	8.03	6.92	7.65	6.76	7.54	7.89	7.52	6.59	6.65	7.05	9.15	6.9	7.7	8.77	7.21	7.02	7.96	7.44	6.37	7.18	6.78	7.21	7.61	6.25	6.39	6.58	6.47	6.72	6.6	6.38	6.93	6.64	7.4	6.49	6.52	6.62	6.43	6.43	6.43	6.53	6.5
2447414	NCF2	6.29	7.7	7.78	7.51	6.67	7.13	6.66	7.14	6.27	7.08	6.52	6.42	6.67	8.57	6.98	7.61	6.2	7.84	9.9	7.03	7.43	7.67	6.33	7.76	7.74	7.46	7.97	7.22	7.07	8.58	7.67	6.32	7.84	5.95	7.06	6.65	7.77	6	7.37	6.35	7.76	8.31	6.68	8.59	7.48	8.82	7.65	6.75
2447454	ARPC5	8.34	8.83	8.61	8.53	8.57	8.71	8.45	8.51	9.06	8.77	8.88	8.57	8.49	9.08	8.81	8.78	8.72	8.47	9.42	8.67	8.76	8.74	8.56	8.81	8.79	8.64	8.86	8.61	8.71	9.09	8.67	8.4	8.83	9.04	8.5	9	8.75	8.73	9.01	8.87	8.72	9	8.95	8.58	8.44	9.15	8.67	8.89
2447486	APOBEC4	4.3	4.34	4.24	4.24	4	4.39	4.13	4.21	4.2	3.86	4.13	3.98	4.42	4.37	4.36	4.14	3.9	3.86	4.4	3.87	4.07	4.09	4.18	4.11	4.26	4.19	4.42	4.23	4.19	4.02	4.12	4.1	4.06	4.12	4.37	4.04	4.05	4.77	4.61	4.37	4.38	3.78	4.05	4.2	4.03	4.12	4.13	4.28
2447540	colgalt2	5.91	5.9	5.85	5.92	6.16	5.79	6.03	6.15	6.16	6.08	5.91	5.92	6.12	6.38	5.94	5.8	6.07	5.8	6.01	6.07	5.97	6.23	6	5.85	6.01	5.49	5.25	5.41	5.49	5.7	5.71	5.59	5.51	5.83	5.63	5.7	5.6	5.85	5.72	5.7	5.66	5.51	5.82	5.49	5.41	5.55	5.62	5.66
2447824	EDEM3	8.74	7.91	8.13	7.75	8.12	8.46	7.83	7.86	8.14	7.85	7.66	8.4	7.52	8.49	8.11	8.26	8.22	8	7.67	8.05	8.37	8.19	7.7	7.88	8.46	9.9	8.81	8.08	8.95	8.29	8.35	8.72	7.74	9.63	7.63	8.12	9.17	7.83	8.88	8.35	9.27	9.1	8.04	8.55	8.97	8.55	8.66	9.14
2447877	FAM129A	8.08	8.67	8.48	8.82	8.46	8.86	8.5	8.71	9.52	8.34	8.64	8.53	8.49	8.53	8.34	8.27	8.46	8.15	8.54	8.7	8.23	8.62	8.18	8.15	8.51	8.19	7.14	8.21	8.29	8.75	8.63	8.42	7.5	8.61	6.97	6.59	6.93	8.13	8.89	7.19	7.25	7.84	8.67	9.64	7.76	7.69	7.79	7.55
2447993	TRMT1L	7.28	6.38	6.9	6.99	6.96	6.98	6.61	6.74	7.18	6.83	6.86	7.3	6.24	7.32	6.7	7.22	6.95	7.03	6.7	6.96	7.16	7.03	6.83	6.93	6.97	7.83	7.72	7.11	7.36	7.06	7	7.08	6.57	8.24	6.86	7.36	7.35	6.41	7.25	7.07	7.07	7.99	7.08	6.74	6.81	7.46	7.05	7.1
2448073	IVNS1ABP	8.53	8.65	8.38	8.41	8.78	8.47	7.92	8.19	8.99	7.97	8.37	9.01	7.98	8.69	8.16	8.53	8.98	8.16	8.93	8.7	9.33	8.66	8	8.13	8.5	8.57	8.97	7.59	8.39	9.51	8.68	7.86	9.04	8.8	7.88	8.41	8.6	7.68	8.6	8.58	8.79	9.44	8.89	8.65	8.71	9.03	8.93	8.85
2448232	TPR	8.49	8.22	8.09	7.81	8.42	8.18	8.03	8.2	8.35	7.99	8.02	8.44	7.66	8.45	7.87	8.19	8.19	7.92	7.84	8.29	8.15	8.25	8.02	7.91	8.4	8.69	8.73	8.03	8.32	8.75	7.97	8.24	7.98	8.86	7.83	7.86	8.29	6.62	8.38	8.3	8.79	9.06	8.29	8.39	8.04	8.46	8.38	8.35
2448336	PDC	4.15	4.25	3.87	3.65	4.14	3.98	3.87	4.13	4.74	4.19	4.08	3.91	3.91	4.08	4.09	4.37	4.28	3.64	4.06	3.78	3.65	3.69	4.12	4.09	4.37	4.12	4.13	4.02	3.79	4.39	3.68	3.78	4.12	4.31	3.92	3.93	3.92	4.08	4.55	4.26	4.55	5.26	3.99	3.81	4.04	4.28	3.95	4.52
2448382	PTGS2	7.74	7.95	7.55	7.05	7.42	7.43	6.66	6.2	6.26	8.28	6.83	7.85	6.8	8.91	6.33	7.27	6.92	8.72	7.43	7.43	7.46	8.93	6.58	8.3	8.71	5.9	6.18	7.61	5.81	6.28	5.66	6.53	5.51	5.52	6.13	5.28	5.51	5.21	7.25	5.88	6.25	5.5	5.12	5.92	5.67	6.36	8.58	6.38
2448710	BRINP3	6.57	4.62	4.36	5.09	4.68	7.06	4.86	4.6	4.65	4.61	4.41	4.53	4.66	4.24	4.96	4.84	5.39	4.75	4.67	4.92	3.95	4.33	4.4	4.43	4.6	4.2	4.28	4.52	4.32	4.34	4.38	4.32	4.47	4.38	4.25	5.23	4.39	4.78	4.17	4.59	4.46	4.22	4.46	4.17	4.49	6.27	4.21	4.48
2448971	UCHL5	7.02	6.56	6.43	6.19	6.64	6.47	6.28	6.46	7.19	6.53	6.56	6.66	6.02	6.75	6.23	6.73	6.9	6.25	6.43	6.42	6.69	6.8	6.44	6.34	6.78	7.12	7.34	6.35	6.74	7.67	6.45	6.61	6.99	7.53	6.57	7.35	7.17	5.58	7.29	6.58	7.66	8.11	6.56	6.88	6.95	7.26	6.91	6.65
2449084	GLRX2	5.99	6.31	6.41	6.04	6.08	6.43	6.35	6	6.12	6.51	5.97	6.5	5.8	6.6	6.57	6.16	6.49	6.45	6.58	6.17	6.73	6.5	6.2	6.5	6.24	6.35	6.43	6.35	6.78	6.52	6.46	6.45	6.27	7.05	6.25	7.02	6.83	6.51	6.93	6.44	6.73	7.25	6.18	6.51	6.62	6.69	6.33	6.42
2449104	B3GALT2	4.6	3.41	4.12	4.19	3.89	3.98	4.25	3.71	4.35	4.41	4.3	4.06	3.8	4.15	3.97	4.17	3.97	4.27	4.12	4.57	4.04	4.11	3.84	4.15	4.08	3.92	4.12	3.97	3.99	4.12	3.86	3.95	3.89	4.08	3.83	4.09	3.83	3.83	4.01	3.68	3.96	3.98	3.69	3.87	3.47	4.07	4.24	3.9
2449391	KCNT2	4.91	4.89	4.67	4.41	4.85	4.64	4.53	5.06	5.28	4.64	4.71	4.86	4.63	5.55	4.65	4.55	4.59	5.03	4.83	4.89	4.21	5.51	4.59	4.76	4.53	4.35	4.39	4.42	4.28	4.39	4.24	4.42	4.32	4.08	4.07	4.14	4.05	4.36	4.22	4.31	4.44	3.98	3.97	4.17	3.95	4.44	4.39	4.52
2449536	F13B	2.74	2.68	2.83	2.78	2.5	2.65	2.86	2.66	2.78	2.89	2.67	2.67	2.83	2.87	2.81	2.85	2.77	2.67	2.8	2.75	2.96	2.69	2.63	2.84	2.93	2.86	2.56	2.81	2.67	2.78	2.7	2.82	2.69	2.83	2.67	2.74	2.67	2.7	2.8	2.91	2.71	3.97	2.72	2.64	2.7	2.67	2.73	3.2
2449559	ASPM	4.27	4.56	4.22	4.08	4.21	5.05	4.11	4.15	4.31	4.43	4.14	4.32	4.26	4.35	4.31	5.41	4.32	4.08	4.17	4.09	4.44	4.38	4.07	4.34	4.17	5.14	5.02	4.77	6.41	7.82	6.38	4.77	6.86	6.73	5.09	6.44	6.59	5.07	6.4	5.43	6.59	7.69	6.4	6.51	7.16	6.12	5.72	4.98
2449619	ZBTB41	9.21	7.96	8.34	8.04	9.34	9.06	8.01	8.06	8.11	8.09	7.76	8.63	7.82	8.1	7.97	8.4	8.72	8.14	7.47	8.31	8.16	8.18	8.2	7.71	8.34	9	9.43	8.73	9.29	8.82	8.81	9.17	8.49	9.35	8.85	9.3	9.5	9.02	9.49	9.12	9.02	9.7	8.92	9.16	9.21	9.22	8.66	10.07
2449693	DENND1B	8.06	6.95	8.28	7.69	7.77	7.68	7.02	7.01	7.37	7.11	7.73	7.29	6.63	7.19	7.56	7.81	7.63	6.41	7	7.12	7.04	7.41	7.33	6.68	7.21	8.89	8.33	7.83	8.74	8.19	7.62	8.91	7.84	8.62	8.02	7.98	6.34	8.28	8.57	7.71	8.56	8.27	8.15	7.71	7.54	8.6	7.98	8.38
2449922	ATP6V1G3	4.35	4.41	4.41	4.53	4.24	4.38	4.17	4.54	4.62	4.98	4.42	4.14	4.33	4.58	4.52	4.39	4.33	4.59	4.39	4.38	4.39	4.69	4.46	4.53	4.58	4.4	4.29	4.79	4.27	4.37	4.28	4.47	4.26	4.31	4.35	4.43	4.29	4.24	4.69	4.29	4.38	4.51	4.29	4.42	4.35	4.17	3.89	4.45
2450300	ZNF281	8.13	8.15	8.08	8.47	8.42	8.61	8.14	8.22	8.55	8.22	8.1	8.34	8.07	8.3	8.12	8.27	8.36	8.19	8.06	8.26	8.31	8.26	8.17	8.04	8.34	8.85	9.58	8.04	9.53	8.4	8.86	8.79	8.2	9.67	8.47	8.38	9.42	8.79	9.13	9.21	8.71	9.06	8.13	8.71	9.22	8.95	9.2	8.79
2450345	KIF14	4.03	4.26	4.27	4.08	4.1	4.44	4.06	4.04	4.17	4.34	4.01	4.05	4.14	4.12	4.23	4.92	4.24	4.13	3.95	4.07	4.23	4.3	3.92	4.14	4.11	4.51	4.39	4.55	5.47	7.55	5.19	4.37	6.52	6.01	4.66	5.55	5.83	4.64	5.91	4.48	5.65	6.77	5.45	5.59	6.83	5.45	6.24	4.52
2450416	DDX59	7.05	6.88	6.77	6.81	7.3	6.93	6.84	6.89	7.52	6.89	7.2	6.89	6.73	6.97	6.96	6.97	6.9	6.52	6.58	7.02	6.83	7.04	6.9	6.78	7.09	7.29	7.27	6.62	6.99	7.08	6.93	6.85	6.71	7.69	6.56	6.7	6.61	6.8	7.11	6.47	7.03	7.38	6.77	7	6.8	7.04	7.21	7.02
2450501	KIF21B	6.68	6.88	6.75	6.96	6.31	6.42	6.8	6.7	6.06	6.55	6.6	6.51	6.68	6.8	6.89	7.01	6.49	6.6	6.99	6.71	7.26	6.64	6.56	7.1	6.69	6.57	6.29	6.5	7.03	7.02	7.29	6.11	6.98	6.46	6.97	6.77	6.54	6.67	6.84	6.52	6.86	6.91	7	7.04	6.98	7.13	7.34	6.8
2450568	ASCL5	5.89	6.25	6.26	5.97	5.79	6.05	6.2	6	6.05	6.3	6.12	5.84	6.13	6.14	6.23	6.02	6.06	6.08	6.2	5.72	5.91	6.25	6.14	6.3	6.04	5.88	5.71	6.16	6.02	5.96	5.94	5.95	5.99	6.11	6.05	6.23	6.04	6.38	6.01	6.15	6.09	5.89	6.06	5.99	5.89	6.07	5.81	6.32
2450668	TMEM9	8.02	7.92	8.03	8.18	7.89	8.09	8.05	7.8	8.04	7.97	7.86	7.69	7.89	7.83	8.05	8.08	8.31	7.62	7.6	7.91	7.66	8.07	8.11	7.72	7.9	8.65	8.4	8.39	8.66	8.2	7.94	8.54	8.33	8.39	8.26	8.42	8.28	8.8	8.83	8.67	8.96	8.8	8.51	8.1	8.45	8.51	8.3	8.58
2450762	TNNT2	6.57	6.73	6.49	6.56	6.39	6.36	6.58	6.33	6.43	6.91	6.67	6.61	6.37	6.46	6.61	6.4	6.73	6.35	6.57	6.25	6.7	6.54	6.78	6.7	6.58	5.6	5.75	6.14	6.36	6.94	6.28	6.03	6.46	6.44	6.46	6.52	6.33	6.75	6.66	6.17	6.56	6.76	6.84	6.12	6.23	7.56	6.31	6.36
2450798	LAD1	7.44	8.07	7.35	8.04	8.06	7.9	7.61	7.43	7.4	7.81	7.9	7.85	7.94	7.26	7.72	7.65	8.03	7.27	7.25	7.85	7.79	7.95	7.77	7.29	7.71	7	7.43	7	7.27	9.55	8.23	7.45	8.35	7.41	7.79	8.49	8.65	8.12	7.6	7.49	7.48	8.88	8.95	7.46	8.5	9.48	8.02	7.78
2450823	TNNI1	7.18	7.6	7.43	7.19	7.15	7.39	7.54	7.21	7.27	7.39	7.37	7.22	7.35	7.15	7.52	7.15	7.22	7.2	7.56	7.09	7.24	7.4	7.57	7.52	7.15	6.86	6.95	7.34	7.24	7.12	7.06	7.16	7.1	7.32	7.15	7.4	7.21	7.55	7.23	7.46	7.1	7.05	7.23	7.36	6.88	7.19	7.06	7.57
2450855	PHLDA3	6.78	7.44	7.11	7.64	7.36	7.52	7.53	7.23	6.81	6.96	7.22	7.44	7.43	8.31	7.03	7.09	7.56	8.11	7.17	7.33	7.81	7.82	6.97	7.93	7.55	6.93	7.7	7.31	6.7	7.01	7.2	6.67	7.02	6.83	7.32	7.4	6.32	7.23	7.09	6.8	7.2	6.66	6.6	7	6.06	8.05	6.3	7.31
2450865	CSRP1	10.99	11.6	10.89	11.69	11.85	11.77	11.34	11.44	11.3	11.41	11.79	11.48	11.73	10.48	11.36	11.68	11.82	10.03	9.79	11.92	11.27	11.54	11.47	10.1	11.42	11.1	11.76	10.96	10.11	10.62	10.61	10.64	10.35	9.97	11.02	11.58	10.72	11.22	10.9	10.33	10.45	10.71	11.08	10.65	10.88	11.39	11.67	10.83
2451043	LMOD1	7.66	8.24	8.23	8.3	8.22	7.83	8.02	8.65	8.52	8.06	8.28	8.11	8.05	8.13	8.06	7.63	8.02	8.22	6.63	8.4	8.18	8.9	7.96	7.88	8.21	6.97	7.71	6.84	6.28	6.25	6.9	7.11	6.22	6.73	6.8	6.71	6.44	6.66	7.02	6.32	7.03	7.84	6.32	6.6	6.3	7.31	6.72	6.83
2451139	ARL8A	8.68	9.61	9.66	9.49	9.02	9.25	9.09	9.38	9.46	9.39	9.62	9.23	9.4	9.82	9.22	9.65	9.39	9.52	10.08	9.32	9.81	9.74	9.18	9.75	9.62	9.93	9.82	9.58	9.74	9.8	9.76	9.55	9.83	9.94	9.67	10.02	9.46	9.93	10.17	9.91	9.88	10.44	9.88	9.92	9.91	10.1	9.62	9.75
2451155	PTPN7	6.93	7.2	7.26	7.18	6.83	6.98	6.97	7	6.85	7.06	6.96	6.9	7.32	6.98	7.1	7.6	7.04	7.1	7.34	6.91	7.07	7.15	7.15	7.34	7.31	7.08	6.81	7.19	7.49	7.32	7.25	6.81	7.29	6.91	7.03	7.06	7.5	7.14	7.26	7.22	7.33	6.94	7.21	7.2	7.19	7.6	7.88	7.28
2451200	UBE2T	6.15	6.3	6.33	5.9	6.29	7.19	5.84	5.94	5.78	6.25	6.22	6.36	6.18	6.05	6.15	7.99	6.57	5.73	5.86	6.1	6.51	6.06	6.04	5.75	5.89	7.21	7.4	7.09	8.39	9.07	8.66	7	8.43	8.09	6.98	8.98	8.53	7.91	8.54	7.74	7.67	9.41	8.39	8.13	9.84	8.94	8.39	7.19
2451261	SYT2	6.55	6.71	6.57	6.34	6.25	6.32	6.48	6.32	6.57	6.67	6.42	6.32	6.51	6.6	6.76	6.48	6.45	6.52	6.65	6.2	6.5	6.52	6.52	6.71	6.46	6.22	6.16	6.59	6.51	6.29	6.24	6.29	6.37	6.56	6.36	6.71	6.68	6.6	6.47	6.43	6.67	6.28	6.4	6.51	6.13	6.38	6.18	6.65
2451309	KDM5B	8.55	8.32	8.25	8.18	8.51	8.39	7.98	8.22	8.75	8.18	8.59	8.74	8.27	8.09	8.42	8.78	8.55	7.65	7.25	8.62	8.23	8.38	8.55	7.56	8.39	9.05	9.89	8.27	8.77	8.84	8.86	9.3	8.68	9.28	8.51	8.25	9.39	9.14	9.44	9.56	9.55	9.84	8.86	8.76	9.25	9.58	9.17	9.24
2451419	RABIF	7.75	8.23	8.44	8.06	7.92	8.45	7.8	7.88	7.55	7.97	7.75	8	7.76	8.39	7.76	8.3	8.27	8.02	8.76	7.95	8.13	8.2	8.02	8.12	8.13	8.61	8.91	8.4	8.78	8.67	8.49	8.57	8.65	8.59	8.45	9.09	8.66	8.75	9.14	8.63	8.92	9.17	8.53	8.73	8.6	9.21	8.53	8.05
2451428	KLHL12	7.6	7.75	7.56	7.94	7.8	7.78	7.74	7.88	7.91	7.8	7.6	7.92	7.51	8.08	7.77	7.85	7.8	7.92	8.15	7.72	7.98	7.9	7.64	7.3	7.78	8.2	8.12	7.75	8.4	7.96	7.93	7.95	7.64	8.66	7.72	8.01	8.14	8	8.37	7.9	8.04	8.35	8.01	8.24	7.94	8.16	8.31	7.89
2451463	ADIPOR1	9.22	9.9	10.01	10.08	9.59	10.06	9.35	9.69	9.03	9.74	9.61	9.72	9.48	9.9	9.42	10.09	9.91	10.06	10.55	9.92	10.15	9.98	9.71	9.72	9.82	10.78	10.39	9.44	10.54	10.43	9.94	10.11	10.52	10.3	10.15	10.51	10.37	10.79	10.75	10.33	10.64	10.68	10.28	10.33	10.42	10.82	10.52	10.42
2451493	CYB5R1	7.84	8.16	8.43	8.32	8.02	8.18	8.41	8.26	8.33	7.97	8.3	8.22	8.25	8.63	8.04	8.51	8.23	8.27	9.05	8.19	8.67	8.34	8.14	8.27	8.47	9.53	9.18	7.44	8.77	8.16	8.02	8.61	8.27	9.13	8.51	8.93	8.67	9.15	8.86	8.59	8.61	9.16	8.53	9.42	7.82	9.13	8.34	8.4
2451544	MYOG	6.79	7.05	7.11	6.81	6.57	6.71	6.78	6.75	6.64	7.4	6.82	6.58	7.07	6.42	7.08	6.69	6.77	6.89	7.03	6.55	6.65	7.07	7.03	6.92	6.77	6.43	6.5	6.79	6.96	6.69	6.69	6.67	6.78	6.53	6.87	6.9	6.78	7.03	6.84	7	6.78	6.77	7	6.85	6.34	6.76	6.28	7.03
2451567	MYBPH	7.07	7.46	7.55	7.29	7.05	7.31	7.3	7.22	7.2	7.53	7.39	6.97	7.38	7.27	7.54	7.23	7.26	7.46	7.46	7.15	7.2	7.36	7.38	7.64	7.14	6.96	7.07	7.31	7.31	7.34	7.16	7.1	7.47	7.27	7.27	7.43	7.2	7.63	7.34	7.42	7.34	7.22	7.51	7.18	7.01	7.3	7.07	7.51
2451593	CHI3L1	7.91	10.5	9.73	10.14	9.49	9.26	8.41	9.31	8.59	7.53	9.64	8.41	9.53	8.2	9.45	9.99	9.55	6.8	9.92	10	8.97	9	9.57	7.81	10	7.19	8.81	9.24	6.78	10.97	7.95	8.56	10.71	7.37	7.27	6.67	9.31	6.41	9.66	7.18	8.72	8.89	11.56	9.78	8.23	9.48	9.3	8.2
2451616	CHIT1	5.82	6.56	6.57	6.2	5.86	6.34	6.26	5.81	5.66	5.99	6.04	5.79	6.25	5.94	6.75	6.42	5.89	6.32	11.69	5.72	6.24	6.3	6	6.26	5.92	5.56	6.78	6.04	6.12	6.84	5.84	5.93	6.1	5.89	5.94	6.4	6.35	6.2	5.91	6.16	6	5.96	5.95	10.67	6.07	6.75	6.19	6.26
2451693	FMOD	9.04	9.5	10.22	10.14	9.61	10	9.35	10.2	9.26	9.46	8.86	10.15	9.37	11.16	9.1	9.59	9.19	11.09	8.79	9.42	10.31	10.66	9.02	10.41	9.9	10.07	9.29	8.7	9.52	7.71	8.87	8.54	7.58	9.5	7.77	8.05	10.99	8.84	9.01	8.06	11.01	8.91	6.1	7.99	7.69	8.36	8.63	8.4
2451816	LINC00303	5.72	5.72	5.41	5.64	5.58	5.56	5.63	5.51	5.61	5.98	5.67	5.27	5.69	5.7	5.83	5.64	5.53	5.81	5.89	5.49	5.54	5.84	6.07	5.88	5.9	5.31	5.32	5.75	5.57	5.23	5.44	5.43	5.58	5.85	5.8	5.8	5.62	6.03	5.67	5.77	5.75	5.61	5.84	5.73	5.46	5.54	5.41	5.86
2451870	ETNK2	7.63	7.4	7.72	7.87	8.44	8.61	7.56	8.23	8.45	7.61	8.13	7.93	7.73	7.21	7.74	8.03	8.37	6.82	6.36	7.71	7.74	7.31	7.64	6.93	7.74	7.52	10.09	8.37	8.63	6.7	8.08	7.95	7.84	9.77	9.72	9.29	10.09	8.64	8.39	7.8	8.73	9.69	7.4	9.55	7.77	9.56	8.95	7.4
2451900	REn	5.4	5.79	5.72	5.8	5.42	5.8	5.72	5.57	5.49	5.79	5.73	5.42	5.64	5.68	5.79	5.55	5.4	5.51	5.64	5.43	5.52	5.75	5.67	6	5.45	5.36	5.41	5.74	5.43	5.71	5.53	5.42	5.68	5.62	5.76	5.91	5.58	6.19	5.64	5.74	5.7	5.43	5.87	5.82	5.48	5.62	5.3	5.68
[truncated: 15,398 more rows]
[truncated: 27 more columns]
