# Supplementary material for: High expression of eIF4E is associated with tumor macrophage infiltration and leads to poor prognosis in breast cancer
Source: BMC Cancer. 2021 Dec 7;21:1305. doi: 10.1186/s12885-021-09010-0 (PMC8650334; doi:10.1186/s12885-021-09010-0)
Supplement: Supplementary file 5 — Additional file 5: Table S2. eIF4E co expressed differential genes. [file 12885_2021_9010_MOESM5_ESM.xlsx]

## Sheet: Sheet1
EIF4E	1	1e-144	1e-140	1093	1093
UBE2D3	0.671112	5.68396e-144	5.72801e-140	1093	1093
MAPKSP1	0.602216	7.67904e-109	5.15904e-105	1093	1093
METAP1	0.601297	1.98112e-108	9.98236e-105	1093	1093
NAA15	0.574359	6.11552e-97	2.46516e-93	1093	1093
LIN54	0.572934	2.31542e-96	7.77787e-93	1093	1093
USP38	0.569039	8.53383e-95	2.45713e-91	1093	1093
SCOC	0.568765	1.09787e-94	2.76595e-91	1093	1093
SEC24B	0.565495	2.17907e-93	4.87991e-90	1093	1093
UBE2K	0.559279	5.83253e-91	1.17555e-87	1093	1093
COPS4	0.555618	1.4842e-89	2.71945e-86	1093	1093
ENOPH1	0.546883	2.85646e-86	4.79767e-83	1093	1093
SMARCAD1	0.5459	6.59627e-86	1.02268e-82	1093	1093
TMEM33	0.5452	1.19596e-85	1.72175e-82	1093	1093
CISD2	0.544083	3.07737e-85	4.13497e-82	1093	1093
G3BP2	0.538088	4.63823e-83	5.84273e-80	1093	1093
ABCE1	0.529967	3.53062e-80	4.18586e-77	1093	1093
ARFIP1	0.528063	1.62973e-79	1.82485e-76	1093	1093
RG9MTD2	0.527323	2.94539e-79	3.12444e-76	1093	1093
DNAJB14	0.527221	3.19383e-79	3.21858e-76	1093	1093
RAP1GDS1	0.524992	1.88141e-78	1.80571e-75	1093	1093
GRSF1	0.519514	1.38969e-76	1.27315e-73	1093	1093
SRP72	0.511146	8.55683e-74	7.49839e-71	1093	1093
PPAT	0.510057	1.94722e-73	1.63526e-70	1093	1093
PDS5A	0.509401	3.19145e-73	2.4885e-70	1093	1093
SMARCA5	0.509393	3.21017e-73	2.4885e-70	1093	1093
UBA6	0.508436	6.58829e-73	4.91804e-70	1093	1093
AP1AR	0.508286	7.37702e-73	5.31014e-70	1093	1093
AIMP1	0.502948	3.89502e-71	2.70704e-68	1093	1093
SDAD1	0.502671	4.77527e-71	3.20819e-68	1093	1093
C4orf41	0.493259	4.36727e-68	2.83943e-65	1093	1093
SLC30A9	0.492677	6.61042e-68	4.16353e-65	1093	1093
TMEM184C	0.487823	2.03598e-66	1.24349e-63	1093	1093
POLR2B	0.485124	1.3374e-65	7.928e-63	1093	1093
UBE2W	0.482957	5.98787e-65	3.44816e-62	1093	1093
DHX15	0.482799	6.67416e-65	3.7366e-62	1093	1093
KLHL8	0.479777	5.29694e-64	2.8854e-61	1093	1093
CDS1	0.474538	1.82952e-62	9.70367e-60	1093	1093
LARP1B	0.474073	2.4977e-62	1.2908e-59	1093	1093
USP46	0.473963	2.6887e-62	1.35477e-59	1093	1093
ADH5	0.473714	3.17623e-62	1.56139e-59	1093	1093
KIAA1430	0.471922	1.04852e-61	5.03166e-59	1093	1093
RCHY1	0.470327	3.01873e-61	1.41494e-58	1093	1093
ELMOD2	0.469753	4.40864e-61	2.01946e-58	1093	1093
RWDD4A	0.466104	4.82385e-60	2.16055e-57	1093	1093
PAICS	0.464185	1.67926e-59	7.3577e-57	1093	1093
TMEM192	0.46352	2.58199e-59	1.10724e-56	1093	1093
PLA2G12A	0.462278	5.74985e-59	2.41434e-56	1093	1093
LRBA	0.460357	1.97186e-58	8.11078e-56	1093	1093
GUF1	0.460294	2.05363e-58	8.27817e-56	1093	1093
ARHGEF1	-0.455907	3.32468e-57	1.3139e-54	1093	1093
WDFY3	0.455199	5.18944e-57	2.01141e-54	1093	1093
MFSD8	0.455141	5.38385e-57	2.04739e-54	1093	1093
GSTCD	0.453457	1.54616e-56	5.7709e-54	1093	1093
FES	-0.451169	6.42765e-56	2.35544e-53	1093	1093
USO1	0.446397	1.21115e-54	4.35905e-52	1093	1093
FAM91A1	0.44618	1.38298e-54	4.89016e-52	1093	1093
AZIN1	0.441821	1.93744e-53	6.73262e-51	1093	1093
METTL14	0.437367	2.76252e-52	9.43706e-50	1093	1093
PTPN11	0.437181	3.08456e-52	1.01992e-49	1093	1093
PPA2	0.43718	3.08683e-52	1.01992e-49	1093	1093
DCK	0.434669	1.35614e-51	4.40856e-49	1093	1093
PGRMC2	0.43376	2.31018e-51	7.39074e-49	1093	1093
LARP7	0.432757	4.15174e-51	1.30747e-48	1093	1093
CROCC	-0.43221	5.71054e-51	1.77071e-48	1093	1093
PDLIM2	-0.431314	9.60959e-51	2.93456e-48	1093	1093
YTHDF3	0.431209	1.0214e-50	3.07259e-48	1093	1093
SCARB2	0.430997	1.15522e-50	3.42404e-48	1093	1093
LMNA	-0.430845	1.26165e-50	3.68529e-48	1093	1093
LARP4	0.429167	3.32676e-50	9.57868e-48	1093	1093
OCIAD1	0.428815	4.07439e-50	1.15661e-47	1093	1093
MOBKL3	0.424505	4.78127e-49	1.33842e-46	1093	1093
KIAA0415	-0.423227	9.86061e-49	2.72247e-46	1093	1093
ODF3B	-0.422209	1.75023e-48	4.70715e-46	1093	1093
ZFPL1	-0.422208	1.75161e-48	4.70715e-46	1093	1093
INTS12	0.421121	3.22552e-48	8.554e-46	1093	1093
USE1	-0.420089	5.74639e-48	1.50414e-45	1093	1093
UBXN1	-0.419332	8.76822e-48	2.26568e-45	1093	1093
ANKRD17	0.41863	1.29662e-47	3.30801e-45	1093	1093
ANAPC10	0.418603	1.31607e-47	3.31567e-45	1093	1093
UBQLN1	0.418026	1.8132e-47	4.51172e-45	1093	1093
CCDC88B	-0.417413	2.54697e-47	6.26028e-45	1093	1093
FKBP8	-0.41735	2.63793e-47	6.40573e-45	1093	1093
PBXIP1	-0.417142	2.96029e-47	7.02894e-45	1093	1093
RFX1	-0.417139	2.96433e-47	7.02894e-45	1093	1093
MAD2L1	0.416264	4.80667e-47	1.12649e-44	1093	1093
PRSS53	-0.416208	4.95972e-47	1.149e-44	1093	1093
CCDC130	-0.41607	5.35115e-47	1.2256e-44	1093	1093
CUL3	0.415187	8.7023e-47	1.97073e-44	1093	1093
MIB2	-0.415058	9.33941e-47	2.09151e-44	1093	1093
NAA25	0.414028	1.64316e-46	3.63932e-44	1093	1093
TRADD	-0.413982	1.68543e-46	3.69238e-44	1093	1093
MAP1S	-0.413864	1.79779e-46	3.89618e-44	1093	1093
MTDH	0.413051	2.80219e-46	6.00831e-44	1093	1093
ARMC1	0.412557	3.66957e-46	7.78528e-44	1093	1093
PPID	0.41248	3.82673e-46	8.03413e-44	1093	1093
PANK3	0.411902	5.24098e-46	1.08899e-43	1093	1093
LYPLA1	0.411709	5.81949e-46	1.19685e-43	1093	1093
SFRS16	-0.411261	7.42302e-46	1.51122e-43	1093	1093
ZNF330	0.410731	9.89493e-46	1.99432e-43	1093	1093
CLCN3	0.410566	1.08148e-45	2.15815e-43	1093	1093
THAP9	0.409368	2.0663e-45	4.08296e-43	1093	1093
RPAP3	0.409267	2.18165e-45	4.26905e-43	1093	1093
GLTSCR2	-0.409244	2.20841e-45	4.27986e-43	1093	1093
SFRS13A	0.409021	2.48981e-45	4.77926e-43	1093	1093
SPATA5	0.408607	3.11213e-45	5.91746e-43	1093	1093
PRKCDBP	-0.407988	4.33959e-45	8.17425e-43	1093	1093
DCUN1D4	0.406396	1.01659e-44	1.89716e-42	1093	1093
DNAJC4	-0.405446	1.68626e-44	3.11804e-42	1093	1093
ARFGEF1	0.403942	3.74597e-44	6.86363e-42	1093	1093
C2orf69	0.403401	4.98537e-44	9.05226e-42	1093	1093
ZBTB6	0.403322	5.19627e-44	9.35097e-42	1093	1093
RRM2B	0.403274	5.32913e-44	9.50519e-42	1093	1093
SIPA1	-0.402852	6.66041e-44	1.17755e-41	1093	1093
SART1	-0.402433	8.30462e-44	1.45547e-41	1093	1093
PTPLAD1	0.402325	8.78799e-44	1.52691e-41	1093	1093
TBCK	0.40157	1.30703e-43	2.25156e-41	1093	1093
IMPAD1	0.401333	1.48013e-43	2.52814e-41	1093	1093
RILP	-0.400872	1.88417e-43	3.19121e-41	1093	1093
TOP1	0.400161	2.73317e-43	4.59058e-41	1093	1093
GNPNAT1	0.400061	2.87901e-43	4.79558e-41	1093	1093
MRPL42	0.399982	3.0001e-43	4.95632e-41	1093	1093
THAP6	0.399757	3.37531e-43	5.53085e-41	1093	1093
ZNF628	-0.399366	4.13754e-43	6.72517e-41	1093	1093
SLC10A7	0.399331	4.21265e-43	6.79248e-41	1093	1093
STRN3	0.399106	4.73704e-43	7.57738e-41	1093	1093
BIN3	-0.398928	5.19612e-43	8.24628e-41	1093	1093
STAU2	0.398718	5.79509e-43	9.125e-41	1093	1093
IPO7	0.398697	5.86067e-43	9.15673e-41	1093	1093
WDR13	-0.398482	6.55128e-43	1.0157e-40	1093	1093
EAF1	0.398446	6.67488e-43	1.0257e-40	1093	1093
C4orf29	0.398434	6.71755e-43	1.0257e-40	1093	1093
TM9SF3	0.398198	7.59131e-43	1.1504e-40	1093	1093
PLEKHF2	0.397999	8.41909e-43	1.26632e-40	1093	1093
PRKCSH	-0.397036	1.38609e-42	2.06938e-40	1093	1093
NFXL1	0.396935	1.46022e-42	2.16402e-40	1093	1093
SC4MOL	0.396681	1.66419e-42	2.4483e-40	1093	1093
ZBTB17	-0.396628	1.71114e-42	2.49913e-40	1093	1093
CPNE3	0.396229	2.1012e-42	3.04673e-40	1093	1093
EPT1	0.395855	2.54787e-42	3.66803e-40	1093	1093
SLC39A13	-0.395688	2.77606e-42	3.96819e-40	1093	1093
TMED10P1	0.39551	3.04246e-42	4.31837e-40	1093	1093
SIX5	-0.394842	4.28794e-42	6.04359e-40	1093	1093
AASDH	0.394543	4.9976e-42	6.9949e-40	1093	1093
RNF139	0.393888	6.9887e-42	9.7143e-40	1093	1093
SLAIN2	0.393732	7.56616e-42	1.04449e-39	1093	1093
OTUD4	0.393705	7.67111e-42	1.05178e-39	1093	1093
RNF166	-0.393545	8.32681e-42	1.13396e-39	1093	1093
MAD1L1	-0.393096	1.04678e-41	1.41596e-39	1093	1093
CNOT6L	0.39232	1.55399e-41	2.08805e-39	1093	1093
PLSCR3	-0.392305	1.56586e-41	2.09007e-39	1093	1093
RBM42	-0.39224	1.61866e-41	2.14633e-39	1093	1093
ATP6V1C1	0.391434	2.43688e-41	3.21015e-39	1093	1093
EXOC5	0.391289	2.62301e-41	3.43291e-39	1093	1093
PRPF40A	0.390907	3.1826e-41	4.13841e-39	1093	1093
ZNF358	-0.390587	3.74096e-41	4.83328e-39	1093	1093
NFKBIB	-0.389227	7.42764e-41	9.53529e-39	1093	1093
CDC27	0.389199	7.53136e-41	9.60519e-39	1093	1093
DENR	0.389187	7.5774e-41	9.60519e-39	1093	1093
RFC1	0.388404	1.12263e-40	1.41416e-38	1093	1093
TWF2	-0.388238	1.22041e-40	1.52778e-38	1093	1093
GMFB	0.387766	1.54545e-40	1.92275e-38	1093	1093
UBXN2B	0.387302	1.94965e-40	2.41074e-38	1093	1093
LDLRAD2	-0.38722	2.03128e-40	2.49637e-38	1093	1093
RAD23B	0.387002	2.2648e-40	2.76649e-38	1093	1093
C19orf29	-0.386325	3.17353e-40	3.85316e-38	1093	1093
TERF1	0.386122	3.5108e-40	4.23713e-38	1093	1093
EXOC1	0.385715	4.29826e-40	5.15663e-38	1093	1093
BCL7C	-0.385515	4.74706e-40	5.66136e-38	1093	1093
ZGPAT	-0.385336	5.18802e-40	6.15085e-38	1093	1093
YTHDC1	0.385136	5.73037e-40	6.75413e-38	1093	1093
IRF3	-0.385115	5.79047e-40	6.78528e-38	1093	1093
NAA30	0.38489	6.47459e-40	7.54309e-38	1093	1093
RAB18	0.384857	6.57904e-40	7.62072e-38	1093	1093
MAFK	-0.38478	6.83433e-40	7.87119e-38	1093	1093
ABTB1	-0.384244	8.91137e-40	1.0205e-37	1093	1093
EFHD2	-0.384132	9.41768e-40	1.07117e-37	1093	1093
ARL8B	0.384123	9.46007e-40	1.07117e-37	1093	1093
LYL1	-0.384093	9.60251e-40	1.08122e-37	1093	1093
NUCB1	-0.384067	9.72542e-40	1.08898e-37	1093	1093
CENPE	0.383935	1.03803e-39	1.15588e-37	1093	1093
NBN	0.383874	1.07021e-39	1.18517e-37	1093	1093
C8orf58	-0.3838	1.11002e-39	1.22254e-37	1093	1093
SPSB3	-0.383036	1.61739e-39	1.77166e-37	1093	1093
SORBS3	-0.38289	1.73787e-39	1.89333e-37	1093	1093
TFEB	-0.382772	1.84147e-39	1.99542e-37	1093	1093
FBXL8	-0.382717	1.89188e-39	2.03909e-37	1093	1093
PRMT10	0.382645	1.96042e-39	2.10172e-37	1093	1093
RBM10	-0.382553	2.05163e-39	2.18786e-37	1093	1093
CCDC9	-0.382453	2.1547e-39	2.28568e-37	1093	1093
PDIK1L	0.382348	2.26806e-39	2.39334e-37	1093	1093
ARPP19	0.381641	3.20863e-39	3.36822e-37	1093	1093
VCPIP1	0.381436	3.54778e-39	3.70495e-37	1093	1093
CAND1	0.381396	3.61789e-39	3.75869e-37	1093	1093
ZNF362	-0.381304	3.78492e-39	3.91205e-37	1093	1093
PPP1R12C	-0.381048	4.28975e-39	4.41122e-37	1093	1093
ZNF414	-0.380427	5.80812e-39	5.94227e-37	1093	1093
KIAA0196	0.380361	6.00028e-39	6.10787e-37	1093	1093
LASS6	0.380299	6.18388e-39	6.26312e-37	1093	1093
TRIP10	-0.380218	6.43266e-39	6.48251e-37	1093	1093
ZMPSTE24	0.380124	6.73316e-39	6.75158e-37	1093	1093
PRR24	-0.379883	7.57382e-39	7.55695e-37	1093	1093
EHBP1L1	-0.379799	7.88962e-39	7.81745e-37	1093	1093
PSMD1	0.379793	7.91248e-39	7.81745e-37	1093	1093
UBR3	0.379537	8.96084e-39	8.81003e-37	1093	1093
ALS2CL	-0.379446	9.36848e-39	9.16611e-37	1093	1093
KIF5B	0.379201	1.05509e-38	1.02731e-36	1093	1093
CLOCK	0.379082	1.11799e-38	1.08332e-36	1093	1093
GBGT1	-0.379057	1.13182e-38	1.09148e-36	1093	1093
LCAT	-0.379034	1.14412e-38	1.09809e-36	1093	1093
SLC10A3	-0.378917	1.21138e-38	1.15713e-36	1093	1093
DPY19L4	0.378904	1.21897e-38	1.15888e-36	1093	1093
LZTS2	-0.37865	1.37902e-38	1.30489e-36	1093	1093
SF4	-0.378323	1.61508e-38	1.52112e-36	1093	1093
PGGT1B	0.377969	1.91764e-38	1.79768e-36	1093	1093
ELOVL6	0.377859	2.02247e-38	1.88717e-36	1093	1093
RPRD1A	0.377586	2.30692e-38	2.14267e-36	1093	1093
PPOX	-0.377536	2.36414e-38	2.18575e-36	1093	1093
KRR1	0.377405	2.51771e-38	2.3171e-36	1093	1093
INO80B	-0.377257	2.70461e-38	2.47779e-36	1093	1093
RBM12	0.377116	2.89435e-38	2.63962e-36	1093	1093
HMGCR	0.377102	2.91481e-38	2.6463e-36	1093	1093
SLC16A8	-0.376745	3.46123e-38	3.1283e-36	1093	1084
C16orf7	-0.376702	3.53351e-38	3.17937e-36	1093	1093
CCDC107	-0.376666	3.596e-38	3.22122e-36	1093	1093
PEX16	-0.376654	3.61699e-38	3.22568e-36	1093	1093
EFNA1	-0.376441	4.00771e-38	3.55838e-36	1093	1093
C17orf49	-0.376158	4.5922e-38	4.05946e-36	1093	1093
NEK1	0.376147	4.61665e-38	4.06326e-36	1093	1093
SEMA6C	-0.376105	4.70941e-38	4.12687e-36	1093	1093
C2CD4D	-0.37598	5.00024e-38	4.36276e-36	1093	1091
TNPO1	0.37587	5.27298e-38	4.58091e-36	1093	1093
WASH2P	-0.37562	5.9441e-38	5.14177e-36	1093	1093
PRKAR1A	0.37503	7.8885e-38	6.79456e-36	1093	1093
UBE3A	0.374806	8.78106e-38	7.53116e-36	1093	1093
NEDD1	0.374663	9.40097e-38	8.02867e-36	1093	1093
UBTD1	-0.374615	9.61848e-38	8.17977e-36	1093	1093
RBM27	0.374586	9.75227e-38	8.2587e-36	1093	1093
WDR36	0.374392	1.07026e-37	9.02555e-36	1093	1093
IKBKG	-0.374037	1.26754e-37	1.0639e-35	1093	1093
SLC12A9	-0.37403	1.27214e-37	1.0639e-35	1093	1093
SF3A2	-0.373832	1.39812e-37	1.16443e-35	1093	1093
PPP1R3G	-0.373514	1.6264e-37	1.34897e-35	1093	1090
NFKBIL1	-0.373495	1.64164e-37	1.35603e-35	1093	1093
OTUD6B	0.373485	1.64969e-37	1.35712e-35	1093	1093
FIP1L1	0.37346	1.66903e-37	1.36746e-35	1093	1093
WASH3P	-0.373344	1.76361e-37	1.43909e-35	1093	1093
CPSF2	0.373308	1.79422e-37	1.45816e-35	1093	1093
ADAMTS10	-0.373093	1.98771e-37	1.60892e-35	1093	1093
ZNF524	-0.372634	2.47219e-37	1.99308e-35	1093	1093
KIAA1715	0.372237	2.98484e-37	2.39679e-35	1093	1093
NR1H2	-0.371806	3.66091e-37	2.928e-35	1093	1093
FAM84B	0.371718	3.81618e-37	3.04013e-35	1093	1093
HSPA9	0.371553	4.12593e-37	3.27394e-35	1093	1093
TET2	0.371305	4.63819e-37	3.66599e-35	1093	1093
SCAMP1	0.371045	5.24526e-37	4.12962e-35	1093	1093
MYO9B	-0.370957	5.46654e-37	4.28709e-35	1093	1093
NUDT22	-0.370782	5.9391e-37	4.63963e-35	1093	1093
ETF1	0.370433	7.00048e-37	5.4466e-35	1093	1093
MAP3K11	-0.370419	7.04734e-37	5.4466e-35	1093	1093
COX18	0.370417	7.05315e-37	5.4466e-35	1093	1093
ZNF775	-0.370393	7.13414e-37	5.48811e-35	1093	1093
ARHGAP22	-0.370251	7.62425e-37	5.84284e-35	1093	1093
TMEM39B	-0.369828	9.30373e-37	7.10291e-35	1093	1093
GPS2	-0.369762	9.59651e-37	7.29878e-35	1093	1093
ZC3H15	0.369638	1.01729e-36	7.70804e-35	1093	1093
RAB14	0.369579	1.04616e-36	7.8971e-35	1093	1093
CCDC102A	-0.369367	1.15566e-36	8.69119e-35	1093	1093
GTF2H3	0.36924	1.22669e-36	9.19106e-35	1093	1093
C1orf70	-0.368961	1.39786e-36	1.04348e-34	1093	1067
SLC38A10	-0.368706	1.57543e-36	1.17169e-34	1093	1093
SFRS1	0.368475	1.75513e-36	1.29585e-34	1093	1093
MBLAC1	-0.368475	1.75523e-36	1.29585e-34	1093	1093
NDUFS1	0.368408	1.81086e-36	1.33204e-34	1093	1093
RPS6KA4	-0.368322	1.88554e-36	1.38193e-34	1093	1093
TMED2	0.368167	2.02726e-36	1.47757e-34	1093	1093
ARHGAP4	-0.368163	2.0307e-36	1.47757e-34	1093	1093
SHKBP1	-0.367967	2.22564e-36	1.61359e-34	1093	1093
FAM108A1	-0.367753	2.45926e-36	1.77657e-34	1093	1093
TRUB1	0.367702	2.51788e-36	1.81242e-34	1093	1093
TAF2	0.367473	2.80269e-36	2.01026e-34	1093	1093
KIFC3	-0.367417	2.87637e-36	2.05579e-34	1093	1093
SUPT5H	-0.367339	2.98246e-36	2.1188e-34	1093	1093
PRDX3	0.367337	2.98556e-36	2.1188e-34	1093	1093
ANKS3	-0.367264	3.0888e-36	2.18438e-34	1093	1093
CNOT6	0.36707	3.38147e-36	2.38299e-34	1093	1093
APBA3	-0.367047	3.41748e-36	2.39998e-34	1093	1093
RRAS	-0.366979	3.5272e-36	2.46842e-34	1093	1093
LTBP4	-0.366905	3.65151e-36	2.54658e-34	1093	1093
TSC22D4	-0.366658	4.09476e-36	2.84586e-34	1093	1093
43895	0.366598	4.21053e-36	2.91627e-34	1093	1093
KIAA0232	0.366538	4.33056e-36	2.98913e-34	1093	1093
C11orf2	-0.366385	4.64976e-36	3.19849e-34	1093	1093
ROD1	0.365956	5.67259e-36	3.88881e-34	1093	1093
PHF20L1	0.365744	6.25837e-36	4.27585e-34	1093	1093
C16orf86	-0.365706	6.37041e-36	4.33769e-34	1093	1093
MIIP	-0.365542	6.87178e-36	4.66333e-34	1093	1093
PPP1CC	0.365445	7.18679e-36	4.86073e-34	1093	1093
TNFRSF14	-0.365408	7.31094e-36	4.92816e-34	1093	1093
AFTPH	0.365149	8.2419e-36	5.53718e-34	1093	1093
WASH7P	-0.364646	1.04015e-35	6.96488e-34	1093	1093
UTP23	0.364189	1.2839e-35	8.56853e-34	1093	1093
SOLH	-0.363822	1.52055e-35	1.01144e-33	1093	1093
SYCE1L	-0.363614	1.67291e-35	1.10913e-33	1093	969
YWHAZ	0.363597	1.68626e-35	1.11431e-33	1093	1093
PLEKHM2	-0.363417	1.83158e-35	1.20639e-33	1093	1093
TMEM68	0.36318	2.04256e-35	1.34097e-33	1093	1093
SPNS3	-0.363049	2.16924e-35	1.41768e-33	1093	1072
FKBP2	-0.363044	2.17347e-35	1.41768e-33	1093	1093
ZNF219	-0.362951	2.26844e-35	1.47485e-33	1093	1093
KIAA1109	0.362737	2.50308e-35	1.62217e-33	1093	1093
SRFBP1	0.362522	2.76132e-35	1.78379e-33	1093	1093
KPNB1	0.362344	2.99673e-35	1.92969e-33	1093	1093
C21orf2	-0.36218	3.23023e-35	2.07342e-33	1093	1093
ANKRD46	0.361792	3.85692e-35	2.46782e-33	1093	1093
C5orf24	0.361724	3.97756e-35	2.53696e-33	1093	1093
TMEM160	-0.361512	4.38351e-35	2.78404e-33	1093	1093
PRKD2	-0.361507	4.39258e-35	2.78404e-33	1093	1093
DTX2	-0.361439	4.53082e-35	2.86265e-33	1093	1093
COPS2	0.361381	4.65352e-35	2.93099e-33	1093	1093
RPL13	-0.361148	5.17423e-35	3.2488e-33	1093	1093
TOMM70A	0.361128	5.22106e-35	3.26803e-33	1093	1093
C16orf48	-0.361022	5.47892e-35	3.41881e-33	1093	1093
RAB11B	-0.36094	5.68741e-35	3.53796e-33	1093	1093
RBM18	0.360916	5.7517e-35	3.56694e-33	1093	1093
B9D2	-0.360866	5.88439e-35	3.63803e-33	1093	1093
PTGES3	0.360679	6.40754e-35	3.94936e-33	1093	1093
C19orf60	-0.360659	6.46594e-35	3.9732e-33	1093	1093
LOC100288778	-0.360569	6.73406e-35	4.12538e-33	1093	1093
MATR3	0.360382	7.33172e-35	4.4779e-33	1093	1093
FSCN1	-0.36019	8.00331e-35	4.87332e-33	1093	1093
IREB2	0.360127	8.23236e-35	4.99769e-33	1093	1093
FBXL12	-0.360016	8.65771e-35	5.24012e-33	1093	1093
REXO1	-0.359869	9.25535e-35	5.58507e-33	1093	1093
C3orf54	-0.359863	9.28305e-35	5.58507e-33	1093	1093
IMPA1	0.35977	9.68372e-35	5.80879e-33	1093	1093
TNFSF12	-0.359623	1.0348e-34	6.18887e-33	1093	1093
ZNF787	-0.359614	1.03934e-34	6.19761e-33	1093	1093
PPM1M	-0.359605	1.04321e-34	6.20236e-33	1093	1093
ARID5A	-0.359554	1.0677e-34	6.32929e-33	1093	1093
TMTC3	0.359519	1.08489e-34	6.41233e-33	1093	1093
PDLIM7	-0.359361	1.16526e-34	6.86714e-33	1093	1093
VPS13B	0.359355	1.16866e-34	6.86714e-33	1093	1093
GIGYF1	-0.359221	1.24177e-34	7.27552e-33	1093	1093
CCDC85B	-0.359075	1.32644e-34	7.74908e-33	1093	1093
CCS	-0.359068	1.3307e-34	7.75152e-33	1093	1093
CENPT	-0.359027	1.35557e-34	7.87362e-33	1093	1093
TMEM91	-0.358958	1.39842e-34	8.0992e-33	1093	1093
MMAA	0.358841	1.47488e-34	8.51752e-33	1093	1093
PUS7L	0.35869	1.57854e-34	9.09012e-33	1093	1093
TWF1	0.358491	1.72714e-34	9.9175e-33	1093	1093
ROBO3	-0.358462	1.75031e-34	1.0022e-32	1093	1093
PAQR3	0.358321	1.8648e-34	1.06473e-32	1093	1093
CYBA	-0.358244	1.93059e-34	1.09918e-32	1093	1093
IARS	0.358237	1.93736e-34	1.09993e-32	1093	1093
OGFR	-0.358202	1.968e-34	1.11419e-32	1093	1093
MICAL1	-0.358138	2.02537e-34	1.14345e-32	1093	1093
USF2	-0.35797	2.18522e-34	1.23025e-32	1093	1093
ZNF252	0.357884	2.27176e-34	1.27541e-32	1093	1093
IPO11	0.357829	2.3287e-34	1.30375e-32	1093	1093
SCYL2	0.35772	2.44585e-34	1.36554e-32	1093	1093
QTRT1	-0.357584	2.59923e-34	1.44717e-32	1093	1093
FBXO8	0.35748	2.72452e-34	1.51275e-32	1093	1093
DCST2	-0.357038	3.32353e-34	1.84027e-32	1093	1091
ZNF668	-0.356866	3.5901e-34	1.98242e-32	1093	1093
G2E3	0.356537	4.16077e-34	2.29126e-32	1093	1093
GIPC1	-0.356448	4.33122e-34	2.37863e-32	1093	1093
IL11RA	-0.356371	4.48202e-34	2.45476e-32	1093	1093
KLHL36	-0.356146	4.95683e-34	2.70745e-32	1093	1093
LOC388242	-0.356058	5.15723e-34	2.8093e-32	1093	1093
FAM199X	0.355992	5.31223e-34	2.88593e-32	1093	1093
EFR3A	0.355845	5.6733e-34	3.06828e-32	1093	1093
TNK2	-0.355843	5.67834e-34	3.06828e-32	1093	1093
CLTB	-0.355802	5.78322e-34	3.1166e-32	1093	1093
LCORL	0.355536	6.51283e-34	3.50043e-32	1093	1093
ERF	-0.355497	6.62619e-34	3.55189e-32	1093	1093
MIER3	0.355382	6.9784e-34	3.73076e-32	1093	1093
RALGAPB	0.355284	7.28757e-34	3.88574e-32	1093	1093
C4orf46	0.355178	7.64047e-34	4.06316e-32	1093	1093
SDF4	-0.354622	9.79206e-34	5.19366e-32	1093	1093
FAU	-0.354397	1.08212e-33	5.72446e-32	1093	1093
STOML1	-0.354331	1.11466e-33	5.88113e-32	1093	1093
MPG	-0.354253	1.15376e-33	6.07153e-32	1093	1093
ZNF24	0.35417	1.19733e-33	6.28443e-32	1093	1093
WDR81	-0.354153	1.20617e-33	6.31438e-32	1093	1093
LTBP3	-0.354068	1.25298e-33	6.54243e-32	1093	1093
FXYD5	-0.353982	1.30189e-33	6.78028e-32	1093	1093
BBS7	0.353829	1.393e-33	7.23604e-32	1093	1093
ZDHHC8	-0.353709	1.46929e-33	7.61273e-32	1093	1093
SAFB2	-0.353696	1.4779e-33	7.63774e-32	1093	1093
TMED5	0.353639	1.51571e-33	7.81308e-32	1093	1093
TNIP1	-0.353599	1.54304e-33	7.93369e-32	1093	1093
GLTSCR1	-0.353528	1.59245e-33	8.16687e-32	1093	1093
CASP3	0.353349	1.72411e-33	8.81964e-32	1093	1093
ZNF394	-0.353281	1.77619e-33	9.06305e-32	1093	1093
DRD4	-0.353236	1.81218e-33	9.22336e-32	1093	1076
MRPL19	0.353176	1.86138e-33	9.44989e-32	1093	1093
PLK4	0.353155	1.87871e-33	9.51393e-32	1093	1093
YIPF2	-0.353105	1.92084e-33	9.70288e-32	1093	1093
TNFRSF4	-0.352938	2.06773e-33	1.04188e-31	1093	1093
CHST12	-0.352785	2.21267e-33	1.11213e-31	1093	1093
EIF3J	0.352676	2.3225e-33	1.16443e-31	1093	1093
CCM2	-0.35252	2.48816e-33	1.24439e-31	1093	1093
ADAT3	-0.352492	2.51943e-33	1.25691e-31	1093	1093
HELQ	0.352472	2.54139e-33	1.26473e-31	1093	1093
TPD52	0.352421	2.59959e-33	1.29051e-31	1093	1093
EXOC3L	-0.352259	2.79237e-33	1.38281e-31	1093	1093
UTP15	0.352039	3.07667e-33	1.51986e-31	1093	1093
ERCC1	-0.351732	3.52228e-33	1.73574e-31	1093	1093
COQ2	0.351649	3.65343e-33	1.79597e-31	1093	1093
TRIOBP	-0.351635	3.67605e-33	1.80269e-31	1093	1093
DNAJC10	0.351523	3.86193e-33	1.88925e-31	1093	1093
WWP1	0.351509	3.88608e-33	1.89646e-31	1093	1093
FBXW11	0.35149	3.91884e-33	1.90783e-31	1093	1093
HDGFRP2	-0.351312	4.23909e-33	2.05877e-31	1093	1093
PNMAL2	-0.351281	4.29669e-33	2.08172e-31	1093	1093
NCKAP5L	-0.351273	4.31104e-33	2.08367e-31	1093	1093
SUZ12	0.3512	4.45297e-33	2.14712e-31	1093	1093
TAF6L	-0.351042	4.77262e-33	2.29575e-31	1093	1093
RNF4	0.35083	5.23919e-33	2.51419e-31	1093	1093
BZW1	0.350724	5.4878e-33	2.62724e-31	1093	1093
C14orf181	-0.350567	5.88055e-33	2.80859e-31	1093	1093
TMED7	0.350326	6.53694e-33	3.1147e-31	1093	1093
SUCLA2	0.350244	6.77605e-33	3.22102e-31	1093	1093
H2AFZ	0.350023	7.46449e-33	3.53993e-31	1093	1093
ATP5D	-0.349899	7.88166e-33	3.72899e-31	1093	1093
FAM126B	0.349879	7.95117e-33	3.75306e-31	1093	1093
R3HCC1	-0.349695	8.61694e-33	4.05781e-31	1093	1093
PHAX	0.349629	8.87048e-33	4.16747e-31	1093	1093
STX4	-0.349573	9.08955e-33	4.26046e-31	1093	1093
SETD7	0.349428	9.68295e-33	4.52807e-31	1093	1093
RFK	0.349369	9.93672e-33	4.63599e-31	1093	1093
AGPAT2	-0.349343	1.00487e-32	4.67741e-31	1093	1093
RPS9	-0.349223	1.05897e-32	4.91788e-31	1093	1093
CDC42EP5	-0.349069	1.13256e-32	5.24753e-31	1093	1093
CCDC101	-0.349054	1.14044e-32	5.2719e-31	1093	1093
CCDC124	-0.348904	1.21718e-32	5.61377e-31	1093	1093
NUP54	0.34889	1.22457e-32	5.63498e-31	1093	1093
MAP4K3	0.348819	1.26356e-32	5.80115e-31	1093	1093
STT3B	0.348677	1.34416e-32	6.15719e-31	1093	1093
CDC37	-0.348654	1.35744e-32	6.20391e-31	1093	1093
C4orf21	0.348621	1.37717e-32	6.27985e-31	1093	1093
RNF14	0.348584	1.39978e-32	6.36851e-31	1093	1093
ZNF579	-0.34857	1.40793e-32	6.39116e-31	1093	1093
TTC35	0.348558	1.41585e-32	6.40731e-31	1093	1093
SPSB2	-0.348554	1.41784e-32	6.40731e-31	1093	1093
SCFD2	0.348496	1.45449e-32	6.55821e-31	1093	1093
JKAMP	0.348228	1.63438e-32	7.35286e-31	1093	1093
MED13	0.348218	1.64153e-32	7.36861e-31	1093	1093
WAPAL	0.348208	1.64874e-32	7.3845e-31	1093	1093
ACSL3	0.348186	1.66458e-32	7.43892e-31	1093	1093
CIC	-0.348089	1.73658e-32	7.74355e-31	1093	1093
NAF1	0.347906	1.88021e-32	8.36547e-31	1093	1093
KIF21A	0.347851	1.92532e-32	8.54732e-31	1093	1093
EHD1	-0.347771	1.99399e-32	8.83273e-31	1093	1093
OSTC	0.347639	2.1116e-32	9.33318e-31	1093	1093
SPCS3	0.347385	2.35762e-32	1.03978e-30	1093	1093
CLTC	0.347155	2.60425e-32	1.14604e-30	1093	1093
SMAD1	0.347043	2.73413e-32	1.20057e-30	1093	1093
RPE	0.347006	2.77796e-32	1.21717e-30	1093	1093
CHUK	0.346974	2.81766e-32	1.23188e-30	1093	1093
TUT1	-0.346558	3.37257e-32	1.4713e-30	1093	1093
RING1	-0.346435	3.55781e-32	1.54876e-30	1093	1093
ARL6IP1	0.346303	3.76555e-32	1.63566e-30	1093	1093
TPRA1	-0.346182	3.9679e-32	1.71985e-30	1093	1093
RAB33B	0.346168	3.99228e-32	1.72619e-30	1093	1093
GJC2	-0.346164	3.99965e-32	1.72619e-30	1093	1091
INTS2	0.346139	4.04323e-32	1.74127e-30	1093	1093
PCBP4	-0.346119	4.07738e-32	1.75223e-30	1093	1093
TMUB1	-0.34593	4.42335e-32	1.89687e-30	1093	1093
RIN3	-0.345871	4.53827e-32	1.94201e-30	1093	1093
CCDC61	-0.345777	4.72647e-32	2.01826e-30	1093	1093
HPS1	-0.345702	4.88061e-32	2.07968e-30	1093	1093
43897	0.345642	5.00979e-32	2.13022e-30	1093	1093
MLF1IP	0.345623	5.04981e-32	2.14271e-30	1093	1093
TAX1BP3	-0.345161	6.16236e-32	2.60929e-30	1093	1093
IBTK	0.344935	6.79219e-32	2.86995e-30	1093	1093
MBTPS2	0.344664	7.63148e-32	3.21783e-30	1093	1093
DCAF15	-0.344633	7.73449e-32	3.25446e-30	1093	1093
LIME1	-0.344546	8.02926e-32	3.37145e-30	1093	1088
RASSF1	-0.344457	8.34127e-32	3.49518e-30	1093	1093
UBXN6	-0.343955	1.03422e-31	4.32463e-30	1093	1093
MAN2B1	-0.343654	1.17686e-31	4.91088e-30	1093	1093
TPM2	-0.343623	1.19219e-31	4.9646e-30	1093	1093
FAM160B2	-0.343587	1.21069e-31	5.03123e-30	1093	1093
C7orf27	-0.343421	1.30015e-31	5.39188e-30	1093	1093
C1orf35	-0.343296	1.37117e-31	5.67472e-30	1093	1093
CAPZA2	0.343198	1.42999e-31	5.90603e-30	1093	1093
GAS6	-0.34314	1.46612e-31	6.04287e-30	1093	1093
USP37	0.342941	1.59617e-31	6.56545e-30	1093	1093
ESRRA	-0.34282	1.68058e-31	6.89858e-30	1093	1093
PRSS36	-0.342809	1.68877e-31	6.91813e-30	1093	1092
FRYL	0.342685	1.78046e-31	7.27893e-30	1093	1093
ZNF133	-0.342679	1.78488e-31	7.28222e-30	1093	1093
NCKAP1	0.342585	1.85739e-31	7.56278e-30	1093	1093
EIF3G	-0.342551	1.88517e-31	7.6604e-30	1093	1093
GOSR1	0.342442	1.97464e-31	8.00783e-30	1093	1093
PSMB10	-0.342437	1.97898e-31	8.00929e-30	1093	1093
CCDC94	-0.342351	2.05245e-31	8.28999e-30	1093	1093
ZBTB48	-0.342274	2.12108e-31	8.55006e-30	1093	1093
ZNF205	-0.342209	2.18071e-31	8.77289e-30	1093	1093
NUDT9	0.34218	2.20709e-31	8.86132e-30	1093	1093
UBXN11	-0.342107	2.27704e-31	9.12401e-30	1093	1093
TLK1	0.342011	2.37168e-31	9.48438e-30	1093	1093
BANP	-0.341959	2.4254e-31	9.67107e-30	1093	1093
BIN1	-0.341956	2.42796e-31	9.67107e-30	1093	1093
HECTD1	0.341937	2.44829e-31	9.73281e-30	1093	1093
ZNHIT1	-0.34189	2.49784e-31	9.91023e-30	1093	1093
FEM1B	0.341865	2.52434e-31	9.99571e-30	1093	1093
PMF1	-0.341597	2.82899e-31	1.11801e-29	1093	1093
ZMYND15	-0.341513	2.93113e-31	1.1561e-29	1093	1092
C17orf59	-0.341364	3.12282e-31	1.2293e-29	1093	1093
PRKRIP1	-0.34118	3.37631e-31	1.3265e-29	1093	1093
TNFRSF25	-0.341132	3.44642e-31	1.35141e-29	1093	1092
PPP1R13L	-0.340833	3.91171e-31	1.53088e-29	1093	1093
CDK10	-0.340636	4.25238e-31	1.66098e-29	1093	1093
UBR1	0.34054	4.42762e-31	1.72609e-29	1093	1093
ANKRD50	0.340397	4.70374e-31	1.83019e-29	1093	1093
ARRDC2	-0.340337	4.825e-31	1.87376e-29	1093	1093
C12orf29	0.340262	4.9801e-31	1.93027e-29	1093	1093
SIRT6	-0.340241	5.02387e-31	1.9435e-29	1093	1093
MEF2B	-0.340139	5.2452e-31	2.02523e-29	1093	1088
IL34	-0.3401	5.33246e-31	2.05498e-29	1093	1093
PPP6C	0.339973	5.62679e-31	2.1609e-29	1093	1093
CCDC43	0.339972	5.62875e-31	2.1609e-29	1093	1093
GAB1	0.339939	5.70843e-31	2.18733e-29	1093	1093
HOMER3	-0.339831	5.97576e-31	2.28542e-29	1093	1093
IER2	-0.339705	6.30031e-31	2.40498e-29	1093	1093
COL18A1	-0.339621	6.52769e-31	2.48706e-29	1093	1093
LMF2	-0.339578	6.64811e-31	2.52816e-29	1093	1093
S100A1	-0.339261	7.59843e-31	2.88411e-29	1093	1093
MAP7D1	-0.339158	7.93522e-31	3.00629e-29	1093	1093
BBC3	-0.33909	8.16612e-31	3.08796e-29	1093	1093
HNRNPK	0.338886	8.8963e-31	3.35777e-29	1093	1093
SNRNP70	-0.338751	9.41594e-31	3.54726e-29	1093	1093
FAM3A	-0.338642	9.85654e-31	3.70632e-29	1093	1093
NUFIP2	0.338531	1.03296e-30	3.87698e-29	1093	1093
MEGF6	-0.338518	1.03867e-30	3.89114e-29	1093	1093
WDR45	-0.338351	1.11381e-30	4.16489e-29	1093	1093
NECAP1	0.338323	1.12709e-30	4.19446e-29	1093	1093
KIAA1429	0.338322	1.12748e-30	4.19446e-29	1093	1093
ANXA11	-0.338321	1.12796e-30	4.19446e-29	1093	1093
MOBKL1A	0.338152	1.21118e-30	4.49563e-29	1093	1093
FAM100A	-0.33808	1.248e-30	4.6238e-29	1093	1093
CCDC92	-0.337977	1.30312e-30	4.81916e-29	1093	1093
CC2D1A	-0.337894	1.34938e-30	4.98109e-29	1093	1093
MRPL55	-0.337813	1.39588e-30	5.14331e-29	1093	1093
TRIP6	-0.337772	1.41986e-30	5.22212e-29	1093	1093
H1FX	-0.337749	1.43415e-30	5.26508e-29	1093	1093
PAPOLA	0.337608	1.52098e-30	5.57371e-29	1093	1093
TAF1C	-0.337585	1.53547e-30	5.61657e-29	1093	1093
PARG	0.337508	1.58617e-30	5.79153e-29	1093	1093
ZNF770	0.337481	1.60399e-30	5.84601e-29	1093	1093
HIAT1	0.337355	1.69113e-30	6.15247e-29	1093	1093
AHDC1	-0.337301	1.72954e-30	6.28089e-29	1093	1093
RAB5A	0.337287	1.73978e-30	6.30669e-29	1093	1093
43892	-0.33728	1.74481e-30	6.31358e-29	1093	1093
RCN3	-0.337237	1.77642e-30	6.41644e-29	1093	1093
THAP5	0.337187	1.81423e-30	6.54129e-29	1093	1093
MTFR1	0.337119	1.86664e-30	6.71825e-29	1093	1093
DUSP23	-0.336978	1.97964e-30	7.11222e-29	1093	1093
GLTPD1	-0.336955	1.9989e-30	7.16864e-29	1093	1093
ALKBH4	-0.336943	2.00905e-30	7.19225e-29	1093	1093
ARAP1	-0.336828	2.10773e-30	7.53213e-29	1093	1093
UBR5	0.33682	2.11404e-30	7.54133e-29	1093	1093
TSPAN5	0.336619	2.2993e-30	8.1877e-29	1093	1093
PML	-0.336491	2.42539e-30	8.62149e-29	1093	1093
MFRP	-0.336339	2.58437e-30	9.17043e-29	1093	1093
IFFO1	-0.336273	2.65645e-30	9.40963e-29	1093	1093
DPM3	-0.336241	2.69239e-30	9.52021e-29	1093	1093
TCEA1	0.336155	2.79047e-30	9.84974e-29	1093	1093
SPTY2D1	0.336142	2.80502e-30	9.88379e-29	1093	1093
FASTK	-0.33578	3.26129e-30	1.14714e-28	1093	1093
TRIM37	0.335763	3.2849e-30	1.15343e-28	1093	1093
C1orf86	-0.335754	3.29624e-30	1.1554e-28	1093	1093
ALKBH7	-0.335646	3.44811e-30	1.20654e-28	1093	1093
EPN1	-0.33557	3.55797e-30	1.24282e-28	1093	1093
RAB3IL1	-0.335407	3.80819e-30	1.32793e-28	1093	1093
SPATA2L	-0.335334	3.92488e-30	1.36625e-28	1093	1093
THBS3	-0.335247	4.06865e-30	1.41386e-28	1093	1093
PPP1R14A	-0.335158	4.22328e-30	1.46506e-28	1093	1092
KLC4	-0.33509	4.34316e-30	1.50406e-28	1093	1093
FAM167B	-0.335081	4.36e-30	1.50731e-28	1093	1093
GUK1	-0.335073	4.37385e-30	1.5095e-28	1093	1093
C6orf47	-0.334989	4.52846e-30	1.56019e-28	1093	1093
SLMO2	0.334926	4.64831e-30	1.59875e-28	1093	1093
LSP1	-0.334795	4.90917e-30	1.68559e-28	1093	1093
ABHD8	-0.334782	4.93503e-30	1.69159e-28	1093	1093
FAM82B	0.334681	5.14524e-30	1.76065e-28	1093	1093
PDZK1IP1	-0.334626	5.26401e-30	1.79824e-28	1093	1088
RANBP9	0.33458	5.36635e-30	1.8301e-28	1093	1093
USP8	0.334445	5.67315e-30	1.93146e-28	1093	1093
PACSIN3	-0.334436	5.69406e-30	1.93531e-28	1093	1093
EXD3	-0.334198	6.28433e-30	2.13234e-28	1093	1093
SIVA1	-0.334175	6.34303e-30	2.14863e-28	1093	1093
SFXN1	0.334155	6.39637e-30	2.16307e-28	1093	1093
RGS14	-0.334137	6.44537e-30	2.17599e-28	1093	1093
LOC550112	0.334	6.81934e-30	2.29839e-28	1093	1093
ZNF276	-0.33388	7.16764e-30	2.41175e-28	1093	1093
NUPL1	0.333847	7.26481e-30	2.44037e-28	1093	1093
GSPT1	0.33383	7.31615e-30	2.45353e-28	1093	1093
VWA1	-0.333789	7.44145e-30	2.4914e-28	1093	1093
SMAD5	0.333758	7.53571e-30	2.51878e-28	1093	1093
LOC100271831	-0.333709	7.69105e-30	2.56644e-28	1093	654
JOSD2	-0.333659	7.85008e-30	2.61518e-28	1093	1093
NARS	0.333574	8.13051e-30	2.70413e-28	1093	1093
MNT	-0.333486	8.43297e-30	2.80011e-28	1093	1093
GNAI2	-0.333355	8.89997e-30	2.95031e-28	1093	1093
GAPVD1	0.333222	9.39997e-30	3.11094e-28	1093	1093
FAM20C	-0.33302	1.02151e-29	3.37517e-28	1093	1093
MAP3K6	-0.332993	1.03291e-29	3.40725e-28	1093	1093
FBXL5	0.332963	1.04595e-29	3.44462e-28	1093	1093
NOD1	-0.332951	1.05103e-29	3.45572e-28	1093	1093
AP1G1	0.332935	1.05803e-29	3.47305e-28	1093	1093
N4BP2	0.332901	1.0727e-29	3.51548e-28	1093	1093
FXYD7	-0.332856	1.09301e-29	3.57623e-28	1093	992
NAPG	0.332829	1.10499e-29	3.60958e-28	1093	1093
HLX	-0.332811	1.11317e-29	3.6304e-28	1093	1093
STK3	0.332787	1.12436e-29	3.66097e-28	1093	1093
EBAG9	0.332541	1.24381e-29	4.04338e-28	1093	1093
TYK2	-0.332534	1.24766e-29	4.04936e-28	1093	1093
OSGIN2	0.332509	1.26055e-29	4.08091e-28	1093	1093
ITCH	0.332507	1.26143e-29	4.08091e-28	1093	1093
PLEKHO1	-0.332478	1.27668e-29	4.12362e-28	1093	1093
ANKRD9	-0.332426	1.30402e-29	4.20522e-28	1093	1093
MED15	-0.332317	1.36412e-29	4.39199e-28	1093	1093
DAPK3	-0.33226	1.39616e-29	4.48799e-28	1093	1093
DUS3L	-0.33222	1.41918e-29	4.5547e-28	1093	1093
LIMS2	-0.33213	1.47255e-29	4.7185e-28	1093	1093
CRTC2	-0.33202	1.5409e-29	4.92965e-28	1093	1093
AGGF1	0.331913	1.60974e-29	5.14172e-28	1093	1093
TNNI2	-0.331758	1.71492e-29	5.46903e-28	1093	1075
FKRP	-0.331742	1.72653e-29	5.49736e-28	1093	1093
ZNF688	-0.331688	1.765e-29	5.61097e-28	1093	1093
CDKN2AIP	0.331649	1.79391e-29	5.69389e-28	1093	1093
RDH11	0.331579	1.84552e-29	5.84849e-28	1093	1093
AZI2	0.331482	1.92016e-29	6.0755e-28	1093	1093
SH2B1	-0.331304	2.06592e-29	6.52643e-28	1093	1093
NUDCD1	0.331233	2.12654e-29	6.70743e-28	1093	1093
TMEM209	0.331067	2.2758e-29	7.167e-28	1093	1093
C5orf22	0.331046	2.29492e-29	7.21593e-28	1093	1093
MDM2	0.330962	2.37566e-29	7.45818e-28	1093	1093
PLEKHB2	0.330858	2.4789e-29	7.77019e-28	1093	1093
CCHCR1	-0.330524	2.84058e-29	8.89004e-28	1093	1093
C7orf47	-0.330333	3.0704e-29	9.59439e-28	1093	1093
ZNF408	-0.330315	3.09362e-29	9.64048e-28	1093	1093
LRPPRC	0.330314	3.09471e-29	9.64048e-28	1093	1093
PQLC1	-0.330245	3.18272e-29	9.89935e-28	1093	1093
RHOG	-0.330239	3.19052e-29	9.90832e-28	1093	1093
ZNF28	0.330162	3.29199e-29	1.02077e-27	1093	1093
PBX4	-0.330086	3.39512e-29	1.05113e-27	1093	1086
CREB1	0.33007	3.41731e-29	1.05638e-27	1093	1093
LIN7C	0.329987	3.53461e-29	1.09097e-27	1093	1093
POLR2K	0.329809	3.80062e-29	1.17128e-27	1093	1093
EXOSC9	0.329689	3.9913e-29	1.22816e-27	1093	1093
KIAA1012	0.329669	4.02246e-29	1.23586e-27	1093	1093
MICALL2	-0.329634	4.08083e-29	1.25189e-27	1093	1093
ZNF653	-0.32958	4.17181e-29	1.27785e-27	1093	1093
SET	0.329537	4.24486e-29	1.29826e-27	1093	1093
RNH1	-0.329501	4.30694e-29	1.31525e-27	1093	1093
TRIM11	-0.32948	4.34398e-29	1.32455e-27	1093	1093
DOHH	-0.32945	4.39715e-29	1.33874e-27	1093	1093
EFNB1	-0.329292	4.68979e-29	1.42568e-27	1093	1093
C6orf145	-0.329286	4.70017e-29	1.42606e-27	1093	1093
DVL2	-0.329284	4.70519e-29	1.42606e-27	1093	1093
FAM125A	-0.329212	4.84432e-29	1.46603e-27	1093	1093
E2F5	0.329134	4.99933e-29	1.51067e-27	1093	1093
HNRNPR	0.329042	5.19041e-29	1.56606e-27	1093	1093
ARFRP1	-0.329004	5.27094e-29	1.58798e-27	1093	1093
PQBP1	-0.328951	5.3839e-29	1.61959e-27	1093	1093
COL9A3	-0.328861	5.58487e-29	1.67754e-27	1093	1086
HIC1	-0.328815	5.68873e-29	1.70619e-27	1093	1093
NUDT14	-0.328724	5.90336e-29	1.76794e-27	1093	1093
EML3	-0.32853	6.38648e-29	1.90978e-27	1093	1093
MAP1LC3A	-0.328468	6.54752e-29	1.95504e-27	1093	1093
SCAND1	-0.328455	6.58234e-29	1.96253e-27	1093	1093
PPP1R15A	-0.328364	6.82992e-29	2.03334e-27	1093	1093
ANKRD53	-0.328279	7.06814e-29	2.10116e-27	1093	1081
ZYX	-0.328274	7.08185e-29	2.10213e-27	1093	1093
LIMD2	-0.328268	7.09908e-29	2.10415e-27	1093	1093
WASH5P	-0.328212	7.26167e-29	2.14918e-27	1093	1093
SLC25A46	0.328141	7.47544e-29	2.2092e-27	1093	1093
HYI	-0.328123	7.52897e-29	2.22176e-27	1093	1093
FRS3	-0.328105	7.58382e-29	2.23468e-27	1093	1093
TBC1D22A	-0.32799	7.94452e-29	2.33754e-27	1093	1093
XRCC1	-0.32784	8.44178e-29	2.48023e-27	1093	1093
THAP3	-0.327785	8.63097e-29	2.53213e-27	1093	1093
PLD3	-0.327639	9.15477e-29	2.6819e-27	1093	1093
OXR1	0.327557	9.46092e-29	2.76756e-27	1093	1093
TRABD	-0.327485	9.74235e-29	2.84576e-27	1093	1093
SNX4	0.327367	1.02144e-28	2.97933e-27	1093	1093
HHIPL1	-0.327331	1.03634e-28	3.01842e-27	1093	1093
LTC4S	-0.327199	1.09296e-28	3.17874e-27	1093	1090
NOL12	-0.327177	1.10274e-28	3.20256e-27	1093	1093
TCIRG1	-0.327158	1.11109e-28	3.22216e-27	1093	1093
CCDC12	-0.327099	1.13777e-28	3.29478e-27	1093	1093
C16orf42	-0.32708	1.14669e-28	3.31586e-27	1093	1093
PREPL	0.326974	1.19679e-28	3.45576e-27	1093	1093
NPFF	-0.326877	1.24433e-28	3.5879e-27	1093	1088
MAP2K2	-0.326824	1.27112e-28	3.65993e-27	1093	1093
DULLARD	-0.326562	1.41221e-28	4.06037e-27	1093	1093
NOL11	0.326527	1.43209e-28	4.11166e-27	1093	1093
CSNK1G2	-0.3265	1.44772e-28	4.15061e-27	1093	1093
SIRT2	-0.326481	1.45888e-28	4.17666e-27	1093	1093
KIAA2013	-0.326429	1.48956e-28	4.25845e-27	1093	1093
C19orf20	-0.326368	1.52678e-28	4.35868e-27	1093	1092
ECT2	0.326344	1.54178e-28	4.39529e-27	1093	1093
STX10	-0.326304	1.56629e-28	4.45884e-27	1093	1093
ARL6IP4	-0.326277	1.58376e-28	4.49907e-27	1093	1093
BCLAF1	0.326275	1.58489e-28	4.49907e-27	1093	1093
CBR4	0.326263	1.59237e-28	4.51396e-27	1093	1093
ARPC1B	-0.326008	1.76368e-28	4.99256e-27	1093	1093
AAGAB	0.326004	1.76672e-28	4.99414e-27	1093	1093
NUDT18	-0.325955	1.80219e-28	5.08727e-27	1093	1093
RAB10	0.325931	1.819e-28	5.12756e-27	1093	1093
RPL28	-0.325913	1.8328e-28	5.15922e-27	1093	1093
HAUS3	0.325886	1.85208e-28	5.20623e-27	1093	1093
ARFGEF2	0.325866	1.8673e-28	5.2417e-27	1093	1093
POC1B	0.325832	1.89276e-28	5.30577e-27	1093	1093
TMEM165	0.325705	1.99178e-28	5.57559e-27	1093	1093
NFKBID	-0.325688	2.00556e-28	5.60638e-27	1093	1093
AGAP3	-0.325466	2.19216e-28	6.11952e-27	1093	1093
BRCC3	0.325442	2.21302e-28	6.16921e-27	1093	1093
ADNP	0.325341	2.30401e-28	6.41398e-27	1093	1093
PGLS	-0.32528	2.36081e-28	6.56305e-27	1093	1093
MAPK1	0.325239	2.40027e-28	6.66356e-27	1093	1093
RBM47	0.325211	2.42666e-28	6.72754e-27	1093	1093
PPM1B	0.325182	2.45502e-28	6.79684e-27	1093	1093
C9orf16	-0.325178	2.45949e-28	6.79986e-27	1093	1093
RPS19	-0.325097	2.54001e-28	7.01286e-27	1093	1093
SLC30A5	0.324906	2.74152e-28	7.55888e-27	1093	1093
ZNF513	-0.324888	2.76128e-28	7.60295e-27	1093	1093
LMBR1	0.324678	3.00346e-28	8.25849e-27	1093	1093
C11orf58	0.324653	3.03359e-28	8.32998e-27	1093	1093
UHRF1BP1L	0.324577	3.12698e-28	8.57473e-27	1093	1093
TOM1L1	0.324558	3.1496e-28	8.62503e-27	1093	1093
ATP2B1	0.324529	3.18639e-28	8.71394e-27	1093	1093
PCSK7	-0.324483	3.24549e-28	8.8589e-27	1093	1093
RRN3	0.324481	3.24819e-28	8.8589e-27	1093	1093
TNKS1BP1	-0.324467	3.26701e-28	8.89819e-27	1093	1093
SH3GL1	-0.324443	3.29848e-28	8.97177e-27	1093	1093
PRDX5	-0.32432	3.4639e-28	9.40902e-27	1093	1093
TSSC4	-0.324281	3.51834e-28	9.54402e-27	1093	1093
DDX21	0.324215	3.6116e-28	9.78383e-27	1093	1093
PDE12	0.324152	3.70268e-28	1.00171e-26	1093	1093
PPIP5K2	0.323989	3.95159e-28	1.06762e-26	1093	1093
ZNF623	0.323805	4.25241e-28	1.14735e-26	1093	1093
GFM1	0.323696	4.44004e-28	1.19638e-26	1093	1093
MMP23B	-0.323691	4.44925e-28	1.19726e-26	1093	1093
PACS2	-0.323623	4.57097e-28	1.22837e-26	1093	1093
CRTC1	-0.323615	4.5862e-28	1.23082e-26	1093	1093
PLCD1	-0.323448	4.89997e-28	1.31328e-26	1093	1093
SOCS4	0.323352	5.09051e-28	1.36254e-26	1093	1093
CD2AP	0.323346	5.10213e-28	1.36384e-26	1093	1093
FAM73B	-0.323264	5.27183e-28	1.40733e-26	1093	1093
HSF4	-0.323133	5.55151e-28	1.48003e-26	1093	1093
INO80E	-0.323062	5.71069e-28	1.52046e-26	1093	1093
GNA13	0.323052	5.73289e-28	1.52436e-26	1093	1093
PHF1	-0.322953	5.96362e-28	1.58362e-26	1093	1093
VMAC	-0.322928	6.02323e-28	1.5963e-26	1093	1093
U2AF1L4	-0.322926	6.02723e-28	1.5963e-26	1093	1093
NEIL3	0.322828	6.26692e-28	1.65761e-26	1093	1093
ASGR1	-0.322749	6.46614e-28	1.70806e-26	1093	1089
B3GAT3	-0.322581	6.91137e-28	1.82328e-26	1093	1093
CCNI	0.322462	7.24279e-28	1.90821e-26	1093	1093
EIF4G2	0.32238	7.48184e-28	1.96862e-26	1093	1093
XAB2	-0.322304	7.70933e-28	2.02583e-26	1093	1093
ZNF322A	0.322243	7.89999e-28	2.07323e-26	1093	1093
POLR2J4	-0.322198	8.03955e-28	2.10712e-26	1093	1093
TTC15	-0.32206	8.4913e-28	2.22263e-26	1093	1093
TREX2	-0.321961	8.83068e-28	2.30846e-26	1093	1040
CASC5	0.321947	8.88036e-28	2.31844e-26	1093	1091
POLR1B	0.321841	9.25967e-28	2.41434e-26	1093	1093
NSF	0.321834	9.28457e-28	2.41771e-26	1093	1093
TDG	0.321545	1.0404e-27	2.7057e-26	1093	1093
PPM1A	0.321526	1.0484e-27	2.723e-26	1093	1093
VBP1	0.321516	1.05239e-27	2.72985e-26	1093	1093
MYH3	-0.321509	1.05553e-27	2.73446e-26	1093	1092
ZNF837	-0.321468	1.07269e-27	2.77537e-26	1093	1093
SLC39A9	0.32142	1.09305e-27	2.82442e-26	1093	1093
ANKRD35	-0.321408	1.09811e-27	2.83386e-26	1093	1092
AGRN	-0.321351	1.12321e-27	2.89493e-26	1093	1093
NDUFB7	-0.321306	1.14314e-27	2.94253e-26	1093	1093
COL16A1	-0.321297	1.14756e-27	2.95013e-26	1093	1093
LOC144438	0.321287	1.15184e-27	2.95737e-26	1093	1093
CLDN15	-0.321216	1.18437e-27	3.03701e-26	1093	1093
CHPF2	-0.321118	1.23123e-27	3.15318e-26	1093	1093
CSNK1G3	0.32109	1.24457e-27	3.18329e-26	1093	1093
WDR83	-0.321019	1.28007e-27	3.26993e-26	1093	1093
LOC606724	-0.320993	1.29337e-27	3.29974e-26	1093	1093
KIAA1712	0.320916	1.33283e-27	3.3961e-26	1093	1093
C19orf50	-0.320799	1.39562e-27	3.55161e-26	1093	1093
XRCC5	0.320728	1.43538e-27	3.64818e-26	1093	1093
AURKAIP1	-0.320699	1.4519e-27	3.68552e-26	1093	1093
C5orf51	0.320682	1.4613e-27	3.70471e-26	1093	1093
PEX1	0.320643	1.48382e-27	3.75707e-26	1093	1093
JDP2	-0.320631	1.49105e-27	3.77066e-26	1093	1093
TRMT61A	-0.32046	1.59482e-27	4.02803e-26	1093	1093
SPOPL	0.320434	1.61089e-27	4.06352e-26	1093	1093
PEX2	0.320383	1.64363e-27	4.13809e-26	1093	1093
BAD	-0.320382	1.64456e-27	4.13809e-26	1093	1093
MAP9	0.320305	1.69465e-27	4.25881e-26	1093	1093
C19orf66	-0.320294	1.70192e-27	4.27175e-26	1093	1093
FBXL15	-0.320102	1.83536e-27	4.60097e-26	1093	1093
HSPB2	-0.319986	1.92072e-27	4.80896e-26	1093	1093
POMC	-0.31994	1.95565e-27	4.89033e-26	1093	1085
CASC4	0.319918	1.9723e-27	4.92586e-26	1093	1093
INPP5K	-0.319879	2.0032e-27	4.99685e-26	1093	1093
C12orf66	0.319807	2.06036e-27	5.13308e-26	1093	1093
FBLIM1	-0.319675	2.16983e-27	5.39914e-26	1093	1093
CAPN7	0.319548	2.28e-27	5.66627e-26	1093	1093
SRP54	0.319467	2.35347e-27	5.84166e-26	1093	1093
AP4E1	0.319451	2.36785e-27	5.87011e-26	1093	1093
RPS2P32	-0.319405	2.41103e-27	5.96982e-26	1093	1089
THOC6	-0.319391	2.42476e-27	5.99645e-26	1093	1093
CDC23	0.319379	2.43545e-27	6.01463e-26	1093	1093
SHANK3	-0.319377	2.43808e-27	6.01463e-26	1093	1093
SPTLC1	0.319304	2.50866e-27	6.18118e-26	1093	1093
WDR86	-0.318981	2.84539e-27	6.99581e-26	1093	1090
ELF2	0.318981	2.84622e-27	6.99581e-26	1093	1093
LRP3	-0.318972	2.8554e-27	7.00982e-26	1093	1093
UEVLD	0.31894	2.89177e-27	7.09047e-26	1093	1093
LEMD3	0.318923	2.9106e-27	7.12795e-26	1093	1093
VEGFB	-0.318829	3.01959e-27	7.3859e-26	1093	1093
C14orf129	0.31882	3.03026e-27	7.40302e-26	1093	1093
RASGRP2	-0.318809	3.04349e-27	7.42633e-26	1093	1093
SPAG1	0.318775	3.0837e-27	7.51536e-26	1093	1093
AP1M1	-0.318668	3.21611e-27	7.82858e-26	1093	1093
LRRC58	0.318638	3.25299e-27	7.9088e-26	1093	1093
TMOD3	0.318503	3.42892e-27	8.3265e-26	1093	1093
HDAC7	-0.318266	3.76045e-27	9.12056e-26	1093	1093
RLIM	0.318147	3.9396e-27	9.5436e-26	1093	1093
KANK3	-0.318113	3.99144e-27	9.65755e-26	1093	1093
SHF	-0.318106	4.00213e-27	9.67182e-26	1093	1093
TMEM128	0.318041	4.10568e-27	9.91017e-26	1093	1093
CDK3	-0.318006	4.16177e-27	1.00335e-25	1093	1093
FBXO21	0.317996	4.17714e-27	1.00586e-25	1093	1093
COPE	-0.31799	4.18776e-27	1.00721e-25	1093	1093
PSMG4	-0.317929	4.2885e-27	1.03021e-25	1093	1093
C18orf25	0.317778	4.54753e-27	1.09114e-25	1093	1093
C10orf54	-0.317708	4.67296e-27	1.11952e-25	1093	1093
SELM	-0.317706	4.67694e-27	1.11952e-25	1093	1093
SNX21	-0.317577	4.91709e-27	1.17561e-25	1093	1093
CHTF18	-0.317547	4.97466e-27	1.18796e-25	1093	1093
YIPF6	0.317541	4.98617e-27	1.1893e-25	1093	1093
HMHA1	-0.317518	5.03063e-27	1.19849e-25	1093	1093
SLC25A6	-0.31748	5.10629e-27	1.21508e-25	1093	1093
GPN3	0.317471	5.12249e-27	1.2175e-25	1093	1093
C20orf135	-0.317438	5.18999e-27	1.23209e-25	1093	1093
MYST2	0.317429	5.20698e-27	1.23467e-25	1093	1093
C21orf70	-0.317373	5.32151e-27	1.26034e-25	1093	1093
OCRL	0.317315	5.44397e-27	1.28783e-25	1093	1093
PIN1	-0.317203	5.68431e-27	1.34311e-25	1093	1093
APC	0.317129	5.84985e-27	1.38061e-25	1093	1093
APOOL	0.317093	5.93201e-27	1.39836e-25	1093	1093
USP47	0.317021	6.10096e-27	1.4365e-25	1093	1093
GRASP	-0.316839	6.54619e-27	1.53954e-25	1093	1093
CCDC84	-0.316741	6.80077e-27	1.59755e-25	1093	1093
EIF2S1	0.316696	6.91813e-27	1.62322e-25	1093	1093
MOGS	-0.31668	6.9631e-27	1.63188e-25	1093	1093
IRF2BP1	-0.31665	7.04352e-27	1.64881e-25	1093	1093
XPO1	0.316629	7.10141e-27	1.66043e-25	1093	1093
SCAF1	-0.316571	7.26103e-27	1.69578e-25	1093	1093
YJEFN3	-0.3165	7.46462e-27	1.74131e-25	1093	1081
DVL1	-0.316461	7.57891e-27	1.76593e-25	1093	1093
UBE2N	0.316396	7.77039e-27	1.80846e-25	1093	1093
ZHX1	0.316388	7.79497e-27	1.81208e-25	1093	1093
C5orf44	0.316369	7.85292e-27	1.82345e-25	1093	1093
FAM128B	-0.316232	8.28033e-27	1.91866e-25	1093	1093
FAM193B	-0.316231	8.28198e-27	1.91866e-25	1093	1093
ZFR	0.316056	8.86248e-27	2.05078e-25	1093	1093
SMEK2	0.316007	9.03187e-27	2.08758e-25	1093	1093
PUM2	0.315977	9.1353e-27	2.10907e-25	1093	1093
FLT3LG	-0.315861	9.55513e-27	2.20347e-25	1093	1093
C7orf50	-0.315792	9.8111e-27	2.25992e-25	1093	1093
SYDE1	-0.315734	1.00361e-26	2.30911e-25	1093	1093
SQLE	0.315668	1.02917e-26	2.36521e-25	1093	1093
SLC27A1	-0.315481	1.10631e-26	2.53961e-25	1093	1093
RPL36	-0.315451	1.11926e-26	2.56641e-25	1093	1093
THUMPD3	0.315424	1.131e-26	2.59037e-25	1093	1093
GABPB1	0.315411	1.13655e-26	2.60013e-25	1093	1093
SENP1	0.315395	1.14368e-26	2.61348e-25	1093	1093
KIF17	-0.31538	1.15021e-26	2.62542e-25	1093	1092
AFF1	0.315327	1.17401e-26	2.67673e-25	1093	1093
ZNF777	-0.315304	1.1844e-26	2.69734e-25	1093	1093
DHX9	0.315281	1.19504e-26	2.7185e-25	1093	1093
PTK2	0.315267	1.20112e-26	2.72927e-25	1093	1093
AMT	-0.315261	1.20396e-26	2.73263e-25	1093	1093
CSNK1A1	0.315052	1.30501e-26	2.95867e-25	1093	1093
SAMD12	0.314927	1.36916e-26	3.10062e-25	1093	1093
GIMAP1	-0.314862	1.40392e-26	3.17274e-25	1093	1093
RPL18	-0.314862	1.40416e-26	3.17274e-25	1093	1093
HSD11B1L	-0.314807	1.43384e-26	3.23618e-25	1093	1093
CEP164	-0.314728	1.47816e-26	3.33248e-25	1093	1093
JUNB	-0.314567	1.57239e-26	3.54096e-25	1093	1093
C4orf34	0.314551	1.58234e-26	3.55938e-25	1093	1093
TRMT12	0.314546	1.5851e-26	3.56161e-25	1093	1093
SNX6	0.314523	1.59899e-26	3.58882e-25	1093	1093
PTK2B	-0.31452	1.601e-26	3.58934e-25	1093	1093
PAPD5	0.314471	1.63124e-26	3.65308e-25	1093	1093
RUSC2	-0.31437	1.69592e-26	3.7937e-25	1093	1093
YWHAG	0.31436	1.7021e-26	3.8033e-25	1093	1093
TYMP	-0.314102	1.87921e-26	4.19441e-25	1093	1093
CLDN5	-0.31398	1.96925e-26	4.3905e-25	1093	1093
TJAP1	-0.313966	1.98001e-26	4.40962e-25	1093	1093
SH3D20	-0.313925	2.01109e-26	4.4739e-25	1093	1081
TSPO	-0.31378	2.12626e-26	4.72489e-25	1093	1093
C11orf83	-0.313661	2.22541e-26	4.93978e-25	1093	1093
EFNA4	-0.313623	2.2582e-26	5.00704e-25	1093	1093
NIPA2	0.313607	2.27184e-26	5.03176e-25	1093	1093
SOX18	-0.313603	2.27488e-26	5.03295e-25	1093	1093
HAUS7	-0.313563	2.31068e-26	5.10656e-25	1093	1093
STAM	0.313512	2.35579e-26	5.20055e-25	1093	1093
DMWD	-0.313331	2.52417e-26	5.56616e-25	1093	1093
GRAP	-0.31327	2.5838e-26	5.68598e-25	1093	1093
ZXDB	0.31327	2.58415e-26	5.68598e-25	1093	1093
CCNA2	0.313264	2.59007e-26	5.69279e-25	1093	1093
CCAR1	0.313229	2.62467e-26	5.76255e-25	1093	1093
ATXN7L3B	0.313165	2.69003e-26	5.89961e-25	1093	1093
STRBP	0.313072	2.78751e-26	6.10677e-25	1093	1093
TRNT1	0.312955	2.91403e-26	6.37701e-25	1093	1093
FUBP3	0.312908	2.96706e-26	6.48602e-25	1093	1093
SMC2	0.312902	2.97405e-26	6.49426e-25	1093	1093
MTA1	-0.312825	3.06245e-26	6.67496e-25	1093	1093
XIAP	0.312824	3.06343e-26	6.67496e-25	1093	1093
GPR35	-0.312786	3.10921e-26	6.7674e-25	1093	1092
RPLP2	-0.312761	3.13858e-26	6.82395e-25	1093	1093
C1orf228	-0.312638	3.28849e-26	7.14218e-25	1093	1088
SAFB	-0.3126	3.33672e-26	7.23914e-25	1093	1093
CNIH	0.312502	3.46393e-26	7.50704e-25	1093	1093
TXNDC9	0.31249	3.48042e-26	7.53468e-25	1093	1093
PAIP1	0.31229	3.75541e-26	8.12128e-25	1093	1093
TBK1	0.312283	3.76527e-26	8.13388e-25	1093	1093
METAP2	0.312255	3.80582e-26	8.20823e-25	1093	1093
ARL2	-0.312254	3.80784e-26	8.20823e-25	1093	1093
RARS	0.312145	3.9678e-26	8.5439e-25	1093	1093
GSN	-0.312111	4.01989e-26	8.64683e-25	1093	1093
MUTYH	-0.312049	4.1167e-26	8.84563e-25	1093	1093
CBLL1	0.31202	4.16126e-26	8.93187e-25	1093	1093
HEXDC	-0.311971	4.23941e-26	9.08993e-25	1093	1093
PIP4K2C	0.311903	4.35081e-26	9.31887e-25	1093	1093
OBSCN	-0.311885	4.38141e-26	9.37444e-25	1093	1093
FAR1	0.311788	4.54565e-26	9.71555e-25	1093	1093
ARF6	0.311744	4.62226e-26	9.86881e-25	1093	1093
CDK11B	-0.311672	4.75053e-26	1.0132e-24	1093	1093
FAM89B	-0.31166	4.77171e-26	1.01664e-24	1093	1093
ERCC8	0.311605	4.87259e-26	1.03703e-24	1093	1093
ZNF468	0.311501	5.06956e-26	1.07782e-24	1093	1092
ACTR2	0.311449	5.17008e-26	1.09803e-24	1093	1093
TMIE	-0.311398	5.27103e-26	1.11829e-24	1093	1061
TIMM44	-0.311374	5.31914e-26	1.12731e-24	1093	1093
RPS16	-0.311323	5.4222e-26	1.14794e-24	1093	1093
RFXANK	-0.31131	5.4488e-26	1.15237e-24	1093	1093
IDE	0.31124	5.59578e-26	1.18221e-24	1093	1093
ATP2A2	0.311163	5.76254e-26	1.21617e-24	1093	1093
C1orf204	-0.311127	5.84115e-26	1.23147e-24	1093	1093
ACBD5	0.310967	6.20679e-26	1.30719e-24	1093	1093
GNPDA2	0.310901	6.3642e-26	1.33894e-24	1093	1093
BOD1L	0.310894	6.38036e-26	1.34094e-24	1093	1093
USF1	-0.310839	6.51533e-26	1.36788e-24	1093	1093
ANKRD13C	0.310813	6.57975e-26	1.37997e-24	1093	1093
RNPEPL1	-0.310799	6.61469e-26	1.38585e-24	1093	1093
ZNF575	-0.31077	6.68677e-26	1.3995e-24	1093	1093
UTP20	0.310763	6.70518e-26	1.4019e-24	1093	1093
CXXC1	-0.310698	6.8708e-26	1.43504e-24	1093	1093
RNF220	-0.310615	7.09e-26	1.47928e-24	1093	1093
WTIP	-0.310552	7.26082e-26	1.51336e-24	1093	1093
YWHAB	0.310521	7.3464e-26	1.52961e-24	1093	1093
ALDH16A1	-0.310518	7.35504e-26	1.52983e-24	1093	1093
AFF4	0.310468	7.49565e-26	1.55747e-24	1093	1093
POLR3GL	-0.310453	7.53726e-26	1.56451e-24	1093	1093
FBXW5	-0.310437	7.58286e-26	1.57235e-24	1093	1093
LRWD1	-0.31025	8.13918e-26	1.68597e-24	1093	1093
E4F1	-0.310215	8.24868e-26	1.7069e-24	1093	1093
C6orf211	0.310146	8.46666e-26	1.74993e-24	1093	1093
SEC31A	0.310143	8.47396e-26	1.74993e-24	1093	1093
RHOT2	-0.310022	8.87236e-26	1.83032e-24	1093	1093
NDUFS7	-0.310004	8.93133e-26	1.8406e-24	1093	1093
ZNF593	-0.309995	8.96274e-26	1.84519e-24	1093	1093
GNRH1	-0.309988	8.98644e-26	1.84818e-24	1093	1093
ZGLP1	-0.309913	9.24366e-26	1.89914e-24	1093	1091
PPM1F	-0.309855	9.4468e-26	1.9389e-24	1093	1093
FAF2	0.30981	9.60959e-26	1.97031e-24	1093	1093
MBD3	-0.309804	9.63227e-26	1.97213e-24	1093	1093
C9orf41	0.309802	9.63803e-26	1.97213e-24	1093	1093
LIN37	-0.309788	9.69101e-26	1.98096e-24	1093	1093
ARMC5	-0.309747	9.8405e-26	2.00948e-24	1093	1093
DDAH2	-0.309734	9.88863e-26	2.01726e-24	1093	1093
SOD3	-0.309704	1.00003e-25	2.03798e-24	1093	1093
TAF1B	0.309655	1.0189e-25	2.07434e-24	1093	1093
FLYWCH1	-0.309566	1.05333e-25	2.14226e-24	1093	1093
SLC25A34	-0.309532	1.06721e-25	2.1683e-24	1093	1092
YTHDC2	0.309432	1.10796e-25	2.24883e-24	1093	1093
ACTR6	0.309288	1.16971e-25	2.37178e-24	1093	1093
KLF16	-0.309225	1.19773e-25	2.42616e-24	1093	1093
CLEC11A	-0.309154	1.2304e-25	2.48983e-24	1093	1093
MAPK8IP3	-0.30909	1.26014e-25	2.54746e-24	1093	1093
SPPL2B	-0.30905	1.2792e-25	2.58339e-24	1093	1093
KIF3A	0.308969	1.31901e-25	2.66113e-24	1093	1093
FKTN	0.308963	1.32189e-25	2.66427e-24	1093	1093
SELT	0.308878	1.36498e-25	2.74837e-24	1093	1093
UBE2V2	0.308823	1.39336e-25	2.8027e-24	1093	1093
CAMKK1	-0.308804	1.40321e-25	2.81971e-24	1093	1093
HDAC10	-0.308794	1.40864e-25	2.82781e-24	1093	1093
PIK3C2A	0.308759	1.42707e-25	2.86196e-24	1093	1093
SACM1L	0.30875	1.43179e-25	2.86856e-24	1093	1093
PGF	-0.308619	1.50409e-25	3.01042e-24	1093	1093
DEF6	-0.308402	1.63167e-25	3.26253e-24	1093	1093
NUBPL	0.308289	1.70258e-25	3.40094e-24	1093	1093
PLB1	-0.308249	1.72797e-25	3.44823e-24	1093	1093
SEC24D	0.308234	1.73783e-25	3.46448e-24	1093	1093
MRPS35	0.308227	1.74236e-25	3.47009e-24	1093	1093
RPLP1	-0.308106	1.82319e-25	3.62749e-24	1093	1093
SNRNP27	0.308093	1.83224e-25	3.64189e-24	1093	1093
GALNT2	-0.308043	1.86678e-25	3.70689e-24	1093	1093
AXIN1	-0.307859	1.99964e-25	3.9668e-24	1093	1093
CCDC117	0.307761	2.07433e-25	4.11093e-24	1093	1093
RASIP1	-0.307722	2.10493e-25	4.16747e-24	1093	1093
ANKZF1	-0.307689	2.13094e-25	4.21482e-24	1093	1093
RPS15	-0.307641	2.16982e-25	4.28752e-24	1093	1093
SECISBP2L	0.307595	2.20714e-25	4.357e-24	1093	1093
BTBD10	0.307575	2.22398e-25	4.38594e-24	1093	1093
RNF141	0.307464	2.31823e-25	4.56734e-24	1093	1093
BTBD2	-0.307417	2.35888e-25	4.6429e-24	1093	1093
STK11	-0.307368	2.4027e-25	4.72453e-24	1093	1093
TFAM	0.307322	2.44416e-25	4.80138e-24	1093	1093
CNN2	-0.307301	2.46401e-25	4.83565e-24	1093	1093
CTAGE5	0.307247	2.51429e-25	4.92952e-24	1093	1093
TBCB	-0.307238	2.52182e-25	4.93947e-24	1093	1093
SLC25A32	0.307183	2.57507e-25	5.03888e-24	1093	1093
OTUD5	-0.307178	2.57927e-25	5.04221e-24	1093	1093
VEZT	0.307153	2.60333e-25	5.08336e-24	1093	1093
MGAT4A	0.307151	2.60537e-25	5.08336e-24	1093	1093
BOC	-0.307105	2.65068e-25	5.16677e-24	1093	1093
LOC728392	-0.307082	2.67364e-25	5.2065e-24	1093	1093
PKD1	-0.307076	2.67922e-25	5.21232e-24	1093	1093
UBFD1	0.307045	2.71061e-25	5.26831e-24	1093	1093
ASPRV1	-0.307032	2.72432e-25	5.28985e-24	1093	1093
LUZP6	0.30702	2.73606e-25	5.30754e-24	1093	1093
BIRC6	0.306916	2.84449e-25	5.5115e-24	1093	1093
C19orf6	-0.306914	2.84667e-25	5.5115e-24	1093	1093
MUDENG	0.306853	2.91204e-25	5.63265e-24	1093	1093
FAM175B	0.30685	2.91496e-25	5.63288e-24	1093	1093
PKN3	-0.306786	2.98584e-25	5.76432e-24	1093	1093
PNPLA6	-0.306777	2.99594e-25	5.77829e-24	1093	1093
SCRN3	0.306774	2.99886e-25	5.7784e-24	1093	1093
RAB11A	0.30661	3.18833e-25	6.13761e-24	1093	1093
TUBGCP4	0.306466	3.36306e-25	6.4678e-24	1093	1093
TCEA2	-0.306416	3.42624e-25	6.58125e-24	1093	1093
LGI4	-0.306414	3.42859e-25	6.58125e-24	1093	1092
HYAL2	-0.306412	3.43188e-25	6.58131e-24	1093	1093
SAMD1	-0.306337	3.52931e-25	6.76172e-24	1093	1093
KIF20B	0.306213	3.695e-25	7.07243e-24	1093	1093
HRCT1	-0.306135	3.80358e-25	7.27336e-24	1093	1089
SBNO2	-0.306087	3.87248e-25	7.39808e-24	1093	1093
C7orf59	-0.30607	3.89694e-25	7.43777e-24	1093	1093
VPS26A	0.306039	3.94239e-25	7.5174e-24	1093	1093
CNPY3	-0.306003	3.99591e-25	7.61225e-24	1093	1093
ZNF335	-0.30582	4.27599e-25	8.13311e-24	1093	1093
KIAA1279	0.305819	4.2774e-25	8.13311e-24	1093	1093
C21orf122	-0.305804	4.30136e-25	8.17096e-24	1093	1093
OGFOD2	-0.305748	4.39213e-25	8.33553e-24	1093	1093
CTDSPL2	0.305693	4.48278e-25	8.49956e-24	1093	1093
SPHK2	-0.30564	4.5721e-25	8.66078e-24	1093	1093
CDK17	0.305633	4.58392e-25	8.67501e-24	1093	1093
LOC729234	-0.305601	4.63852e-25	8.77012e-24	1093	1093
TARDBP	0.305528	4.76604e-25	9.00278e-24	1093	1093
YPEL3	-0.305453	4.89985e-25	9.24685e-24	1093	1093
MPND	-0.305435	4.93212e-25	9.29906e-24	1093	1093
TOB1	0.305423	4.95511e-25	9.33368e-24	1093	1093
GPX1	-0.305142	5.49873e-25	1.0348e-23	1093	1093
DMAP1	-0.305115	5.55374e-25	1.04418e-23	1093	1093
VASN	-0.305049	5.69024e-25	1.06884e-23	1093	1093
KRTAP5-9	-0.305009	5.77532e-25	1.08381e-23	1093	1034
BPTF	0.304886	6.04463e-25	1.1333e-23	1093	1093
MAP2K7	-0.304842	6.14507e-25	1.15106e-23	1093	1093
TMPRSS5	-0.304831	6.16975e-25	1.15461e-23	1093	1052
PRR5	-0.304758	6.33744e-25	1.18489e-23	1093	1093
LENG1	-0.30475	6.35712e-25	1.18747e-23	1093	1093
IFI27L2	-0.304678	6.52908e-25	1.21846e-23	1093	1093
FAM35A	0.304546	6.85431e-25	1.27797e-23	1093	1093
PRRC1	0.30454	6.87031e-25	1.27977e-23	1093	1093
SCNM1	-0.304524	6.91016e-25	1.286e-23	1093	1093
SSBP4	-0.3045	6.97113e-25	1.29616e-23	1093	1093
KLHL11	0.304429	7.15745e-25	1.32957e-23	1093	1091
SBNO1	0.304399	7.23822e-25	1.34334e-23	1093	1092
RNF160	0.30425	7.64579e-25	1.41767e-23	1093	1093
LRRC33	-0.304234	7.69243e-25	1.42388e-23	1093	1093
HDAC5	-0.304233	7.69339e-25	1.42388e-23	1093	1093
DCTN4	0.304226	7.71554e-25	1.42667e-23	1093	1093
YPEL4	-0.304205	7.77333e-25	1.43604e-23	1093	1092
AQR	0.304151	7.93111e-25	1.46384e-23	1093	1093
PIGW	0.304066	8.18335e-25	1.50902e-23	1093	1093
ZBTB11	0.304037	8.27063e-25	1.52372e-23	1093	1093
TRAM1	0.304034	8.27931e-25	1.52392e-23	1093	1093
TDRD10	-0.304029	8.29638e-25	1.52567e-23	1093	1084
NOXA1	-0.30397	8.47856e-25	1.55775e-23	1093	1093
TLR9	-0.303954	8.52937e-25	1.56566e-23	1093	1093
ERCC4	0.303926	8.61566e-25	1.58006e-23	1093	1093
ZFYVE16	0.303888	8.73702e-25	1.60086e-23	1093	1093
NPIPL3	-0.303834	8.91396e-25	1.6318e-23	1093	1093
CDC42EP1	-0.303763	9.15146e-25	1.67375e-23	1093	1093
TMEM149	-0.303617	9.65644e-25	1.76451e-23	1093	1093
COMMD10	0.303458	1.02375e-24	1.869e-23	1093	1093
GTF3C3	0.303403	1.04482e-24	1.90573e-23	1093	1093
NCBP1	0.303286	1.0905e-24	1.98725e-23	1093	1093
PWWP2B	-0.303179	1.13445e-24	2.06547e-23	1093	1093
RHOT1	0.303118	1.1599e-24	2.10991e-23	1093	1093
SNAI3	-0.303115	1.16122e-24	2.1104e-23	1093	1093
CORO1A	-0.303028	1.19909e-24	2.17727e-23	1093	1093
MAGIX	-0.303022	1.20155e-24	2.17977e-23	1093	1093
RASSF7	-0.302923	1.24638e-24	2.25906e-23	1093	1093
SLC35F5	0.302895	1.2591e-24	2.28007e-23	1093	1093
NFKB2	-0.302885	1.26358e-24	2.28613e-23	1093	1093
HSPH1	0.302871	1.27019e-24	2.29603e-23	1093	1093
RAD21	0.302766	1.32e-24	2.38392e-23	1093	1093
FAM98B	0.302744	1.331e-24	2.40164e-23	1093	1093
TMBIM6	0.302685	1.35983e-24	2.45146e-23	1093	1093
TP53I13	-0.302594	1.40604e-24	2.53251e-23	1093	1093
NDUFV1	-0.30259	1.40828e-24	2.53427e-23	1093	1093
ATAD3B	-0.302568	1.41942e-24	2.55205e-23	1093	1093
SDCCAG1	0.302553	1.42755e-24	2.56437e-23	1093	1093
ZFP91	0.302546	1.43115e-24	2.56856e-23	1093	1093
SLC30A6	0.30248	1.46618e-24	2.62908e-23	1093	1093
UBE2G1	0.302436	1.48976e-24	2.66898e-23	1093	1093
ARHGAP11A	0.302372	1.52517e-24	2.73001e-23	1093	1093
ANGPTL6	-0.302324	1.55215e-24	2.77583e-23	1093	1071
XPOT	0.302321	1.55378e-24	2.77628e-23	1093	1093
ZNF598	-0.302287	1.5733e-24	2.80866e-23	1093	1093
SUN2	-0.302137	1.66211e-24	2.96459e-23	1093	1093
CCDC91	0.302113	1.67673e-24	2.98802e-23	1093	1093
SEC24A	0.302093	1.68944e-24	3.008e-23	1093	1093
CTU1	-0.302016	1.73784e-24	3.09146e-23	1093	1093
CANX	0.301736	1.92486e-24	3.42112e-23	1093	1093
MRPL2	-0.301732	1.92761e-24	3.423e-23	1093	1093
SUPT16H	0.301725	1.93292e-24	3.4294e-23	1093	1093
BAX	-0.301712	1.94144e-24	3.44149e-23	1093	1093
CARNS1	-0.301701	1.94953e-24	3.45279e-23	1093	1092
PDCD6IP	0.301639	1.99455e-24	3.52942e-23	1093	1093
AVPI1	-0.301544	2.06466e-24	3.65029e-23	1093	1093
RALGAPA1	0.301486	2.10886e-24	3.72517e-23	1093	1093
LRCH4	-0.301441	2.14391e-24	3.78375e-23	1093	1093
PRMT3	0.301079	2.44601e-24	4.31315e-23	1093	1093
RAB13	-0.301074	2.4507e-24	4.31764e-23	1093	1093
MYL9	-0.301052	2.47082e-24	4.34929e-23	1093	1093
GPKOW	-0.301003	2.51553e-24	4.42413e-23	1093	1093
GPATCH3	-0.300908	2.60411e-24	4.57592e-23	1093	1093
TOM1	-0.300814	2.69416e-24	4.73003e-23	1093	1093
VMO1	-0.300804	2.70377e-24	4.74277e-23	1093	1091
TMEM86B	-0.300771	2.73654e-24	4.79609e-23	1093	1093
CCNG2	0.30074	2.76782e-24	4.84669e-23	1093	1093
TCF15	-0.300726	2.78159e-24	4.86658e-23	1093	1081
PLD2	-0.300699	2.80959e-24	4.9113e-23	1093	1093
CDK12	0.300631	2.88e-24	5.03002e-23	1093	1093
RGMA	-0.300619	2.89208e-24	5.04674e-23	1093	1093
NCRNA00105	-0.300501	3.01889e-24	5.26347e-23	1093	1092
CORO7	-0.300493	3.02826e-24	5.27525e-23	1093	1093
CROCCL1	-0.300358	3.17998e-24	5.53475e-23	1093	1093
SMAD6	-0.300351	3.18869e-24	5.54513e-23	1093	1093
AGER	-0.300336	3.20611e-24	5.57061e-23	1093	1093
RAD50	0.300297	3.25221e-24	5.64584e-23	1093	1093
TRMT1	-0.300228	3.33401e-24	5.78287e-23	1093	1093
SLC35A3	0.300163	3.4139e-24	5.91635e-23	1093	1093
SCARF2	-0.300133	3.45142e-24	5.97442e-23	1093	1093
GXYLT1	0.300131	3.45334e-24	5.97442e-23	1093	1093
GSTP1	-0.300109	3.48172e-24	6.01835e-23	1093	1093
KLHDC10	0.300042	3.56665e-24	6.15989e-23	1093	1093
ARHGEF2	-0.299859	3.8118e-24	6.57765e-23	1093	1093
KIAA1274	-0.29981	3.88115e-24	6.69159e-23	1093	1093
NEURL2	-0.299774	3.93119e-24	6.77206e-23	1093	1093
OXER1	-0.29975	3.96606e-24	6.82629e-23	1093	1093
TFPT	-0.299742	3.97765e-24	6.8404e-23	1093	1093
USP9X	0.299737	3.98431e-24	6.84602e-23	1093	1093
ADAMTSL4	-0.299642	4.12391e-24	7.07985e-23	1093	1093
CCR10	-0.299639	4.12926e-24	7.08301e-23	1093	1092
NCOA3	0.29957	4.23274e-24	7.25433e-23	1093	1093
HMGXB4	0.299273	4.71387e-24	8.07205e-23	1093	1093
C8orf37	0.299251	4.75228e-24	8.13092e-23	1093	1093
MKL1	-0.29922	4.80525e-24	8.21458e-23	1093	1093
ZBTB10	0.299215	4.81405e-24	8.22264e-23	1093	1093
BATF3	-0.299182	4.87217e-24	8.31486e-23	1093	1093
TECPR1	-0.299133	4.9597e-24	8.45708e-23	1093	1093
FASTKD2	0.29908	5.05547e-24	8.61311e-23	1093	1093
LOC441869	-0.299036	5.1355e-24	8.74206e-23	1093	1092
PPP2CA	0.298938	5.3215e-24	9.05104e-23	1093	1093
LYSMD3	0.298879	5.43658e-24	9.23897e-23	1093	1093
API5	0.298838	5.51757e-24	9.36871e-23	1093	1093
KCTD11	-0.298802	5.58916e-24	9.48229e-23	1093	1093
CLINT1	0.298756	5.68219e-24	9.63201e-23	1093	1093
DGKZ	-0.298724	5.74981e-24	9.73844e-23	1093	1093
BDP1	0.298718	5.76078e-24	9.74882e-23	1093	1093
PLEKHF1	-0.298693	5.81266e-24	9.82837e-23	1093	1093
PLDN	0.298623	5.96222e-24	1.00728e-22	1093	1093
TSPAN4	-0.298595	6.02326e-24	1.01674e-22	1093	1093
RBM12B	0.298504	6.22479e-24	1.04988e-22	1093	1093
ZNF428	-0.298486	6.26421e-24	1.05564e-22	1093	1093
DHFR	0.298434	6.38353e-24	1.07485e-22	1093	1093
GET4	-0.298312	6.67122e-24	1.12236e-22	1093	1093
B3GALT4	-0.298279	6.75063e-24	1.13477e-22	1093	1093
BAG4	0.298163	7.03793e-24	1.18208e-22	1093	1093
TNFRSF6B	-0.298148	7.07727e-24	1.1877e-22	1093	1093
C8orf83	0.298118	7.15396e-24	1.19957e-22	1093	1093
ZNF664	0.298053	7.32215e-24	1.22675e-22	1093	1093
FADS3	-0.29804	7.35817e-24	1.23131e-22	1093	1093
FAM156A	-0.298038	7.36159e-24	1.23131e-22	1093	1093
INF2	-0.298015	7.42354e-24	1.24064e-22	1093	1093
CEMP1	-0.29798	7.51733e-24	1.25528e-22	1093	1093
ELL	-0.297942	7.62187e-24	1.27168e-22	1093	1093
GAS2L1	-0.297883	7.78377e-24	1.29762e-22	1093	1093
GRINL1A	0.29788	7.79387e-24	1.29823e-22	1093	1093
UBXN4	0.297654	8.45475e-24	1.40715e-22	1093	1093
LOC84989	-0.297464	9.04983e-24	1.50495e-22	1093	1087
LMBRD2	0.29743	9.16266e-24	1.52245e-22	1093	1093
NCRNA00085	-0.297302	9.59197e-24	1.59247e-22	1093	1093
FAM159A	-0.297169	1.00619e-23	1.66912e-22	1093	1088
CCDC47	0.297151	1.01262e-23	1.6784e-22	1093	1093
IPO8	0.297146	1.01476e-23	1.68057e-22	1093	1093
RGS19	-0.297134	1.01903e-23	1.68626e-22	1093	1093
FBXO22	0.297121	1.02368e-23	1.69256e-22	1093	1093
NAGPA	-0.297092	1.03454e-23	1.70911e-22	1093	1093
INTS1	-0.297065	1.04447e-23	1.7241e-22	1093	1093
LMAN1	0.29704	1.05397e-23	1.73836e-22	1093	1093
SLC24A6	-0.296992	1.07211e-23	1.76683e-22	1093	1093
LTB	-0.296966	1.08237e-23	1.78229e-22	1093	1088
MVP	-0.296783	1.1555e-23	1.90115e-22	1093	1093
BCAR1	-0.296742	1.17293e-23	1.92825e-22	1093	1093
UHRF1BP1	0.296733	1.1767e-23	1.93259e-22	1093	1093
RNF111	0.296731	1.17748e-23	1.93259e-22	1093	1093
MOSPD3	-0.296725	1.18013e-23	1.93536e-22	1093	1093
MRPL30	0.296604	1.23216e-23	2.01904e-22	1093	1093
ZNF562	0.296571	1.247e-23	2.0417e-22	1093	1093
COPB1	0.296565	1.24947e-23	2.04408e-22	1093	1093
DCAF17	0.29655	1.25624e-23	2.0535e-22	1093	1093
CPSF6	0.296429	1.31166e-23	2.14234e-22	1093	1093
FAM175A	0.296419	1.31637e-23	2.1483e-22	1093	1093
C9orf142	-0.296415	1.31835e-23	2.14978e-22	1093	1093
RABEP2	-0.296411	1.32057e-23	2.15166e-22	1093	1093
USP20	-0.296387	1.33187e-23	2.16833e-22	1093	1093
DOM3Z	-0.296379	1.33542e-23	2.17236e-22	1093	1093
CENPC1	0.296305	1.37155e-23	2.22932e-22	1093	1093
CTCF	0.29628	1.38348e-23	2.24689e-22	1093	1093
KIF2A	0.296254	1.3964e-23	2.26605e-22	1093	1093
WDR7	0.296249	1.39907e-23	2.26857e-22	1093	1093
DAAM1	0.296211	1.41804e-23	2.29747e-22	1093	1093
TNKS2	0.296068	1.49239e-23	2.416e-22	1093	1093
STAG2	0.296063	1.49519e-23	2.41859e-22	1093	1093
RAB4B	-0.29604	1.50786e-23	2.43712e-22	1093	1093
PSME3	0.296009	1.52446e-23	2.46198e-22	1093	1093
RFNG	-0.296007	1.52569e-23	2.462e-22	1093	1093
GMIP	-0.295983	1.5386e-23	2.48083e-22	1093	1093
LRFN3	-0.295979	1.54092e-23	2.4826e-22	1093	1093
KIAA1683	-0.295969	1.54652e-23	2.48962e-22	1093	1093
SMTN	-0.295919	1.57451e-23	2.53266e-22	1093	1093
GRPEL2	0.295747	1.67402e-23	2.69058e-22	1093	1093
NLRX1	-0.29574	1.6783e-23	2.69477e-22	1093	1093
PNMA3	-0.295738	1.6793e-23	2.69477e-22	1093	1041
PHLDB1	-0.295732	1.68323e-23	2.69685e-22	1093	1093
GLO1	0.295731	1.68327e-23	2.69685e-22	1093	1093
ACCS	-0.295688	1.70957e-23	2.7368e-22	1093	1093
BEND5	-0.295585	1.77353e-23	2.83694e-22	1093	1093
C17orf56	-0.295544	1.7997e-23	2.87653e-22	1093	1093
TBC1D15	0.295485	1.83819e-23	2.93571e-22	1093	1093
KIAA0368	0.295407	1.88988e-23	3.01588e-22	1093	1093
USHBP1	-0.295324	1.94675e-23	3.10417e-22	1093	1093
SERTAD1	-0.295228	2.01444e-23	3.20957e-22	1093	1093
IGFBP6	-0.295221	2.01922e-23	3.21465e-22	1093	1093
MAP3K14	-0.29521	2.02728e-23	3.22493e-22	1093	1093
PTP4A1	0.295153	2.06869e-23	3.2882e-22	1093	1093
JAG2	-0.29515	2.07068e-23	3.28878e-22	1093	1093
CAMK1	-0.295132	2.08459e-23	3.30826e-22	1093	1093
MBLAC2	0.295049	2.1468e-23	3.40431e-22	1093	1093
MPHOSPH9	0.29501	2.17673e-23	3.44905e-22	1093	1093
TAZ	-0.294939	2.23259e-23	3.53479e-22	1093	1093
LEO1	0.294925	2.24392e-23	3.54994e-22	1093	1093
TCF7L1	-0.294898	2.26555e-23	3.58134e-22	1093	1093
EEFSEC	-0.294887	2.2738e-23	3.59157e-22	1093	1093
TUBB6	-0.294848	2.30609e-23	3.63914e-22	1093	1093
RANBP3	-0.294844	2.30897e-23	3.63914e-22	1093	1093
C17orf71	0.294844	2.30933e-23	3.63914e-22	1093	1093
MOB2	-0.294838	2.31431e-23	3.64413e-22	1093	1093
APOE	-0.294805	2.34154e-23	3.68413e-22	1093	1093
C14orf80	-0.294687	2.44139e-23	3.83824e-22	1093	1093
GEMIN5	0.294627	2.49434e-23	3.91842e-22	1093	1093
RANBP2	0.294612	2.50746e-23	3.9338e-22	1093	1093
TRIM33	0.294612	2.50803e-23	3.9338e-22	1093	1093
RMI1	0.294511	2.5991e-23	4.07347e-22	1093	1093
C10orf125	-0.294487	2.62182e-23	4.10589e-22	1093	1093
RAB2A	0.294435	2.67047e-23	4.17882e-22	1093	1093
SLC25A17	0.294386	2.71703e-23	4.24839e-22	1093	1093
ANKRD58	-0.294341	2.76135e-23	4.31435e-22	1093	1092
OAF	-0.294268	2.83354e-23	4.4237e-22	1093	1093
POLM	-0.294237	2.86528e-23	4.4698e-22	1093	1093
GIYD2	-0.294136	2.96907e-23	4.62812e-22	1093	1093
RB1CC1	0.294121	2.98551e-23	4.65015e-22	1093	1093
MIER2	-0.294009	3.10559e-23	4.83345e-22	1093	1093
PIGY	0.293932	3.19196e-23	4.96404e-22	1093	1093
AP3M1	0.293907	3.21991e-23	5.00364e-22	1093	1093
POLRMT	-0.293897	3.23137e-23	5.01758e-22	1093	1093
RC3H2	0.293891	3.23865e-23	5.02329e-22	1093	1093
RARRES2	-0.29389	3.24003e-23	5.02329e-22	1093	1093
FXYD6	-0.293844	3.29322e-23	5.10183e-22	1093	1093
HLA-F	-0.293814	3.32786e-23	5.15154e-22	1093	1093
ZNF765	0.293738	3.41858e-23	5.28791e-22	1093	1093
COPS8	0.293717	3.44392e-23	5.32301e-22	1093	1093
XRN2	0.293549	3.65541e-23	5.64558e-22	1093	1093
ARSA	-0.293529	3.68166e-23	5.68176e-22	1093	1093
SLTM	0.293501	3.71852e-23	5.73426e-22	1093	1093
DBNL	-0.293455	3.7791e-23	5.82322e-22	1093	1093
PLEKHA4	-0.293416	3.83214e-23	5.90045e-22	1093	1093
ZBTB47	-0.29335	3.92159e-23	6.03355e-22	1093	1093
DCUN1D1	0.29334	3.93547e-23	6.05029e-22	1093	1093
SYT8	-0.293332	3.94719e-23	6.06138e-22	1093	1019
NCRNA00116	-0.293331	3.94869e-23	6.06138e-22	1093	1093
ALS2	0.293301	3.99079e-23	6.12134e-22	1093	1093
NCAPH2	-0.293172	4.1769e-23	6.40194e-22	1093	1093
NIT1	-0.293103	4.28043e-23	6.55563e-22	1093	1093
NF1	0.292962	4.49752e-23	6.88288e-22	1093	1093
PSMD12	0.29292	4.56518e-23	6.98112e-22	1093	1093
EPS8L2	-0.292901	4.59567e-23	7.02242e-22	1093	1093
SFRS2IP	0.29289	4.61387e-23	7.03993e-22	1093	1093
ATPBD4	0.292889	4.61513e-23	7.03993e-22	1093	1093
ANKIB1	0.292888	4.61761e-23	7.03993e-22	1093	1093
CYB5R4	0.292716	4.90643e-23	7.4746e-22	1093	1093
GADD45GIP1	-0.292709	4.91898e-23	7.48807e-22	1093	1093
PSTPIP1	-0.292638	5.04285e-23	7.67084e-22	1093	1093
CASP6	0.292568	5.16872e-23	7.85637e-22	1093	1093
SUDS3	0.292482	5.32814e-23	8.09259e-22	1093	1093
WDR46	-0.292446	5.39497e-23	8.18792e-22	1093	1093
PTRF	-0.292444	5.39988e-23	8.1892e-22	1093	1093
MIB1	0.292431	5.42473e-23	8.21949e-22	1093	1093
ANKRD40	0.292429	5.428e-23	8.21949e-22	1093	1093
ITM2C	-0.292403	5.47733e-23	8.28796e-22	1093	1093
PEX13	0.292382	5.51903e-23	8.34479e-22	1093	1093
HSP90AA1	0.292377	5.52851e-23	8.35285e-22	1093	1093
NUP155	0.292371	5.53984e-23	8.36371e-22	1093	1093
GDF5	-0.292296	5.68853e-23	8.58176e-22	1093	1037
C16orf79	-0.292276	5.72924e-23	8.63671e-22	1093	1092
RELB	-0.29224	5.80206e-23	8.73994e-22	1093	1093
ECSIT	-0.292221	5.8397e-23	8.79008e-22	1093	1093
MARVELD2	0.292165	5.95751e-23	8.96071e-22	1093	1092
SKIV2L2	0.292142	6.00482e-23	9.02514e-22	1093	1093
DHX34	-0.292113	6.0666e-23	9.11121e-22	1093	1093
CCDC154	-0.292072	6.15451e-23	9.23635e-22	1093	1062
MAN2C1	-0.292049	6.20501e-23	9.3052e-22	1093	1093
TOP3B	-0.292045	6.21327e-23	9.31067e-22	1093	1093
ZCCHC4	0.292015	6.27995e-23	9.4036e-22	1093	1093
HES4	-0.291888	6.56665e-23	9.8256e-22	1093	1093
JUN	-0.291776	6.82953e-23	1.02114e-21	1093	1093
GGN	-0.29169	7.03872e-23	1.05163e-21	1093	1088
SCRN2	-0.291579	7.31824e-23	1.09259e-21	1093	1093
C8orf33	0.291525	7.4588e-23	1.11275e-21	1093	1093
DAGLB	-0.291483	7.57067e-23	1.1286e-21	1093	1093
TMEM194A	0.291473	7.59588e-23	1.13152e-21	1093	1093
ARHGEF18	-0.29144	7.68604e-23	1.14411e-21	1093	1093
SURF2	-0.291429	7.71574e-23	1.14768e-21	1093	1093
ST3GAL3	-0.291409	7.77012e-23	1.15492e-21	1093	1093
RACGAP1	0.291387	7.83047e-23	1.16303e-21	1093	1093
WNT11	-0.291381	7.84467e-23	1.16428e-21	1093	1091
DCAF13	0.291362	7.89691e-23	1.17117e-21	1093	1093
KRI1	-0.291322	8.01086e-23	1.1872e-21	1093	1093
MAPKAPK5	0.291262	8.17917e-23	1.21125e-21	1093	1093
PPP4R2	0.291221	8.29967e-23	1.22819e-21	1093	1093
EIF3K	-0.291159	8.48006e-23	1.25397e-21	1093	1093
DGCR14	-0.29113	8.56802e-23	1.26604e-21	1093	1093
CHM	0.291084	8.70802e-23	1.28579e-21	1093	1093
COMMD8	0.291057	8.78786e-23	1.29663e-21	1093	1093
CAPN10	-0.291012	8.92997e-23	1.31663e-21	1093	1093
C19orf44	-0.290985	9.01258e-23	1.32784e-21	1093	1093
C3orf47	-0.290957	9.10262e-23	1.34013e-21	1093	1093
RAD54B	0.290916	9.23401e-23	1.35848e-21	1093	1093
ZNF271	0.290826	9.52891e-23	1.40084e-21	1093	1093
METT5D1	0.290799	9.62025e-23	1.41324e-21	1093	1093
C1orf159	-0.290714	9.90923e-23	1.45463e-21	1093	1093
LOC390595	-0.290696	9.97489e-23	1.4632e-21	1093	1075
APPBP2	0.290645	1.01525e-22	1.48818e-21	1093	1093
BAT4	-0.290641	1.01687e-22	1.48946e-21	1093	1093
SEC23B	0.290625	1.02241e-22	1.49648e-21	1093	1093
TRIP12	0.290582	1.03806e-22	1.5183e-21	1093	1093
LRDD	-0.290514	1.06283e-22	1.55339e-21	1093	1093
C4orf43	0.290431	1.09433e-22	1.59827e-21	1093	1093
C11orf68	-0.290418	1.09915e-22	1.60415e-21	1093	1093
SH2D3C	-0.29038	1.11367e-22	1.62415e-21	1093	1093
ALKBH6	-0.290378	1.11446e-22	1.62415e-21	1093	1093
TMX1	0.290364	1.11992e-22	1.63092e-21	1093	1093
TMEM120A	-0.290352	1.12474e-22	1.63676e-21	1093	1093
CBR3	-0.290318	1.13813e-22	1.65506e-21	1093	1093
HSPA4L	0.290217	1.17905e-22	1.71332e-21	1093	1093
LOC285830	-0.290152	1.20608e-22	1.75134e-21	1093	1092
PLCB3	-0.290088	1.23342e-22	1.78975e-21	1093	1093
MON1A	-0.290071	1.24086e-22	1.79925e-21	1093	1093
EMILIN1	-0.290046	1.25166e-22	1.8136e-21	1093	1093
RALY	-0.290001	1.27124e-22	1.84065e-21	1093	1093
TRPM7	0.28985	1.34011e-22	1.93897e-21	1093	1093
CCT2	0.289816	1.3561e-22	1.9607e-21	1093	1093
KCNN4	-0.289813	1.35758e-22	1.96144e-21	1093	1093
ATAD2	0.28972	1.40231e-22	2.0246e-21	1093	1093
BGLAP	-0.28965	1.43678e-22	2.0729e-21	1093	1093
TGFB1I1	-0.289627	1.44855e-22	2.08838e-21	1093	1093
XKR8	-0.289619	1.45234e-22	2.09234e-21	1093	1093
RABAC1	-0.289473	1.52811e-22	2.19993e-21	1093	1093
C12orf48	0.289346	1.59727e-22	2.29786e-21	1093	1093
RBM45	0.289279	1.63506e-22	2.35055e-21	1093	1093
MSH3	0.289269	1.64035e-22	2.35647e-21	1093	1093
DRAP1	-0.289231	1.66229e-22	2.38629e-21	1093	1093
SDHAF1	-0.289116	1.73005e-22	2.48179e-21	1093	1093
MRPL35	0.289107	1.73561e-22	2.48799e-21	1093	1093
MAP3K2	0.289104	1.73738e-22	2.48877e-21	1093	1093
ECHDC2	-0.2891	1.73974e-22	2.49038e-21	1093	1093
CAPN3	-0.288813	1.92201e-22	2.74933e-21	1093	1093
CDKN1C	-0.288809	1.925e-22	2.75166e-21	1093	1093
LGALS4	-0.288782	1.94274e-22	2.77505e-21	1093	1000
CLK2	-0.288747	1.96672e-22	2.80731e-21	1093	1093
TMEM204	-0.28874	1.97145e-22	2.81207e-21	1093	1093
NLN	0.288583	2.0822e-22	2.96795e-21	1093	1093
STK19	-0.28846	2.17234e-22	3.09424e-21	1093	1093
RIF1	0.288441	2.18715e-22	3.11314e-21	1093	1093
CUL2	0.288438	2.18947e-22	3.11425e-21	1093	1093
PARVG	-0.288429	2.19598e-22	3.1213e-21	1093	1093
USP14	0.288415	2.20693e-22	3.13465e-21	1093	1093
RNASEH2C	-0.288412	2.20887e-22	3.13519e-21	1093	1093
C11orf75	-0.288364	2.24615e-22	3.18587e-21	1093	1093
FAM160A2	-0.288357	2.25191e-22	3.19119e-21	1093	1093
CHMP5	0.288355	2.25307e-22	3.19119e-21	1093	1093
GZF1	0.288263	2.32604e-22	3.29223e-21	1093	1093
GUSBL2	-0.288253	2.33442e-22	3.30177e-21	1093	1093
PRAM1	-0.288183	2.39117e-22	3.37967e-21	1093	1093
LAT	-0.288143	2.42512e-22	3.42525e-21	1093	1093
SPEG	-0.288131	2.4347e-22	3.43637e-21	1093	1093
EIF1AX	0.2881	2.4611e-22	3.4712e-21	1093	1093
CEP135	0.288011	2.53867e-22	3.57722e-21	1093	1093
L2HGDH	0.288009	2.53982e-22	3.57722e-21	1093	1093
PRDM10	0.287991	2.55545e-22	3.59672e-21	1093	1093
CAPG	-0.28797	2.57426e-22	3.62067e-21	1093	1093
GYPC	-0.287942	2.59976e-22	3.65399e-21	1093	1093
TMEM131	0.287892	2.6449e-22	3.71484e-21	1093	1093
PIGZ	-0.287882	2.65392e-22	3.72491e-21	1093	1093
FUT7	-0.287879	2.65694e-22	3.72656e-21	1093	1086
HOOK1	0.287869	2.6658e-22	3.73639e-21	1093	1093
RENBP	-0.287762	2.76698e-22	3.87551e-21	1093	1093
SETD1A	-0.287755	2.77328e-22	3.88163e-21	1093	1093
SEC23IP	0.287748	2.78025e-22	3.88869e-21	1093	1093
GMCL1	0.287742	2.78594e-22	3.89395e-21	1093	1093
CCRN4L	0.287708	2.81881e-22	3.93715e-21	1093	1093
CYP2D7P1	-0.287615	2.91027e-22	4.06208e-21	1093	1079
RPL18A	-0.287543	2.98388e-22	4.16195e-21	1093	1093
GPR146	-0.287521	3.00699e-22	4.19127e-21	1093	1093
C19orf71	-0.287481	3.04813e-22	4.24569e-21	1093	1089
HLTF	0.287417	3.11677e-22	4.3383e-21	1093	1093
TMEM106B	0.287407	3.12748e-22	4.3502e-21	1093	1093
SCARA3	-0.287404	3.13049e-22	4.35139e-21	1093	1093
HSPA7	-0.287318	3.22487e-22	4.47948e-21	1093	1091
GPR132	-0.287301	3.24385e-22	4.50275e-21	1093	1093
SLFNL1	-0.287236	3.31787e-22	4.60231e-21	1093	1080
KEAP1	-0.287233	3.32052e-22	4.60282e-21	1093	1093
DDX46	0.287215	3.3412e-22	4.62831e-21	1093	1093
DMXL1	0.287189	3.3723e-22	4.66817e-21	1093	1093
CKAP2L	0.287154	3.41229e-22	4.72029e-21	1093	1093
ORC2L	0.287131	3.43975e-22	4.75502e-21	1093	1093
DTWD2	0.287109	3.46591e-22	4.7879e-21	1093	1093
MARS2	0.28702	3.57381e-22	4.93358e-21	1093	1093
MSRA	-0.28701	3.58689e-22	4.94824e-21	1093	1093
ZNF721	0.286884	3.74546e-22	5.16346e-21	1093	1093
SLC43A2	-0.286852	3.78654e-22	5.21652e-21	1093	1093
ATP6V1A	0.286798	3.85881e-22	5.31245e-21	1093	1093
MLL4	-0.286788	3.87152e-22	5.32631e-21	1093	1093
LOC286367	-0.286669	4.03372e-22	5.54568e-21	1093	1093
TRMT2A	-0.286626	4.09316e-22	5.62356e-21	1093	1093
GAL3ST1	-0.286561	4.18613e-22	5.74664e-21	1093	1010
FAM177A1	0.286559	4.18845e-22	5.74664e-21	1093	1093
GHRL	-0.286503	4.27002e-22	5.85457e-21	1093	1074
SPON2	-0.286475	4.31217e-22	5.90834e-21	1093	1093
USP7	0.286472	4.31579e-22	5.90929e-21	1093	1093
C2orf60	0.286423	4.38913e-22	6.00563e-21	1093	1093
HSPD1	0.286408	4.41198e-22	6.0328e-21	1093	1093
ZSCAN29	0.286337	4.52128e-22	6.17806e-21	1093	1093
ST3GAL1	0.28624	4.67467e-22	6.38334e-21	1093	1093
LANCL1	0.286163	4.7997e-22	6.54962e-21	1093	1093
DERL1	0.286151	4.81996e-22	6.57282e-21	1093	1093
FAM116B	-0.286045	4.99866e-22	6.8119e-21	1093	1093
EPB41L5	0.286015	5.05041e-22	6.87777e-21	1093	1093
PIP5K1C	-0.285996	5.08316e-22	6.9177e-21	1093	1093
ST5	-0.28595	5.16474e-22	7.02397e-21	1093	1093
NUDT4	0.285941	5.17926e-22	7.03898e-21	1093	1093
DENND4A	0.285905	5.245e-22	7.12352e-21	1093	1093
FBXO46	-0.285782	5.47026e-22	7.42446e-21	1093	1093
ECH1	-0.285698	5.62956e-22	7.63551e-21	1093	1093
WRAP53	-0.285687	5.6516e-22	7.66025e-21	1093	1093
TAF13	0.285663	5.69858e-22	7.71507e-21	1093	1093
SP3	0.285662	5.6997e-22	7.71507e-21	1093	1093
BTBD1	0.285596	5.83119e-22	7.88776e-21	1093	1093
FAM120A	0.285546	5.93049e-22	8.0167e-21	1093	1093
AMDHD2	-0.285498	6.02918e-22	8.14465e-21	1093	1093
PLEKHG5	-0.285478	6.07113e-22	8.19582e-21	1093	1093
ZFAND1	0.285458	6.11197e-22	8.24543e-21	1093	1093
NOC3L	0.285447	6.13644e-22	8.2729e-21	1093	1093
FAM50A	-0.285419	6.19575e-22	8.34729e-21	1093	1093
PEX14	-0.285405	6.22393e-22	8.37964e-21	1093	1093
RASAL3	-0.285311	6.42934e-22	8.65043e-21	1093	1093
ACADS	-0.285299	6.45422e-22	8.67811e-21	1093	1093
DDX3X	0.285215	6.64203e-22	8.92468e-21	1093	1093
THAP8	-0.285212	6.64922e-22	8.92838e-21	1093	1093
ADAM15	-0.285124	6.85419e-22	9.19749e-21	1093	1093
SNAPC4	-0.285107	6.89329e-22	9.24379e-21	1093	1093
C13orf37	0.285066	6.99135e-22	9.36906e-21	1093	1093
B4GALT7	-0.285059	7.00769e-22	9.38472e-21	1093	1093
DCAF16	0.284987	7.18298e-22	9.61308e-21	1093	1093
YY1	0.284934	7.3143e-22	9.78233e-21	1093	1093
RPS19BP1	-0.284895	7.41067e-22	9.90465e-21	1093	1093
ZSWIM4	-0.28479	7.68231e-22	1.02609e-20	1093	1093
ATAD1	0.284753	7.78008e-22	1.03846e-20	1093	1093
PCYOX1	0.28475	7.78875e-22	1.03893e-20	1093	1093
PTRH1	-0.284667	8.01034e-22	1.06778e-20	1093	1093
SCARF1	-0.284577	8.26133e-22	1.10051e-20	1093	1093
PLAC9	-0.284559	8.31188e-22	1.10651e-20	1093	1089
UBA7	-0.284523	8.41466e-22	1.11946e-20	1093	1093
ETFDH	0.284465	8.58299e-22	1.1411e-20	1093	1093
CD79B	-0.284438	8.6635e-22	1.15104e-20	1093	1093
C18orf19	0.284408	8.75243e-22	1.16209e-20	1093	1093
DCLRE1A	0.284378	8.84094e-22	1.17307e-20	1093	1093
BOLA1	-0.284318	9.02365e-22	1.19652e-20	1093	1093
PTGIR	-0.284218	9.33714e-22	1.23728e-20	1093	1093
HAAO	-0.284206	9.37539e-22	1.24153e-20	1093	1093
PRKDC	0.284145	9.57086e-22	1.26658e-20	1093	1093
AKNA	-0.284113	9.67863e-22	1.28001e-20	1093	1093
SLC25A28	-0.284105	9.70375e-22	1.28249e-20	1093	1093
CRNKL1	0.284095	9.73704e-22	1.28604e-20	1093	1093
C9orf37	-0.284004	1.0043e-21	1.32558e-20	1093	1093
USP12	0.283987	1.01005e-21	1.3323e-20	1093	1093
ZNF784	-0.283955	1.02109e-21	1.34598e-20	1093	1093
NPM2	-0.283925	1.03162e-21	1.35897e-20	1093	1039
TMEM70	0.283878	1.04833e-21	1.38008e-20	1093	1093
RNASET2	-0.283825	1.06756e-21	1.40449e-20	1093	1093
D2HGDH	-0.283799	1.07697e-21	1.41594e-20	1093	1093
CTR9	0.28379	1.08021e-21	1.41928e-20	1093	1093
DDTL	-0.283775	1.0857e-21	1.42556e-20	1093	1093
KIAA1033	0.28375	1.09508e-21	1.43694e-20	1093	1093
ZDHHC1	-0.283718	1.10697e-21	1.45159e-20	1093	1093
C17orf80	0.283701	1.11346e-21	1.45915e-20	1093	1093
DDA1	-0.28363	1.14053e-21	1.49365e-20	1093	1093
CPSF3L	-0.28359	1.15616e-21	1.51315e-20	1093	1093
THOC2	0.28358	1.16e-21	1.51718e-20	1093	1093
ZRANB3	0.283552	1.17131e-21	1.53098e-20	1093	1093
MUS81	-0.283541	1.17557e-21	1.53556e-20	1093	1093
TBC1D17	-0.283431	1.22039e-21	1.59307e-20	1093	1093
ID1	-0.283419	1.2253e-21	1.59844e-20	1093	1093
MAMDC4	-0.283409	1.22966e-21	1.60309e-20	1093	1093
VPS41	0.283396	1.23505e-21	1.60907e-20	1093	1093
MGAT1	-0.283359	1.25047e-21	1.62811e-20	1093	1093
MED25	-0.283352	1.25347e-21	1.63097e-20	1093	1093
TELO2	-0.283194	1.32256e-21	1.71976e-20	1093	1093
KLHDC3	-0.283131	1.35115e-21	1.75579e-20	1093	1093
NOSIP	-0.283113	1.35946e-21	1.76545e-20	1093	1093
ASIP	-0.283093	1.36878e-21	1.77642e-20	1093	729
PLRG1	0.283009	1.4084e-21	1.82666e-20	1093	1093
METRNL	-0.282992	1.41639e-21	1.83585e-20	1093	1093
OSBPL5	-0.282958	1.43267e-21	1.85575e-20	1093	1093
CCNE2	0.282815	1.50415e-21	1.94709e-20	1093	1093
PKN1	-0.282811	1.50609e-21	1.94834e-20	1093	1093
CPD	0.282617	1.6086e-21	2.07963e-20	1093	1093
SELO	-0.282605	1.61513e-21	2.08673e-20	1093	1093
WNT6	-0.282588	1.62439e-21	2.09735e-20	1093	1053
ASB2	-0.28256	1.63958e-21	2.11561e-20	1093	1093
PPTC7	0.282553	1.6435e-21	2.1193e-20	1093	1093
AGXT2L2	-0.282543	1.64924e-21	2.12534e-20	1093	1093
HIPK1	0.282512	1.66653e-21	2.14626e-20	1093	1093
GHITM	0.282383	1.74094e-21	2.24065e-20	1093	1093
NUMBL	-0.282349	1.76112e-21	2.26518e-20	1093	1093
YME1L1	0.282305	1.78736e-21	2.29746e-20	1093	1093
RAD17	0.282293	1.79501e-21	2.30583e-20	1093	1093
AMMECR1L	0.282271	1.80798e-21	2.32101e-20	1093	1093
MC1R	-0.282208	1.84681e-21	2.36934e-20	1093	1093
RRBP1	-0.28218	1.86474e-21	2.39082e-20	1093	1093
EFEMP2	-0.282176	1.8674e-21	2.39272e-20	1093	1093
SLC25A42	-0.282114	1.90653e-21	2.4413e-20	1093	1093
43896	0.282082	1.92751e-21	2.4666e-20	1093	1093
LOC100129637	-0.282078	1.93022e-21	2.4685e-20	1093	1093
MED26	-0.282018	1.96963e-21	2.51731e-20	1093	1093
FNIP1	0.281922	2.03426e-21	2.59826e-20	1093	1093
PTPRCAP	-0.281915	2.03933e-21	2.60308e-20	1093	1093
TMEM87B	0.281905	2.04578e-21	2.60967e-20	1093	1093
DPP8	0.281869	2.07096e-21	2.64011e-20	1093	1093
ARID2	0.281864	2.07444e-21	2.64288e-20	1093	1093
ZNF217	0.281811	2.11235e-21	2.68948e-20	1093	1093
SLC25A29	-0.281715	2.18137e-21	2.77467e-20	1093	1093
HSPA8	0.281714	2.18201e-21	2.77467e-20	1093	1093
ISY1	-0.281703	2.19065e-21	2.7839e-20	1093	1093
STK11IP	-0.281683	2.2055e-21	2.801e-20	1093	1093
EGFL8	-0.281677	2.20974e-21	2.80461e-20	1093	1091
RBCK1	-0.281629	2.24588e-21	2.8487e-20	1093	1093
NCRNA00204B	-0.281615	2.25673e-21	2.86066e-20	1093	1073
PNMA6A	-0.281591	2.27437e-21	2.8812e-20	1093	1089
WNT10A	-0.281579	2.28431e-21	2.89198e-20	1093	1085
ZMYND11	0.281515	2.33361e-21	2.95253e-20	1093	1093
OXT	-0.281407	2.41994e-21	3.05985e-20	1093	713
STEAP3	-0.281381	2.44119e-21	3.08478e-20	1093	1093
CRELD2	-0.281305	2.5051e-21	3.16355e-20	1093	1093
RPL11	-0.281263	2.54097e-21	3.20684e-20	1093	1093
PPP2R5E	0.281213	2.58333e-21	3.25826e-20	1093	1093
IKBKE	-0.281188	2.60568e-21	3.28439e-20	1093	1093
COX4I1	-0.281079	2.70331e-21	3.40533e-20	1093	1093
CHST2	-0.281076	2.70587e-21	3.40642e-20	1093	1093
DPP7	-0.281053	2.72663e-21	3.43042e-20	1093	1093
LOC647979	0.280937	2.83477e-21	3.56425e-20	1093	1093
CLEC18A	-0.280873	2.89702e-21	3.64024e-20	1093	1083
BRCA2	0.280863	2.90612e-21	3.6494e-20	1093	1093
KCNIP4	0.28074	3.02869e-21	3.80094e-20	1093	1093
SEPSECS	0.28073	3.03922e-21	3.8118e-20	1093	1093
MAP3K10	-0.280636	3.13725e-21	3.9323e-20	1093	1093
STXBP3	0.280623	3.15105e-21	3.94714e-20	1093	1093
LRRCC1	0.280603	3.17218e-21	3.97113e-20	1093	1093
RRH	0.280457	3.33159e-21	4.16562e-20	1093	1058
TOP2A	0.280457	3.33167e-21	4.16562e-20	1093	1093
HEATR5A	0.280393	3.40384e-21	4.25322e-20	1093	1093
POU6F1	-0.28038	3.41873e-21	4.26917e-20	1093	1093
DBT	0.280374	3.42502e-21	4.27438e-20	1093	1093
PPAN	-0.28035	3.45332e-21	4.30704e-20	1093	1093
MRPL1	0.280223	3.60277e-21	4.49065e-20	1093	1093
PHC2	-0.280205	3.62475e-21	4.51369e-20	1093	1093
COL6A2	-0.280204	3.62573e-21	4.51369e-20	1093	1093
URGCP	-0.280193	3.63933e-21	4.52782e-20	1093	1093
TBC1D10C	-0.280107	3.74634e-21	4.65808e-20	1093	1093
VPS4B	0.280074	3.78797e-21	4.70694e-20	1093	1093
KIAA1143	0.280069	3.79439e-21	4.71201e-20	1093	1093
LSM7	-0.280054	3.81314e-21	4.73238e-20	1093	1093
CHD1	0.279974	3.91609e-21	4.85716e-20	1093	1093
CSNK1G1	0.279957	3.93942e-21	4.88308e-20	1093	1093
CENPB	-0.279949	3.9491e-21	4.89208e-20	1093	1093
GAS2L3	0.279942	3.95844e-21	4.90064e-20	1093	1081
SON	0.279782	4.17648e-21	5.1674e-20	1093	1093
GNL1	-0.279763	4.20324e-21	5.19732e-20	1093	1093
ZMYM2	0.279722	4.26153e-21	5.26617e-20	1093	1093
ATAD3A	-0.27967	4.33616e-21	5.35511e-20	1093	1093
44075	-0.279656	4.35683e-21	5.37734e-20	1093	1093
OXCT2	-0.279609	4.42571e-21	5.45677e-20	1093	1061
RPUSD1	-0.279608	4.42661e-21	5.45677e-20	1093	1093
REST	0.279591	4.45233e-21	5.48512e-20	1093	1093
PNKP	-0.279554	4.50841e-21	5.55082e-20	1093	1093
RQCD1	0.279473	4.63146e-21	5.69884e-20	1093	1093
LHPP	-0.279429	4.70002e-21	5.77968e-20	1093	1093
SLC16A11	-0.279423	4.70991e-21	5.78831e-20	1093	1064
EGFL7	-0.279409	4.73102e-21	5.81071e-20	1093	1093
RASEF	0.279194	5.0836e-21	6.23995e-20	1093	1090
CTU2	-0.279013	5.40008e-21	6.62439e-20	1093	1093
ZNF789	-0.278995	5.43284e-21	6.66051e-20	1093	1093
ICAM3	-0.278987	5.4468e-21	6.67358e-20	1093	1093
ACADVL	-0.278951	5.51409e-21	6.75192e-20	1093	1093
CHRNE	-0.278856	5.69135e-21	6.96473e-20	1093	1093
CNPY4	-0.27885	5.70246e-21	6.97409e-20	1093	1093
C16orf5	-0.278836	5.72899e-21	7.00229e-20	1093	1093
RPS6KB1	0.278831	5.73916e-21	7.01047e-20	1093	1093
UTP14C	0.278816	5.76654e-21	7.03965e-20	1093	1093
STAB1	-0.278796	5.80604e-21	7.08358e-20	1093	1093
LRFN4	-0.278787	5.82215e-21	7.09894e-20	1093	1093
C13orf16	-0.278691	6.01185e-21	7.3258e-20	1093	983
SLK	0.278673	6.04768e-21	7.36502e-20	1093	1093
PORCN	-0.278586	6.22568e-21	7.57721e-20	1093	1093
FAM181B	-0.278566	6.26761e-21	7.62235e-20	1093	999
GDPD5	-0.278565	6.27034e-21	7.62235e-20	1093	1093
MBTD1	0.278499	6.40982e-21	7.78722e-20	1093	1093
ASMTL	-0.278432	6.55378e-21	7.95732e-20	1093	1093
C10orf105	-0.278418	6.58364e-21	7.98876e-20	1093	1085
C4orf37	0.278393	6.63971e-21	8.05194e-20	1093	753
CRYGS	-0.278373	6.68455e-21	8.10145e-20	1093	1089
TUBB8	-0.278353	6.72868e-21	8.15003e-20	1093	1086
SPAG9	0.278346	6.74471e-21	8.16454e-20	1093	1093
GPN2	-0.278296	6.85658e-21	8.29498e-20	1093	1093
UTP3	0.278238	6.98978e-21	8.45105e-20	1093	1093
CKAP5	0.278143	7.2143e-21	8.71728e-20	1093	1093
NTHL1	-0.278118	7.27478e-21	8.78509e-20	1093	1093
STX1B	-0.278031	7.48867e-21	9.03797e-20	1093	1093
AZI1	-0.278002	7.56115e-21	9.11999e-20	1093	1093
DUSP22	-0.277952	7.68724e-21	9.26652e-20	1093	1093
RCOR1	0.277937	7.72681e-21	9.30865e-20	1093	1093
FHL3	-0.277934	7.73498e-21	9.31293e-20	1093	1093
RABL3	0.277923	7.76345e-21	9.34164e-20	1093	1093
CSK	-0.277912	7.78954e-21	9.36744e-20	1093	1093
TMEM48	0.277872	7.89526e-21	9.4889e-20	1093	1093
MRPL13	0.277804	8.07563e-21	9.6999e-20	1093	1093
RNF126	-0.277779	8.14283e-21	9.77479e-20	1093	1093
ESF1	0.277731	8.27456e-21	9.92701e-20	1093	1093
ITIH4	-0.277689	8.39012e-21	1.00597e-19	1093	1092
TRAPPC1	-0.277667	8.45191e-21	1.01277e-19	1093	1093
ZNF212	-0.277645	8.5116e-21	1.01932e-19	1093	1093
SPPL2A	0.277577	8.70672e-21	1.04198e-19	1093	1093
KPNA1	0.277576	8.71116e-21	1.04198e-19	1093	1093
PDLIM4	-0.277536	8.82603e-21	1.05509e-19	1093	1093
CADM4	-0.277461	9.04736e-21	1.08091e-19	1093	1093
KIAA0391	0.277413	9.19381e-21	1.09776e-19	1093	1093
CHCHD10	-0.277294	9.56296e-21	1.14116e-19	1093	1093
CYP11A1	-0.277273	9.62928e-21	1.14839e-19	1093	1076
LEPREL2	-0.277265	9.65563e-21	1.15085e-19	1093	1093
AKAP11	0.277241	9.73181e-21	1.15925e-19	1093	1093
ACAP3	-0.2772	9.86651e-21	1.1746e-19	1093	1093
MMADHC	0.27713	1.00954e-20	1.20113e-19	1093	1093
HLA-H	-0.277011	1.05011e-20	1.24868e-19	1093	1093
RMND5A	0.276974	1.06328e-20	1.26358e-19	1093	1093
ZBED1	-0.276967	1.06553e-20	1.26551e-19	1093	1093
PRSS27	-0.276911	1.08538e-20	1.28833e-19	1093	1093
C19orf43	-0.276828	1.11576e-20	1.32361e-19	1093	1093
WDR44	0.276777	1.13472e-20	1.34531e-19	1093	1093
KIAA0586	0.276772	1.13657e-20	1.34671e-19	1093	1093
IDH3A	0.276758	1.14175e-20	1.35206e-19	1093	1093
VDAC1	0.276748	1.14573e-20	1.35598e-19	1093	1093
ZBTB22	-0.276745	1.14699e-20	1.35666e-19	1093	1093
HELZ	0.27666	1.17946e-20	1.39425e-19	1093	1093
NRGN	-0.276555	1.2212e-20	1.44274e-19	1093	1093
TMX3	0.276504	1.24164e-20	1.46604e-19	1093	1093
AP2M1	-0.276456	1.26165e-20	1.48879e-19	1093	1093
LOC728743	-0.276344	1.30926e-20	1.54406e-19	1093	1093
MRPL4	-0.276274	1.33977e-20	1.57913e-19	1093	1093
SLC12A4	-0.276256	1.3478e-20	1.58766e-19	1093	1093
SPTB	-0.276238	1.35573e-20	1.59607e-19	1093	1093
TMEM44	-0.276212	1.36742e-20	1.6089e-19	1093	1093
TBL3	-0.276191	1.3768e-20	1.61898e-19	1093	1093
ProSAPiP1	-0.276163	1.38979e-20	1.6333e-19	1093	1093
PTGER1	-0.276158	1.39182e-20	1.63474e-19	1093	825
TMED1	-0.276145	1.3981e-20	1.64116e-19	1093	1093
LENG9	-0.276139	1.40055e-20	1.64308e-19	1093	1093
NHEDC1	0.276072	1.43225e-20	1.67929e-19	1093	1084
TXNRD1	0.275959	1.48628e-20	1.74163e-19	1093	1093
ATXN10	0.275945	1.49314e-20	1.74865e-19	1093	1093
PRDM4	0.275861	1.53503e-20	1.79666e-19	1093	1093
PHKB	0.275756	1.58904e-20	1.8588e-19	1093	1093
TNNC1	-0.275716	1.6102e-20	1.88246e-19	1093	1042
FTSJD1	0.275682	1.62853e-20	1.90278e-19	1093	1093
ABI3	-0.275669	1.63503e-20	1.90927e-19	1093	1093
EEA1	0.275501	1.72814e-20	2.01682e-19	1093	1093
FCHSD1	-0.275485	1.73754e-20	2.02663e-19	1093	1093
AIP	-0.275452	1.75608e-20	2.04707e-19	1093	1093
UBE2H	0.275359	1.81071e-20	2.10953e-19	1093	1093
ZBTB45	-0.275201	1.90723e-20	2.2207e-19	1093	1093
TOP2B	0.275169	1.92735e-20	2.24283e-19	1093	1093
TTC22	-0.275151	1.93909e-20	2.25519e-19	1093	1075
CPEB4	0.275096	1.97389e-20	2.29433e-19	1093	1093
FBXW2	0.27501	2.03043e-20	2.35869e-19	1093	1093
PRLR	0.274974	2.05443e-20	2.3852e-19	1093	1093
SOCS6	0.274962	2.06305e-20	2.39383e-19	1093	1093
SFRS17A	-0.274943	2.07546e-20	2.4061e-19	1093	1093
SLC25A37	-0.274943	2.07601e-20	2.4061e-19	1093	1093
RAD18	0.274924	2.08853e-20	2.41921e-19	1093	1093
HEATR3	0.274882	2.11787e-20	2.45179e-19	1093	1093
COTL1	-0.274879	2.1196e-20	2.45238e-19	1093	1093
DCAF7	0.274872	2.12474e-20	2.45692e-19	1093	1093
NAALADL1	-0.274846	2.14254e-20	2.47608e-19	1093	1093
SPHK1	-0.274809	2.16881e-20	2.50501e-19	1093	1093
GNRHR	0.274744	2.21609e-20	2.55815e-19	1093	1053
NCOA2	0.274702	2.24673e-20	2.59203e-19	1093	1093
CDC34	-0.274642	2.29134e-20	2.64199e-19	1093	1093
HDHD2	0.274595	2.32689e-20	2.68145e-19	1093	1093
PIKFYVE	0.274566	2.349e-20	2.70538e-19	1093	1093
C9orf167	-0.274491	2.40686e-20	2.77043e-19	1093	1093
VAMP1	-0.274461	2.43063e-20	2.79619e-19	1093	1093
FBXO3	0.274459	2.43253e-20	2.79678e-19	1093	1093
ZFAND2B	-0.274416	2.46719e-20	2.83501e-19	1093	1093
AMN	-0.274285	2.57518e-20	2.95742e-19	1093	848
GTF3C4	0.274166	2.67712e-20	3.07275e-19	1093	1093
CHPF	-0.274105	2.73137e-20	3.13322e-19	1093	1093
SORD	0.274073	2.76019e-20	3.16449e-19	1093	1093
CYGB	-0.274047	2.78352e-20	3.18941e-19	1093	1093
POFUT2	-0.274032	2.79737e-20	3.20347e-19	1093	1093
PIK3R4	0.274018	2.81001e-20	3.21612e-19	1093	1093
MTMR6	0.273969	2.8556e-20	3.26644e-19	1093	1093
VPS35	0.273955	2.86804e-20	3.27881e-19	1093	1093
CFP	-0.273911	2.90962e-20	3.32445e-19	1093	1091
MAP4K1	-0.273862	2.95704e-20	3.37672e-19	1093	1093
CCDC42B	-0.273837	2.98098e-20	3.40213e-19	1093	1041
ANAPC1	0.27382	2.99822e-20	3.41987e-19	1093	1093
C4orf3	0.273814	3.00398e-20	3.4245e-19	1093	1093
SGK196	0.273658	3.1605e-20	3.6009e-19	1093	1092
TMEM59L	-0.273653	3.16546e-20	3.60451e-19	1093	1091
ZNF526	-0.273607	3.21348e-20	3.65713e-19	1093	1093
ICAM2	-0.273559	3.26437e-20	3.71295e-19	1093	1093
CBX5	0.273546	3.27768e-20	3.72599e-19	1093	1093
RNF130	-0.273534	3.291e-20	3.73901e-19	1093	1093
POLD1	-0.273468	3.36284e-20	3.81848e-19	1093	1093
DNM1P35	-0.273291	3.56275e-20	4.0432e-19	1093	1091
MFAP3	0.273285	3.56944e-20	4.04851e-19	1093	1093
C19orf10	-0.273271	3.5859e-20	4.06489e-19	1093	1093
SAR1B	0.273255	3.60418e-20	4.08331e-19	1093	1093
F8A1	-0.273246	3.61472e-20	4.09296e-19	1093	1093
ARFGAP1	-0.273221	3.64479e-20	4.12469e-19	1093	1093
SCO2	-0.273156	3.72284e-20	4.21065e-19	1093	1093
STXBP4	0.273147	3.73275e-20	4.21949e-19	1093	1093
PRR14	-0.273138	3.74467e-20	4.2306e-19	1093	1093
IDI1	0.273121	3.76554e-20	4.25179e-19	1093	1093
CKAP2	0.273117	3.76956e-20	4.25394e-19	1093	1093
CS	0.273047	3.85712e-20	4.35033e-19	1093	1093
S1PR4	-0.273021	3.89028e-20	4.38527e-19	1093	1093
NPEPPS	0.27293	4.00634e-20	4.51357e-19	1093	1093
SYNJ2BP	0.272819	4.15328e-20	4.6765e-19	1093	1093
TSPAN10	-0.272732	4.27268e-20	4.80826e-19	1093	1092
C7orf26	-0.272728	4.27788e-20	4.81142e-19	1093	1093
HSPA13	0.27269	4.33237e-20	4.87e-19	1093	1093
C1orf85	-0.272672	4.35739e-20	4.89538e-19	1093	1093
SRRT	-0.272657	4.37839e-20	4.91624e-19	1093	1093
ATP13A3	0.272605	4.45235e-20	4.99649e-19	1093	1093
NDFIP1	0.272602	4.45805e-20	5.00012e-19	1093	1093
PVRIG	-0.272453	4.67797e-20	5.24385e-19	1093	1091
FAM109A	-0.272431	4.71179e-20	5.27883e-19	1093	1093
CTDP1	-0.272401	4.75841e-20	5.3281e-19	1093	1093
SEMA5B	-0.27238	4.79e-20	5.36008e-19	1093	1093
ZNF121	0.272379	4.79229e-20	5.36008e-19	1093	1093
KCNAB3	-0.272372	4.8027e-20	5.36875e-19	1093	1085
CSPP1	0.272238	5.01589e-20	5.60396e-19	1093	1093
CAB39	0.272117	5.21703e-20	5.82545e-19	1093	1093
ARVCF	-0.272109	5.23022e-20	5.83694e-19	1093	1093
PSMD11	0.272084	5.27345e-20	5.88193e-19	1093	1093
SGOL2	0.272002	5.41614e-20	6.03774e-19	1093	1093
HGS	-0.271925	5.55228e-20	6.18608e-19	1093	1093
PTPN13	0.27187	5.65217e-20	6.2939e-19	1093	1093
LOC100287227	-0.271848	5.69148e-20	6.33417e-19	1093	1091
KCNK7	-0.271837	5.71219e-20	6.35371e-19	1093	1067
UBE2Z	0.271768	5.84235e-20	6.4949e-19	1093	1093
C5orf43	0.271759	5.85791e-20	6.50861e-19	1093	1093
TTC30B	0.271754	5.86825e-20	6.5165e-19	1093	1093
MINK1	-0.271692	5.98659e-20	6.64426e-19	1093	1093
ARL5A	0.271664	6.04252e-20	6.70264e-19	1093	1093
STBD1	0.271632	6.10452e-20	6.76769e-19	1093	1093
PLOD3	-0.271608	6.15202e-20	6.8166e-19	1093	1093
C8G	-0.271596	6.17654e-20	6.84001e-19	1093	1020
C1QTNF4	-0.271581	6.20526e-20	6.86804e-19	1093	1048
TSKS	-0.271544	6.28041e-20	6.9474e-19	1093	852
TSN	0.271496	6.37921e-20	7.05282e-19	1093	1093
NIPA1	0.271453	6.46788e-20	7.14694e-19	1093	1093
TRAPPC5	-0.271419	6.54002e-20	7.22269e-19	1093	1093
ZNF367	0.271401	6.57856e-20	7.26127e-19	1093	1093
ANO8	-0.27135	6.68647e-20	7.37635e-19	1093	1093
MED28	0.271348	6.69178e-20	7.37817e-19	1093	1093
C9orf69	-0.271328	6.73496e-20	7.42171e-19	1093	1093
BRMS1	-0.271323	6.74497e-20	7.42868e-19	1093	1093
KRAS	0.271304	6.78725e-20	7.47116e-19	1093	1093
GBAP1	-0.271272	6.85922e-20	7.54626e-19	1093	1093
UTP18	0.271267	6.8683e-20	7.55214e-19	1093	1093
ZDHHC21	0.271244	6.91942e-20	7.60419e-19	1093	1093
TAOK1	0.271224	6.96548e-20	7.65064e-19	1093	1093
ELN	-0.271222	6.96957e-20	7.65096e-19	1093	1093
PSMC6	0.271188	7.0458e-20	7.73043e-19	1093	1093
FNDC4	-0.271183	7.05793e-20	7.73954e-19	1093	1093
SERINC3	0.271166	7.09725e-20	7.77816e-19	1093	1093
H2AFB1	-0.271164	7.10087e-20	7.77816e-19	1093	955
PSMD14	0.271142	7.15139e-20	7.82924e-19	1093	1093
SURF6	-0.271089	7.27632e-20	7.96168e-19	1093	1093
SNX25	0.271034	7.40546e-20	8.09859e-19	1093	1093
MPRIP	-0.27102	7.44031e-20	8.13229e-19	1093	1093
FZR1	-0.271007	7.47195e-20	8.16244e-19	1093	1093
MED1	0.270992	7.50733e-20	8.19666e-19	1093	1093
LYSMD4	-0.270893	7.75135e-20	8.4585e-19	1093	1093
CSNK2A1P	0.270844	7.87355e-20	8.58719e-19	1093	1093
INTS6	0.270828	7.91491e-20	8.62503e-19	1093	1093
LNX2	0.270827	7.9168e-20	8.62503e-19	1093	1093
WAS	-0.270825	7.92127e-20	8.62524e-19	1093	1093
SPNS2	-0.270792	8.00719e-20	8.71017e-19	1093	1093
HSPBP1	-0.270792	8.00791e-20	8.71017e-19	1093	1093
KLHDC4	-0.270726	8.18018e-20	8.89274e-19	1093	1093
SPI1	-0.270638	8.41609e-20	9.14428e-19	1093	1093
TRIM46	-0.270623	8.45502e-20	9.18162e-19	1093	1093
MFGE8	-0.270554	8.64659e-20	9.3846e-19	1093	1093
TMEM102	-0.270498	8.80289e-20	9.54909e-19	1093	1093
HAPLN3	-0.270458	8.91792e-20	9.66868e-19	1093	1093
BRIP1	0.270444	8.95673e-20	9.70554e-19	1093	1093
VHL	0.270424	9.01571e-20	9.7642e-19	1093	1093
NSUN5P1	-0.270404	9.07228e-20	9.82019e-19	1093	1093
ACAA1	-0.270357	9.21031e-20	9.96424e-19	1093	1093
SNX13	0.270325	9.30809e-20	1.00646e-18	1093	1093
MXD4	-0.270169	9.78716e-20	1.0577e-18	1093	1093
C18orf32	0.270106	9.98767e-20	1.07879e-18	1093	1093
DTNBP1	-0.270018	1.02716e-19	1.10886e-18	1093	1093
RRAD	-0.269957	1.04768e-19	1.13015e-18	1093	1091
BAT3	-0.269956	1.048e-19	1.13015e-18	1093	1093
NDUFA11	-0.269943	1.05248e-19	1.13396e-18	1093	1093
ZRSR2	-0.269942	1.05266e-19	1.13396e-18	1093	1093
LRRC29	-0.269879	1.07417e-19	1.15651e-18	1093	1093
ATG4B	-0.269833	1.0902e-19	1.17315e-18	1093	1093
MED11	-0.269794	1.10409e-19	1.18745e-18	1093	1093
SIN3B	-0.269784	1.10752e-19	1.19051e-18	1093	1093
SPG11	0.269763	1.1149e-19	1.1978e-18	1093	1093
TINAGL1	-0.269758	1.1166e-19	1.19899e-18	1093	1093
DDX52	0.269735	1.12508e-19	1.20745e-18	1093	1093
FAM190A	0.269713	1.13298e-19	1.21529e-18	1093	1087
C1orf91	-0.269701	1.1373e-19	1.21927e-18	1093	1093
HCG26	-0.269647	1.15719e-19	1.23993e-18	1093	1093
MYST1	-0.269638	1.1605e-19	1.24228e-18	1093	1093
FANCM	0.269638	1.16061e-19	1.24228e-18	1093	1093
COL11A2	-0.269609	1.1715e-19	1.25327e-18	1093	1087
ITGA7	-0.26952	1.20541e-19	1.28886e-18	1093	1093
ZNF148	0.269476	1.22231e-19	1.30624e-18	1093	1093
HNRNPF	0.269395	1.2548e-19	1.34025e-18	1093	1093
ADCK4	-0.269363	1.26749e-19	1.35309e-18	1093	1093
SPATA24	-0.269355	1.27071e-19	1.35581e-18	1093	1093
CCDC111	0.269242	1.31754e-19	1.40503e-18	1093	1093
ZNF638	0.269238	1.31958e-19	1.40646e-18	1093	1093
P2RY11	-0.269181	1.34368e-19	1.43139e-18	1093	1014
WDR74	-0.269164	1.35085e-19	1.43825e-18	1093	1093
CEBPD	-0.269163	1.35155e-19	1.43825e-18	1093	1093
C19orf70	-0.269117	1.37143e-19	1.45864e-18	1093	1093
RNF41	0.268926	1.45817e-19	1.55007e-18	1093	1093
BTBD6	-0.268906	1.46711e-19	1.55876e-18	1093	1093
GRRP1	-0.268888	1.47601e-19	1.56738e-18	1093	1092
ADAM10	0.268859	1.48951e-19	1.58089e-18	1093	1093
MRPL23	-0.26882	1.50849e-19	1.60019e-18	1093	1093
EXOC3L2	-0.268805	1.51547e-19	1.60675e-18	1093	1093
APOB48R	-0.268768	1.53357e-19	1.62508e-18	1093	1093
LAMB3	-0.268712	1.5613e-19	1.6536e-18	1093	1093
MAPK7	-0.268706	1.5644e-19	1.65601e-18	1093	1093
DDX49	-0.268346	1.7547e-19	1.85648e-18	1093	1093
METTL2B	0.268341	1.75773e-19	1.85871e-18	1093	1093
HCFC1R1	-0.268333	1.76217e-19	1.86243e-18	1093	1093
CHADL	-0.268154	1.86552e-19	1.97043e-18	1093	1093
HAT1	0.268152	1.86705e-19	1.97043e-18	1093	1093
PPP3R1	0.268151	1.86729e-19	1.97043e-18	1093	1093
STX5	-0.268144	1.87164e-19	1.97398e-18	1093	1093
PTP4A3	-0.268118	1.8872e-19	1.98936e-18	1093	1093
ZNF296	-0.268089	1.90444e-19	2.00648e-18	1093	1093
USP53	0.268085	1.90717e-19	2.0083e-18	1093	1093
F10	-0.268026	1.94336e-19	2.04535e-18	1093	1092
ZNF525	0.267968	1.97931e-19	2.0821e-18	1093	1093
FIS1	-0.267896	2.02539e-19	2.12946e-18	1093	1093
LOC100216545	-0.267826	2.07152e-19	2.17682e-18	1093	1093
DRG2	-0.26772	2.14201e-19	2.24973e-18	1093	1093
PDHX	0.26769	2.16249e-19	2.27005e-18	1093	1093
ISOC1	0.267687	2.16472e-19	2.2712e-18	1093	1093
PUS1	-0.267666	2.17943e-19	2.28546e-18	1093	1093
GRN	-0.267631	2.20417e-19	2.31019e-18	1093	1093
GLIS1	-0.267586	2.23551e-19	2.34183e-18	1093	1082
NIPBL	0.267556	2.25707e-19	2.36318e-18	1093	1093
WDR18	-0.267541	2.26795e-19	2.37334e-18	1093	1093
MGMT	-0.267421	2.35584e-19	2.46403e-18	1093	1093
NOTCH2NL	-0.267417	2.35937e-19	2.46645e-18	1093	1093
IPP	0.267357	2.40407e-19	2.51188e-18	1093	1093
PACRGL	0.267352	2.40799e-19	2.51467e-18	1093	1093
NPEPL1	-0.267346	2.41288e-19	2.51846e-18	1093	1093
DEXI	-0.267339	2.41835e-19	2.52287e-18	1093	1093
LOC91450	-0.267322	2.43106e-19	2.53482e-18	1093	1059
GPSM1	-0.267255	2.48344e-19	2.58809e-18	1093	1093
C1RL	-0.267229	2.50385e-19	2.60801e-18	1093	1093
CARD9	-0.267185	2.53958e-19	2.64386e-18	1093	1093
PHLDA3	-0.267123	2.59001e-19	2.69498e-18	1093	1093
SCYL1	-0.267028	2.66908e-19	2.77582e-18	1093	1093
C12orf41	0.266925	2.75764e-19	2.86644e-18	1093	1093
FAM98C	-0.266864	2.81177e-19	2.9212e-18	1093	1093
MAPK11	-0.26684	2.83353e-19	2.94229e-18	1093	1093
C17orf107	-0.266751	2.91456e-19	3.02487e-18	1093	1093
RAB21	0.266738	2.9264e-19	3.03559e-18	1093	1093
EIF5	0.266728	2.93596e-19	3.04395e-18	1093	1093
CEP97	0.2667	2.9615e-19	3.06885e-18	1093	1093
CAND2	-0.266677	2.98375e-19	3.09031e-18	1093	1093
MED14	0.266662	2.99795e-19	3.10342e-18	1093	1093
PNPT1	0.266649	3.01026e-19	3.11457e-18	1093	1093
AGFG1	0.266641	3.01763e-19	3.12059e-18	1093	1093
ZNF813	0.266601	3.05653e-19	3.1592e-18	1093	1093
RPP21	-0.266566	3.09033e-19	3.19249e-18	1093	1093
ACR	-0.266556	3.10016e-19	3.20101e-18	1093	1028
TMPO	0.266527	3.12842e-19	3.22854e-18	1093	1093
TBXA2R	-0.266503	3.15286e-19	3.25209e-18	1093	1093
ZMIZ2	-0.266452	3.20347e-19	3.30261e-18	1093	1093
FAM73A	0.266417	3.2392e-19	3.33774e-18	1093	1093
RTN4R	-0.266408	3.24894e-19	3.34606e-18	1093	1093
TUBA8	-0.266389	3.26798e-19	3.36395e-18	1093	1093
PAIP2	0.266319	3.34122e-19	3.43758e-18	1093	1093
NUDC	-0.266278	3.38569e-19	3.48156e-18	1093	1093
WDHD1	0.266252	3.41308e-19	3.50794e-18	1093	1093
ASPG	-0.266247	3.41823e-19	3.51144e-18	1093	782
PYCR2	-0.266231	3.43604e-19	3.52794e-18	1093	1093
NMB	-0.266145	3.53016e-19	3.62273e-18	1093	1093
PHYHIP	-0.266136	3.54125e-19	3.63226e-18	1093	1091
SCN1B	-0.266131	3.54647e-19	3.63577e-18	1093	1093
SRF	-0.265975	3.72557e-19	3.81743e-18	1093	1093
NUBP2	-0.265973	3.72813e-19	3.81811e-18	1093	1093
GALNT7	0.265928	3.78189e-19	3.8712e-18	1093	1093
NDOR1	-0.265917	3.79396e-19	3.88159e-18	1093	1093
MPST	-0.265903	3.81111e-19	3.89716e-18	1093	1093
C11orf35	-0.265744	4.00692e-19	4.09531e-18	1093	1093
ADNP2	0.265742	4.00987e-19	4.09624e-18	1093	1093
C1QTNF1	-0.265704	4.05861e-19	4.14394e-18	1093	1093
PPP1R12A	0.265671	4.10047e-19	4.18456e-18	1093	1093
GPR150	-0.265666	4.10751e-19	4.18962e-18	1093	588
FXYD1	-0.265657	4.11907e-19	4.19929e-18	1093	1052
ATP6V1H	0.265636	4.14611e-19	4.22472e-18	1093	1093
ZNF207	0.265601	4.19235e-19	4.26967e-18	1093	1093
ZNF322B	0.265502	4.32535e-19	4.40098e-18	1093	1093
TMED7-TICAM2	0.265502	4.32564e-19	4.40098e-18	1093	1035
EDF1	-0.265477	4.35938e-19	4.43306e-18	1093	1093
RDH5	-0.265461	4.38139e-19	4.4532e-18	1093	1093
PHKG1	-0.265451	4.39586e-19	4.46565e-18	1093	1082
LIMK1	-0.265361	4.52179e-19	4.59126e-18	1093	1093
HGFAC	-0.265314	4.58967e-19	4.656e-18	1093	814
SLC38A2	0.265314	4.59017e-19	4.656e-18	1093	1093
MRPL54	-0.265274	4.64777e-19	4.71207e-18	1093	1093
UCP3	-0.265247	4.68798e-19	4.75044e-18	1093	1093
FAM176B	-0.265228	4.71494e-19	4.77536e-18	1093	1093
CLEC3B	-0.265216	4.73289e-19	4.79113e-18	1093	1093
C8orf38	0.265107	4.8991e-19	4.9569e-18	1093	1093
ZNF845	0.265079	4.94177e-19	4.99756e-18	1093	1093
SCT	-0.265072	4.95224e-19	5.00564e-18	1093	1010
DNTTIP1	-0.265027	5.02312e-19	5.07474e-18	1093	1093
GEFT	-0.26502	5.03505e-19	5.08424e-18	1093	1093
ASPSCR1	-0.265005	5.05878e-19	5.10565e-18	1093	1093
ZNF574	-0.264974	5.10846e-19	5.1532e-18	1093	1093
KIAA1468	0.264851	5.30896e-19	5.35278e-18	1093	1093
GSK3B	0.264813	5.37388e-19	5.41553e-18	1093	1093
[truncated: 11,712 more rows]
