# Supplementary material for: High expression of eIF4E is associated with tumor macrophage infiltration and leads to poor prognosis in breast cancer
Source: BMC Cancer. 2021 Dec 7;21:1305. doi: 10.1186/s12885-021-09010-0 (PMC8650334; doi:10.1186/s12885-021-09010-0)
Supplement: Supplementary file 6 — Additional file 6: Table S3. eIF4E co-expression gene GO_BP enrichment analysis. [file 12885_2021_9010_MOESM6_ESM.xlsx]

## Sheet: Sheet1
ID: GO:0006260; Name: DNA replication
Size=186; leadingEdgeNum=96; enrichmentScore=0.37; normalizedEnrichmentScore=2.54; PValue=0.000e+0; FDR=2.115e-4
User ID	Gene Symbol	Gene Name	Entrez Gene	Score
ANKRD17	ANKRD17	ankyrin repeat domain 17	26057	0.4186
ATAD5	ATAD5	ATPase family, AAA domain containing 5	79915	0.2251
ATF1	ATF1	activating transcription factor 1	466	0.2563
ATR	ATR	ATR serine/threonine kinase	545	0.1975
ATRX	ATRX	ATRX, chromatin remodeler	546	0.2645
BARD1	BARD1	BRCA1 associated RING domain 1	580	0.2351
BAZ1A	BAZ1A	bromodomain adjacent to zinc finger domain 1A	11177	0.2021
BLM	BLM	BLM RecQ like helicase	641	0.1881
BRCA1	BRCA1	BRCA1, DNA repair associated	672	0.2568
BRCA2	BRCA2	BRCA2, DNA repair associated	675	0.2809
BRIP1	BRIP1	BRCA1 interacting protein C-terminal helicase 1	83990	0.2704
CCNA2	CCNA2	cyclin A2	890	0.3133
CCNE2	CCNE2	cyclin E2	9134	0.2828
CDC42	CDC42	cell division cycle 42	998	0.2571
CDC6	CDC6	cell division cycle 6	990	0.2237
CDC7	CDC7	cell division cycle 7	8317	0.1649
CDK1	CDK1	cyclin dependent kinase 1	983	0.212
CDK2	CDK2	cyclin dependent kinase 2	1017	0.1288
CLSPN	CLSPN	claspin	63967	0.2543
DACH1	DACH1	dachshund family transcription factor 1	1602	0.1718
DBF4	DBF4	DBF4 zinc finger	10926	0.1563
DHX9	DHX9	DExH-box helicase 9	1660	0.3153
DNA2	DNA2	DNA replication helicase/nuclease 2	1763	0.1962
DSCC1	DSCC1	DNA replication and sister chromatid cohesion 1	79075	0.2276
DTL	DTL	denticleless E3 ubiquitin protein ligase homolog	51514	0.2048
E2F7	E2F7	E2F transcription factor 7	144455	0.1818
E2F8	E2F8	E2F transcription factor 8	79733	0.1941
EME1	EME1	essential meiotic structure-specific endonuclease 1	146956	0.1407
ESCO1	ESCO1	establishment of sister chromatid cohesion N-acetyltransferase 1	114799	0.25
ESCO2	ESCO2	establishment of sister chromatid cohesion N-acetyltransferase 2	157570	0.2365
ETAA1	ETAA1	ETAA1, ATR kinase activator	54465	0.1913
EXO1	EXO1	exonuclease 1	9156	0.1567
FANCM	FANCM	FA complementation group M	57697	0.2696
FBXO5	FBXO5	F-box protein 5	26271	0.231
FBXW7	FBXW7	F-box and WD repeat domain containing 7	55294	0.204
GEN1	GEN1	GEN1, Holliday junction 5' flap endonuclease	348654	0.1691
GINS1	GINS1	GINS complex subunit 1	9837	0.175
GINS2	GINS2	GINS complex subunit 2	51659	0.1355
GTPBP4	GTPBP4	GTP binding protein 4	23560	0.1275
INO80	INO80	INO80 complex subunit	54617	0.1995
LIG3	LIG3	DNA ligase 3	3980	0.1446
LIG4	LIG4	DNA ligase 4	3981	0.2328
MAP2K4	MAP2K4	mitogen-activated protein kinase kinase 4	6416	0.1381
MCM10	MCM10	minichromosome maintenance 10 replication initiation factor	55388	0.2185
MCM4	MCM4	minichromosome maintenance complex component 4	4173	0.1989
MCM6	MCM6	minichromosome maintenance complex component 6	4175	0.1261
MCM8	MCM8	minichromosome maintenance 8 homologous recombination repair factor	84515	0.1697
MSH3	MSH3	mutS homolog 3	4437	0.2893
MSH6	MSH6	mutS homolog 6	2956	0.1949
NBN	NBN	nibrin	4683	0.3839
NCOA6	NCOA6	nuclear receptor coactivator 6	23054	0.2595
NUCKS1	NUCKS1	nuclear casein kinase and cyclin dependent kinase substrate 1	64710	0.1751
NUP98	NUP98	nucleoporin 98	4928	0.2068
PCNA	PCNA	proliferating cell nuclear antigen	5111	0.1446
PDS5A	PDS5A	PDS5 cohesin associated factor A	23244	0.5094
POLA1	POLA1	DNA polymerase alpha 1, catalytic subunit	5422	0.2419
POLD3	POLD3	DNA polymerase delta 3, accessory subunit	10714	0.1322
POLE2	POLE2	DNA polymerase epsilon 2, accessory subunit	5427	0.1486
POLE3	POLE3	DNA polymerase epsilon 3, accessory subunit	54107	0.1734
POLI	POLI	DNA polymerase iota	11201	0.1746
POLK	POLK	DNA polymerase kappa	51426	0.2362
POLQ	POLQ	DNA polymerase theta	10721	0.1976
PPP2CA	PPP2CA	protein phosphatase 2 catalytic subunit alpha	5515	0.2989
PRIM1	PRIM1	DNA primase subunit 1	5557	0.2476
PURA	PURA	purine rich element binding protein A	5813	0.1437
RAD17	RAD17	RAD17 checkpoint clamp loader component	5884	0.2823
RAD50	RAD50	RAD50 double strand break repair protein	10111	0.3003
RAD51	RAD51	RAD51 recombinase	5888	0.1833
RBBP4	RBBP4	RB binding protein 4, chromatin remodeling factor	5928	0.2356
RBBP6	RBBP6	RB binding protein 6, ubiquitin ligase	5930	0.1619
REV3L	REV3L	REV3 like, DNA directed polymerase zeta catalytic subunit	5980	0.1458
RFC1	RFC1	replication factor C subunit 1	5981	0.3884
RFC3	RFC3	replication factor C subunit 3	5983	0.2538
RFC5	RFC5	replication factor C subunit 5	5985	0.2066
RFWD3	RFWD3	ring finger and WD repeat domain 3	55159	0.1279
RMI1	RMI1	RecQ mediated genome instability 1	80010	0.2945
RRM1	RRM1	ribonucleotide reductase catalytic subunit M1	6240	0.2477
RRM2	RRM2	ribonucleotide reductase regulatory subunit M2	6241	0.1997
RRM2B	RRM2B	ribonucleotide reductase regulatory TP53 inducible subunit M2B	50484	0.4033
SAMHD1	SAMHD1	SAM and HD domain containing deoxynucleoside triphosphate triphosphohydrolase 1	25939	0.1348
SET	SET	SET nuclear proto-oncogene	6418	0.3295
SIN3A	SIN3A	SIN3 transcription regulator family member A	25942	0.2192
SLBP	SLBP	stem-loop binding protein	7884	0.2536
SMC1A	SMC1A	structural maintenance of chromosomes 1A	8243	0.219
SMC3	SMC3	structural maintenance of chromosomes 3	9126	0.2597
STAG2	STAG2	stromal antigen 2	10735	0.2961
SUPT16H	SUPT16H	SPT16 homolog, facilitates chromatin remodeling subunit	11198	0.3017
TERF1	TERF1	telomeric repeat binding factor 1	7013	0.3861
TIMELESS	TIMELESS	timeless circadian regulator	8914	0.2283
TIPIN	TIPIN	TIMELESS interacting protein	54962	0.1738
TNFAIP1	TNFAIP1	TNF alpha induced protein 1	7126	0.1375
TOP1	TOP1	DNA topoisomerase I	7150	0.4002
USP37	USP37	ubiquitin specific peptidase 37	57695	0.3429
WDHD1	WDHD1	WD repeat and HMG-box DNA binding protein 1	11169	0.2663
ZMPSTE24	ZMPSTE24	zinc metallopeptidase STE24	10269	0.3801
ZRANB3	ZRANB3	zinc finger RANBP2-type containing 3	84083	0.2836
ID: GO:0006302; Name: double-strand break repair
Size=147; leadingEdgeNum=67; enrichmentScore=0.37; normalizedEnrichmentScore=2.48; PValue=0.000e+0; FDR=1.057e-4
User ID	Gene Symbol	Gene Name	Entrez Gene	Score
ACTR2	ACTR2	actin related protein 2	10097	0.3114
BARD1	BARD1	BRCA1 associated RING domain 1	580	0.2351
BLM	BLM	BLM RecQ like helicase	641	0.1881
BRCA1	BRCA1	BRCA1, DNA repair associated	672	0.2568
BRCA2	BRCA2	BRCA2, DNA repair associated	675	0.2809
BRCC3	BRCC3	BRCA1/BRCA2-containing complex subunit 3	79184	0.3254
BRIP1	BRIP1	BRCA1 interacting protein C-terminal helicase 1	83990	0.2704
CDC7	CDC7	cell division cycle 7	8317	0.1649
DCLRE1A	DCLRE1A	DNA cross-link repair 1A	9937	0.2844
DDX1	DDX1	DEAD-box helicase 1	1653	0.1908
DNA2	DNA2	DNA replication helicase/nuclease 2	1763	0.1962
ERCC4	ERCC4	ERCC excision repair 4, endonuclease catalytic subunit	2072	0.3039
ESCO2	ESCO2	establishment of sister chromatid cohesion N-acetyltransferase 2	157570	0.2365
EXD2	EXD2	exonuclease 3'-5' domain containing 2	55218	0.2446
EXO1	EXO1	exonuclease 1	9156	0.1567
EYA3	EYA3	EYA transcriptional coactivator and phosphatase 3	2140	0.1753
FANCB	FANCB	FA complementation group B	2187	0.157
FIGNL1	FIGNL1	fidgetin like 1	63979	0.1856
GEN1	GEN1	GEN1, Holliday junction 5' flap endonuclease	348654	0.1691
HELQ	HELQ	helicase, POLQ like	113510	0.3525
INO80	INO80	INO80 complex subunit	54617	0.1995
LIG4	LIG4	DNA ligase 4	3981	0.2328
MCM8	MCM8	minichromosome maintenance 8 homologous recombination repair factor	84515	0.1697
MLH1	MLH1	mutL homolog 1	4292	0.215
MORF4L1	MORF4L1	mortality factor 4 like 1	10933	0.1777
MSH2	MSH2	mutS homolog 2	4436	0.1735
NBN	NBN	nibrin	4683	0.3839
NIPBL	NIPBL	NIPBL, cohesin loading factor	25836	0.2676
NSMCE2	NSMCE2	NSE2 (MMS21) homolog, SMC5-SMC6 complex SUMO ligase	286053	0.1771
NUCKS1	NUCKS1	nuclear casein kinase and cyclin dependent kinase substrate 1	64710	0.1751
PALB2	PALB2	partner and localizer of BRCA2	79728	0.215
PAXIP1	PAXIP1	PAX interacting protein 1	22976	0.1529
POLA1	POLA1	DNA polymerase alpha 1, catalytic subunit	5422	0.2419
POLQ	POLQ	DNA polymerase theta	10721	0.1976
PPP4R2	PPP4R2	protein phosphatase 4 regulatory subunit 2	151987	0.2912
PRKDC	PRKDC	protein kinase, DNA-activated, catalytic subunit	5591	0.2841
PSMD14	PSMD14	proteasome 26S subunit, non-ATPase 14	10213	0.2711
RAD21	RAD21	RAD21 cohesin complex component	5885	0.3028
RAD50	RAD50	RAD50 double strand break repair protein	10111	0.3003
RAD51	RAD51	RAD51 recombinase	5888	0.1833
RAD51AP1	RAD51AP1	RAD51 associated protein 1	10635	0.2002
RAD51C	RAD51C	RAD51 paralog C	5889	0.1579
RAD54B	RAD54B	RAD54 homolog B	25788	0.2909
RIF1	RIF1	replication timing regulatory factor 1	55183	0.2884
RMI1	RMI1	RecQ mediated genome instability 1	80010	0.2945
RNF138	RNF138	ring finger protein 138	51444	0.1644
RNF168	RNF168	ring finger protein 168	165918	0.1638
RNF169	RNF169	ring finger protein 169	254225	0.2571
SETD2	SETD2	SET domain containing 2, histone lysine methyltransferase	29072	0.2139
SETX	SETX	senataxin	23064	0.2209
SMARCAD1	SMARCAD1	SWI/SNF-related, matrix-associated actin-dependent regulator of chromatin, subfamily a, containing DEAD/H box 1	56916	0.5459
SMC5	SMC5	structural maintenance of chromosomes 5	23137	0.1587
SMCHD1	SMCHD1	structural maintenance of chromosomes flexible hinge domain containing 1	23347	0.2193
SPIRE1	SPIRE1	spire type actin nucleation factor 1	56907	0.196
SUMO1	SUMO1	small ubiquitin-like modifier 1	7341	0.1766
TDP2	TDP2	tyrosyl-DNA phosphodiesterase 2	51567	0.2268
TIMELESS	TIMELESS	timeless circadian regulator	8914	0.2283
TP53BP1	TP53BP1	tumor protein p53 binding protein 1	7158	0.1924
TRIP12	TRIP12	thyroid hormone receptor interactor 12	9320	0.2906
TRIP13	TRIP13	thyroid hormone receptor interactor 13	9319	0.1622
UBE2N	UBE2N	ubiquitin conjugating enzyme E2 N	7334	0.3164
UBE2V2	UBE2V2	ubiquitin conjugating enzyme E2 V2	7336	0.3088
UBR5	UBR5	ubiquitin protein ligase E3 component n-recognin 5	51366	0.3368
WDR48	WDR48	WD repeat domain 48	57599	0.2401
XRCC2	XRCC2	X-ray repair cross complementing 2	7516	0.1614
XRCC5	XRCC5	X-ray repair cross complementing 5	7520	0.3207
YY1	YY1	YY1 transcription factor	7528	0.2849
ID: GO:0006403; Name: RNA localization
Size=167; leadingEdgeNum=77; enrichmentScore=0.39; normalizedEnrichmentScore=2.59; PValue=0.000e+0; FDR=0.000e+0
User ID	Gene Symbol	Gene Name	Entrez Gene	Score
ABCE1	ABCE1	ATP binding cassette subfamily E member 1	6059	0.53
AGFG1	AGFG1	ArfGAP with FG repeats 1	3267	0.2666
AHCTF1	AHCTF1	AT-hook containing transcription factor 1	25909	0.2195
ATR	ATR	ATR serine/threonine kinase	545	0.1975
ATXN2	ATXN2	ataxin 2	6311	0.256
CASC3	CASC3	CASC3, exon junction complex subunit	22794	0.1515
CCT2	CCT2	chaperonin containing TCP1 subunit 2	10576	0.2898
CCT5	CCT5	chaperonin containing TCP1 subunit 5	22948	0.201
CCT6A	CCT6A	chaperonin containing TCP1 subunit 6A	908	0.1616
CCT8	CCT8	chaperonin containing TCP1 subunit 8	10694	0.2478
CDC40	CDC40	cell division cycle 40	51362	0.1793
CKAP5	CKAP5	cytoskeleton associated protein 5	9793	0.2781
CPSF2	CPSF2	cleavage and polyadenylation specific factor 2	53981	0.3733
CPSF6	CPSF6	cleavage and polyadenylation specific factor 6	11052	0.2964
DCP2	DCP2	decapping mRNA 2	167227	0.2422
DHX36	DHX36	DEAH-box helicase 36	170506	0.2479
DHX9	DHX9	DExH-box helicase 9	1660	0.3153
EIF4A3	EIF4A3	eukaryotic translation initiation factor 4A3	9775	0.1463
EIF4E	EIF4E	eukaryotic translation initiation factor 4E	1977	1
ENY2	ENY2	ENY2, transcription and export complex 2 subunit	56943	0.145
FIP1L1	FIP1L1	factor interacting with PAPOLA and CPSF1	81608	0.3735
FMR1	FMR1	fragile X mental retardation 1	2332	0.2619
FYTTD1	FYTTD1	forty-two-three domain containing 1	84248	0.257
G3BP2	G3BP2	G3BP stress granule assembly factor 2	9908	0.5381
GLE1	GLE1	GLE1, RNA export mediator	2733	0.145
HNRNPA2B1	HNRNPA2B1	heterogeneous nuclear ribonucleoprotein A2/B1	3181	0.1544
HNRNPA3	HNRNPA3	heterogeneous nuclear ribonucleoprotein A3	220988	0.1751
HNRNPU	HNRNPU	heterogeneous nuclear ribonucleoprotein U	3192	0.1509
KHDRBS1	KHDRBS1	KH RNA binding domain containing, signal transduction associated 1	10657	0.1662
LRPPRC	LRPPRC	leucine rich pentatricopeptide repeat containing	10128	0.3303
MCM3AP	MCM3AP	minichromosome maintenance complex component 3 associated protein	8888	0.1489
NAF1	NAF1	nuclear assembly factor 1 ribonucleoprotein	92345	0.3479
NCBP1	NCBP1	nuclear cap binding protein subunit 1	4686	0.3033
NMD3	NMD3	NMD3 ribosome export adaptor	51068	0.2555
NPM1	NPM1	nucleophosmin 1	4869	0.1827
NUP107	NUP107	nucleoporin 107	57122	0.1896
NUP153	NUP153	nucleoporin 153	9972	0.248
NUP155	NUP155	nucleoporin 155	9631	0.2924
NUP160	NUP160	nucleoporin 160	23279	0.1922
NUP188	NUP188	nucleoporin 188	23511	0.1728
NUP205	NUP205	nucleoporin 205	23165	0.2646
NUP35	NUP35	nucleoporin 35	129401	0.2388
NUP37	NUP37	nucleoporin 37	79023	0.1724
NUP43	NUP43	nucleoporin 43	348995	0.196
NUP50	NUP50	nucleoporin 50	10762	0.2524
NUP54	NUP54	nucleoporin 54	53371	0.3489
NUP98	NUP98	nucleoporin 98	4928	0.2068
NXT2	NXT2	nuclear transport factor 2 like export factor 2	55916	0.1497
PARP11	PARP11	poly(ADP-ribose) polymerase family member 11	57097	0.2206
PHAX	PHAX	phosphorylated adaptor for RNA export	51808	0.3496
PNPT1	PNPT1	polyribonucleotide nucleotidyltransferase 1	87178	0.2666
POLR2D	POLR2D	RNA polymerase II subunit D	5433	0.1731
PURA	PURA	purine rich element binding protein A	5813	0.1437
RAN	RAN	RAN, member RAS oncogene family	5901	0.2043
RANBP2	RANBP2	RAN binding protein 2	5903	0.2946
RBM26	RBM26	RNA binding motif protein 26	64062	0.2647
RBM27	RBM27	RNA binding motif protein 27	54439	0.3746
RIOK2	RIOK2	RIO kinase 2	55781	0.2521
SDAD1	SDAD1	SDA1 domain containing 1	55153	0.5027
SEH1L	SEH1L	SEH1 like nucleoporin	81929	0.1652
SETD2	SETD2	SET domain containing 2, histone lysine methyltransferase	29072	0.2139
SIDT1	SIDT1	SID1 transmembrane family member 1	54847	0.1459
SLBP	SLBP	stem-loop binding protein	7884	0.2536
SLU7	SLU7	SLU7 homolog, splicing factor	10569	0.1439
SMG1	SMG1	SMG1, nonsense mediated mRNA decay associated PI3K related kinase	23049	0.2212
SMG7	SMG7	SMG7, nonsense mediated mRNA decay factor	9887	0.1958
SRRM1	SRRM1	serine and arginine repetitive matrix 1	10250	0.1544
SSB	SSB	Sjogren syndrome antigen B	6741	0.2154
TERF1	TERF1	telomeric repeat binding factor 1	7013	0.3861
THOC2	THOC2	THO complex 2	57187	0.2836
UPF2	UPF2	UPF2, regulator of nonsense mediated mRNA decay	26019	0.1568
XPO1	XPO1	exportin 1	7514	0.3166
XPO5	XPO5	exportin 5	57510	0.1579
XPOT	XPOT	exportin for tRNA	11260	0.3023
YTHDC1	YTHDC1	YTH domain containing 1	91746	0.3851
YY1	YY1	YY1 transcription factor	7528	0.2849
ZNHIT6	ZNHIT6	zinc finger HIT-type containing 6	54680	0.2405
ID: GO:0006949; Name: syncytium formation
Size=32; leadingEdgeNum=15; enrichmentScore=-0.43; normalizedEnrichmentScore=-1.90; PValue=3.546e-3; FDR=1.213e-1
User ID	Gene Symbol	Gene Name	Entrez Gene	Score
CAMK1	CAMK1	calcium/calmodulin dependent protein kinase I	8536	-0.2951
CAPN2	CAPN2	calpain 2	824	-0.237
DYRK1B	DYRK1B	dual specificity tyrosine phosphorylation regulated kinase 1B	9149	-0.2189
EHD1	EHD1	EH domain containing 1	10938	-0.3478
EHD2	EHD2	EH domain containing 2	30846	-0.2085
ERCC1	ERCC1	ERCC excision repair 1, endonuclease non-catalytic subunit	2067	-0.3517
FLT3LG	FLT3LG	fms related tyrosine kinase 3 ligand	2323	-0.3159
IL4R	IL4R	interleukin 4 receptor	3566	-0.1926
MYH9	MYH9	myosin heavy chain 9	4627	-0.1806
PLEKHO1	PLEKHO1	pleckstrin homology domain containing O1	51177	-0.3325
RAPGEF3	RAPGEF3	Rap guanine nucleotide exchange factor 3	10411	-0.1878
SBNO2	SBNO2	strawberry notch homolog 2	22904	-0.3061
SCGB3A1	SCGB3A1	secretoglobin family 3A member 1	92304	-0.2294
TNFSF14	TNFSF14	TNF superfamily member 14	8740	-0.1816
WNT1	WNT1	Wnt family member 1	7471	-0.215
ID: GO:0007059; Name: chromosome segregation
Size=218; leadingEdgeNum=116; enrichmentScore=0.44; normalizedEnrichmentScore=3.12; PValue=0.000e+0; FDR=0.000e+0
User ID	Gene Symbol	Gene Name	Entrez Gene	Score
ACTR2	ACTR2	actin related protein 2	10097	0.3114
ANAPC1	ANAPC1	anaphase promoting complex subunit 1	64682	0.2738
APC	APC	APC, WNT signaling pathway regulator	324	0.3171
ARL8B	ARL8B	ADP ribosylation factor like GTPase 8B	55207	0.3841
ATRX	ATRX	ATRX, chromatin remodeler	546	0.2645
BECN1	BECN1	beclin 1	8678	0.1431
BLM	BLM	BLM RecQ like helicase	641	0.1881
BRCA1	BRCA1	BRCA1, DNA repair associated	672	0.2568
BRIP1	BRIP1	BRCA1 interacting protein C-terminal helicase 1	83990	0.2704
BUB1	BUB1	BUB1 mitotic checkpoint serine/threonine kinase	699	0.2226
BUB1B	BUB1B	BUB1 mitotic checkpoint serine/threonine kinase B	701	0.2586
BUB3	BUB3	BUB3, mitotic checkpoint protein	9184	0.198
CCNB1	CCNB1	cyclin B1	891	0.1988
CCNE2	CCNE2	cyclin E2	9134	0.2828
CDC14A	CDC14A	cell division cycle 14A	8556	0.156
CDC23	CDC23	cell division cycle 23	8697	0.3194
CDC27	CDC27	cell division cycle 27	996	0.3892
CDC42	CDC42	cell division cycle 42	998	0.2571
CDC6	CDC6	cell division cycle 6	990	0.2237
CENPE	CENPE	centromere protein E	1062	0.3839
CENPF	CENPF	centromere protein F	1063	0.1819
CENPQ	CENPQ	centromere protein Q	55166	0.2145
CEP55	CEP55	centrosomal protein 55	55165	0.1826
CHMP2B	CHMP2B	charged multivesicular body protein 2B	25978	0.2413
CHMP4C	CHMP4C	charged multivesicular body protein 4C	92421	0.1777
CHMP5	CHMP5	charged multivesicular body protein 5	51510	0.2884
CIAO1	CIAO1	cytosolic iron-sulfur assembly component 1	9391	0.1848
CSNK2A1	CSNK2A1	casein kinase 2 alpha 1	1457	0.232
CTCF	CTCF	CCCTC-binding factor	10664	0.2963
CUL3	CUL3	cullin 3	8452	0.4152
DDX3X	DDX3X	DEAD-box helicase 3 X-linked	1654	0.2852
DLGAP5	DLGAP5	DLG associated protein 5	9787	0.2126
DSCC1	DSCC1	DNA replication and sister chromatid cohesion 1	79075	0.2276
DYNC1LI1	DYNC1LI1	dynein cytoplasmic 1 light intermediate chain 1	51143	0.1635
ECT2	ECT2	epithelial cell transforming 2	1894	0.3263
EME1	EME1	essential meiotic structure-specific endonuclease 1	146956	0.1407
ERCC4	ERCC4	ERCC excision repair 4, endonuclease catalytic subunit	2072	0.3039
ESCO1	ESCO1	establishment of sister chromatid cohesion N-acetyltransferase 1	114799	0.25
ESCO2	ESCO2	establishment of sister chromatid cohesion N-acetyltransferase 2	157570	0.2365
ESPL1	ESPL1	extra spindle pole bodies like 1, separase	9700	0.1488
FAM83D	FAM83D	family with sequence similarity 83 member D	81610	0.1763
FANCD2	FANCD2	FA complementation group D2	2177	0.198
FANCM	FANCM	FA complementation group M	57697	0.2696
FBXO5	FBXO5	F-box protein 5	26271	0.231
FBXW7	FBXW7	F-box and WD repeat domain containing 7	55294	0.204
GEN1	GEN1	GEN1, Holliday junction 5' flap endonuclease	348654	0.1691
H2AFY	H2AFY	H2A histone family member Y	9555	0.1424
HECW2	HECW2	HECT, C2 and WW domain containing E3 ubiquitin protein ligase 2	57520	0.1423
HJURP	HJURP	Holliday junction recognition protein	55355	0.1463
HNRNPU	HNRNPU	heterogeneous nuclear ribonucleoprotein U	3192	0.1509
INO80	INO80	INO80 complex subunit	54617	0.1995
KIF14	KIF14	kinesin family member 14	9928	0.2122
KIF18A	KIF18A	kinesin family member 18A	81930	0.2351
KIF23	KIF23	kinesin family member 23	9493	0.2115
KIF4A	KIF4A	kinesin family member 4A	24137	0.1921
KIF4B	KIF4B	kinesin family member 4B	285643	0.1777
KPNB1	KPNB1	karyopherin subunit beta 1	3837	0.3623
LATS1	LATS1	large tumor suppressor kinase 1	9113	0.2363
MAD2L1	MAD2L1	mitotic arrest deficient 2 like 1	4085	0.4163
MIS12	MIS12	MIS12, kinetochore complex component	79003	0.1666
MKI67	MKI67	marker of proliferation Ki-67	4288	0.1788
MLH1	MLH1	mutL homolog 1	4292	0.215
MLH3	MLH3	mutL homolog 3	27030	0.1546
NAA50	NAA50	N(alpha)-acetyltransferase 50, NatE catalytic subunit	80218	0.2116
NCAPD3	NCAPD3	non-SMC condensin II complex subunit D3	23310	0.1544
NCAPG	NCAPG	non-SMC condensin I complex subunit G	64151	0.2493
NCAPH	NCAPH	non-SMC condensin I complex subunit H	23397	0.1808
NEK2	NEK2	NIMA related kinase 2	4751	0.1633
NIPBL	NIPBL	NIPBL, cohesin loading factor	25836	0.2676
NSMCE2	NSMCE2	NSE2 (MMS21) homolog, SMC5-SMC6 complex SUMO ligase	286053	0.1771
NUP37	NUP37	nucleoporin 37	79023	0.1724
NUP43	NUP43	nucleoporin 43	348995	0.196
NUSAP1	NUSAP1	nucleolar and spindle associated protein 1	51203	0.2314
OIP5	OIP5	Opa interacting protein 5	11339	0.1447
PDCD6IP	PDCD6IP	programmed cell death 6 interacting protein	10015	0.3016
PDS5A	PDS5A	PDS5 cohesin associated factor A	23244	0.5094
PDS5B	PDS5B	PDS5 cohesin associated factor B	23047	0.2364
PRC1	PRC1	protein regulator of cytokinesis 1	9055	0.2014
PUM2	PUM2	pumilio RNA binding family member 2	23369	0.316
RAB11A	RAB11A	RAB11A, member RAS oncogene family	8766	0.3066
RACGAP1	RACGAP1	Rac GTPase activating protein 1	29127	0.2914
RAD18	RAD18	RAD18, E3 ubiquitin protein ligase	56852	0.2749
RAD21	RAD21	RAD21 cohesin complex component	5885	0.3028
RAD51C	RAD51C	RAD51 paralog C	5889	0.1579
RAN	RAN	RAN, member RAS oncogene family	5901	0.2043
RB1	RB1	RB transcriptional corepressor 1	5925	0.2462
RIOK2	RIOK2	RIO kinase 2	55781	0.2521
RMI1	RMI1	RecQ mediated genome instability 1	80010	0.2945
SEH1L	SEH1L	SEH1 like nucleoporin	81929	0.1652
SKA1	SKA1	spindle and kinetochore associated complex subunit 1	220134	0.1738
SKA2	SKA2	spindle and kinetochore associated complex subunit 2	348235	0.2329
SKA3	SKA3	spindle and kinetochore associated complex subunit 3	221150	0.193
SMARCAD1	SMARCAD1	SWI/SNF-related, matrix-associated actin-dependent regulator of chromatin, subfamily a, containing DEAD/H box 1	56916	0.5459
SMC1A	SMC1A	structural maintenance of chromosomes 1A	8243	0.219
SMC2	SMC2	structural maintenance of chromosomes 2	10592	0.3129
SMC3	SMC3	structural maintenance of chromosomes 3	9126	0.2597
SMC4	SMC4	structural maintenance of chromosomes 4	10051	0.1553
SMC5	SMC5	structural maintenance of chromosomes 5	23137	0.1587
SPAG5	SPAG5	sperm associated antigen 5	10615	0.2014
SPC25	SPC25	SPC25, NDC80 kinetochore complex component	57405	0.1829
SRPK1	SRPK1	SRSF protein kinase 1	6732	0.2032
STAG1	STAG1	stromal antigen 1	10274	0.1955
STAG2	STAG2	stromal antigen 2	10735	0.2961
TERF1	TERF1	telomeric repeat binding factor 1	7013	0.3861
TLK2	TLK2	tousled like kinase 2	11011	0.2391
TOP1	TOP1	DNA topoisomerase I	7150	0.4002
TOP2A	TOP2A	DNA topoisomerase II alpha	7153	0.2805
TOP2B	TOP2B	DNA topoisomerase II beta	7155	0.2752
TRIP13	TRIP13	thyroid hormone receptor interactor 13	9319	0.1622
TTK	TTK	TTK protein kinase	7272	0.1631
TTL	TTL	tubulin tyrosine ligase	150465	0.1633
UBE2B	UBE2B	ubiquitin conjugating enzyme E2 B	7320	0.1498
USP9X	USP9X	ubiquitin specific peptidase 9 X-linked	8239	0.2997
VPS4B	VPS4B	vacuolar protein sorting 4 homolog B	9525	0.2801
ZNF207	ZNF207	zinc finger protein 207	7756	0.2656
ZWINT	ZWINT	ZW10 interacting kinetochore protein	11130	0.1988
ID: GO:0010257; Name: NADH dehydrogenase complex assembly
Size=33; leadingEdgeNum=14; enrichmentScore=-0.40; normalizedEnrichmentScore=-1.76; PValue=1.081e-2; FDR=1.321e-1
User ID	Gene Symbol	Gene Name	Entrez Gene	Score
ACAD9	ACAD9	acyl-CoA dehydrogenase family member 9	28976	-0.232
ECSIT	ECSIT	ECSIT signalling integrator	51295	-0.2922
FOXRED1	FOXRED1	FAD dependent oxidoreductase domain containing 1	55572	-0.2106
NDUFA11	NDUFA11	NADH:ubiquinone oxidoreductase subunit A11	126328	-0.2699
NDUFA13	NDUFA13	NADH:ubiquinone oxidoreductase subunit A13	51079	-0.2616
NDUFAF3	NDUFAF3	NADH:ubiquinone oxidoreductase complex assembly factor 3	25915	-0.2259
NDUFB11	NDUFB11	NADH:ubiquinone oxidoreductase subunit B11	54539	-0.2189
NDUFB7	NDUFB7	NADH:ubiquinone oxidoreductase subunit B7	4713	-0.3213
NDUFB8	NDUFB8	NADH:ubiquinone oxidoreductase subunit B8	4714	-0.254
NDUFS6	NDUFS6	NADH:ubiquinone oxidoreductase subunit S6	4726	-0.249
NDUFS7	NDUFS7	NADH:ubiquinone oxidoreductase core subunit S7	374291	-0.31
NDUFS8	NDUFS8	NADH:ubiquinone oxidoreductase core subunit S8	4728	-0.2138
NDUFV1	NDUFV1	NADH:ubiquinone oxidoreductase core subunit V1	4723	-0.3026
TAZ	TAZ	tafazzin	6901	-0.2949
ID: GO:0031532; Name: actin cytoskeleton reorganization
Size=70; leadingEdgeNum=33; enrichmentScore=-0.35; normalizedEnrichmentScore=-1.86; PValue=0.000e+0; FDR=1.384e-1
User ID	Gene Symbol	Gene Name	Entrez Gene	Score
ARAP1	ARAP1	ArfGAP with RhoGAP domain, ankyrin repeat and PH domain 1	116985	-0.3368
ARHGDIA	ARHGDIA	Rho GDP dissociation inhibitor alpha	396	-0.1765
BAIAP2L2	BAIAP2L2	BAI1 associated protein 2 like 2	80115	-0.2581
BCAR1	BCAR1	BCAR1, Cas family scaffold protein	9564	-0.2967
CAPN10	CAPN10	calpain 10	11132	-0.291
CDC42BPG	CDC42BPG	CDC42 binding protein kinase gamma	55561	-0.2454
CSF1R	CSF1R	colony stimulating factor 1 receptor	1436	-0.166
DAPK3	DAPK3	death associated protein kinase 3	1613	-0.3323
DTNBP1	DTNBP1	dystrobrevin binding protein 1	84062	-0.27
FES	FES	FES proto-oncogene, tyrosine kinase	2242	-0.4512
FLNA	FLNA	filamin A	2316	-0.2153
GMFG	GMFG	glia maturation factor gamma	9535	-0.2433
GSN	GSN	gelsolin	2934	-0.3121
HCLS1	HCLS1	hematopoietic cell-specific Lyn substrate 1	3059	-0.2198
HRAS	HRAS	HRas proto-oncogene, GTPase	3265	-0.2124
INSRR	INSRR	insulin receptor related receptor	3645	-0.1759
MICALL2	MICALL2	MICAL like 2	79778	-0.3296
MINK1	MINK1	misshapen like kinase 1	50488	-0.2717
MYH9	MYH9	myosin heavy chain 9	4627	-0.1806
PARVB	PARVB	parvin beta	29780	-0.1694
PARVG	PARVG	parvin gamma	64098	-0.2884
PDLIM4	PDLIM4	PDZ and LIM domain 4	8572	-0.2775
PHPT1	PHPT1	phosphohistidine phosphatase 1	29085	-0.2274
PTK2B	PTK2B	protein tyrosine kinase 2 beta	2185	-0.3145
PTK7	PTK7	protein tyrosine kinase 7 (inactive)	5754	-0.1848
RAPGEF3	RAPGEF3	Rap guanine nucleotide exchange factor 3	10411	-0.1878
RHOBTB2	RHOBTB2	Rho related BTB domain containing 2	23221	-0.2256
RHOD	RHOD	ras homolog family member D	29984	-0.2256
S1PR2	S1PR2	sphingosine-1-phosphate receptor 2	9294	-0.1954
SHC1	SHC1	SHC adaptor protein 1	6464	-0.2169
TGFB1	TGFB1	transforming growth factor beta 1	7040	-0.2479
TRPM2	TRPM2	transient receptor potential cation channel subfamily M member 2	7226	-0.1955
TRPV4	TRPV4	transient receptor potential cation channel subfamily V member 4	59341	-0.2476
ID: GO:0044772; Name: mitotic cell cycle phase transition
Size=350; leadingEdgeNum=161; enrichmentScore=0.33; normalizedEnrichmentScore=2.50; PValue=0.000e+0; FDR=1.322e-4
User ID	Gene Symbol	Gene Name	Entrez Gene	Score
AKAP9	AKAP9	A-kinase anchoring protein 9	10142	0.1395
ALMS1	ALMS1	ALMS1, centrosome and basal body associated protein	7840	0.186
ANAPC1	ANAPC1	anaphase promoting complex subunit 1	64682	0.2738
ANAPC10	ANAPC10	anaphase promoting complex subunit 10	10393	0.4186
ANAPC7	ANAPC7	anaphase promoting complex subunit 7	51434	0.2025
ANKRD17	ANKRD17	ankyrin repeat domain 17	26057	0.4186
ANLN	ANLN	anillin actin binding protein	54443	0.2087
APC	APC	APC, WNT signaling pathway regulator	324	0.3171
ARPP19	ARPP19	cAMP regulated phosphoprotein 19	10776	0.3816
ATAD5	ATAD5	ATPase family, AAA domain containing 5	79915	0.2251
AURKA	AURKA	aurora kinase A	6790	0.1978
BLM	BLM	BLM RecQ like helicase	641	0.1881
BRCA1	BRCA1	BRCA1, DNA repair associated	672	0.2568
BUB1	BUB1	BUB1 mitotic checkpoint serine/threonine kinase	699	0.2226
BUB1B	BUB1B	BUB1 mitotic checkpoint serine/threonine kinase B	701	0.2586
BUB3	BUB3	BUB3, mitotic checkpoint protein	9184	0.198
CALM1	CALM1	calmodulin 1	801	0.1963
CCNA2	CCNA2	cyclin A2	890	0.3133
CCNB1	CCNB1	cyclin B1	891	0.1988
CCNB2	CCNB2	cyclin B2	9133	0.1539
CCND1	CCND1	cyclin D1	595	0.1984
CCNE2	CCNE2	cyclin E2	9134	0.2828
CDC14A	CDC14A	cell division cycle 14A	8556	0.156
CDC23	CDC23	cell division cycle 23	8697	0.3194
CDC25A	CDC25A	cell division cycle 25A	993	0.1545
CDC25C	CDC25C	cell division cycle 25C	995	0.1603
CDC27	CDC27	cell division cycle 27	996	0.3892
CDC6	CDC6	cell division cycle 6	990	0.2237
CDC7	CDC7	cell division cycle 7	8317	0.1649
CDC73	CDC73	cell division cycle 73	79577	0.2595
CDK1	CDK1	cyclin dependent kinase 1	983	0.212
CDKN3	CDKN3	cyclin dependent kinase inhibitor 3	1033	0.1697
CENPE	CENPE	centromere protein E	1062	0.3839
CENPF	CENPF	centromere protein F	1063	0.1819
CEP135	CEP135	centrosomal protein 135	9662	0.288
CEP152	CEP152	centrosomal protein 152	22995	0.1482
CEP192	CEP192	centrosomal protein 192	55125	0.1455
CEP290	CEP290	centrosomal protein 290	80184	0.2235
CEP76	CEP76	centrosomal protein 76	79959	0.2312
CEP78	CEP78	centrosomal protein 78	84131	0.2293
CHMP4C	CHMP4C	charged multivesicular body protein 4C	92421	0.1777
CIT	CIT	citron rho-interacting serine/threonine kinase	11113	0.1548
CKAP5	CKAP5	cytoskeleton associated protein 5	9793	0.2781
CLASP1	CLASP1	cytoplasmic linker associated protein 1	23332	0.1355
CLASP2	CLASP2	cytoplasmic linker associated protein 2	23122	0.2549
CLSPN	CLSPN	claspin	63967	0.2543
CNOT1	CNOT1	CCR4-NOT transcription complex subunit 1	23019	0.2098
CNOT10	CNOT10	CCR4-NOT transcription complex subunit 10	25904	0.1386
CNOT2	CNOT2	CCR4-NOT transcription complex subunit 2	4848	0.1883
CNOT4	CNOT4	CCR4-NOT transcription complex subunit 4	4850	0.1579
CNOT6	CNOT6	CCR4-NOT transcription complex subunit 6	57472	0.3671
CNOT6L	CNOT6L	CCR4-NOT transcription complex subunit 6 like	246175	0.3923
CNOT8	CNOT8	CCR4-NOT transcription complex subunit 8	9337	0.1842
CRADD	CRADD	CASP2 and RIPK1 domain containing adaptor with death domain	8738	0.1484
CUL2	CUL2	cullin 2	8453	0.2884
CUL3	CUL3	cullin 3	8452	0.4152
CUL4A	CUL4A	cullin 4A	8451	0.1345
CUL4B	CUL4B	cullin 4B	8450	0.2084
CUL5	CUL5	cullin 5	8065	0.2084
DBF4	DBF4	DBF4 zinc finger	10926	0.1563
DDX3X	DDX3X	DEAD-box helicase 3 X-linked	1654	0.2852
DHFR	DHFR	dihydrofolate reductase	1719	0.2984
DLGAP5	DLGAP5	DLG associated protein 5	9787	0.2126
DTL	DTL	denticleless E3 ubiquitin protein ligase homolog	51514	0.2048
DYNC1I2	DYNC1I2	dynein cytoplasmic 1 intermediate chain 2	1781	0.2229
DYNC1LI1	DYNC1LI1	dynein cytoplasmic 1 light intermediate chain 1	51143	0.1635
E2F6	E2F6	E2F transcription factor 6	1876	0.2183
E2F7	E2F7	E2F transcription factor 7	144455	0.1818
E2F8	E2F8	E2F transcription factor 8	79733	0.1941
ECD	ECD	ecdysoneless cell cycle regulator	11319	0.2014
EIF4E	EIF4E	eukaryotic translation initiation factor 4E	1977	1
EP300	EP300	E1A binding protein p300	2033	0.208
EPS8	EPS8	epidermal growth factor receptor pathway substrate 8	2059	0.2049
ESPL1	ESPL1	extra spindle pole bodies like 1, separase	9700	0.1488
FBXO5	FBXO5	F-box protein 5	26271	0.231
FBXW11	FBXW11	F-box and WD repeat domain containing 11	23291	0.3515
FOXM1	FOXM1	forkhead box M1	2305	0.134
GEN1	GEN1	GEN1, Holliday junction 5' flap endonuclease	348654	0.1691
GIGYF2	GIGYF2	GRB10 interacting GYF protein 2	26058	0.255
GSPT1	GSPT1	G1 to S phase transition 1	2935	0.3338
HAUS2	HAUS2	HAUS augmin like complex subunit 2	55142	0.2587
HAUS3	HAUS3	HAUS augmin like complex subunit 3	79441	0.3259
HAUS6	HAUS6	HAUS augmin like complex subunit 6	54801	0.2098
HECW2	HECW2	HECT, C2 and WW domain containing E3 ubiquitin protein ligase 2	57520	0.1423
HMMR	HMMR	hyaluronan mediated motility receptor	3161	0.2247
HSP90AA1	HSP90AA1	heat shock protein 90 alpha family class A member 1	3320	0.2924
ID2	ID2	inhibitor of DNA binding 2	3398	0.1355
INO80	INO80	INO80 complex subunit	54617	0.1995
ITGB1	ITGB1	integrin subunit beta 1	3688	0.1361
KHDRBS1	KHDRBS1	KH RNA binding domain containing, signal transduction associated 1	10657	0.1662
KIF14	KIF14	kinesin family member 14	9928	0.2122
KNTC1	KNTC1	kinetochore associated 1	9735	0.1905
LATS1	LATS1	large tumor suppressor kinase 1	9113	0.2363
MAD2L1	MAD2L1	mitotic arrest deficient 2 like 1	4085	0.4163
MAPRE1	MAPRE1	microtubule associated protein RP/EB family member 1	22919	0.2253
MASTL	MASTL	microtubule associated serine/threonine kinase like	84930	0.2012
MCM10	MCM10	minichromosome maintenance 10 replication initiation factor	55388	0.2185
MCM4	MCM4	minichromosome maintenance complex component 4	4173	0.1989
MCM8	MCM8	minichromosome maintenance 8 homologous recombination repair factor	84515	0.1697
MDM2	MDM2	MDM2 proto-oncogene	4193	0.331
MELK	MELK	maternal embryonic leucine zipper kinase	9833	0.1667
MNAT1	MNAT1	MNAT1, CDK activating kinase assembly factor	4331	0.1941
MSH6	MSH6	mutS homolog 6	2956	0.1949
MTA3	MTA3	metastasis associated 1 family member 3	57504	0.1446
MTBP	MTBP	MDM2 binding protein	27085	0.2207
NAE1	NAE1	NEDD8 activating enzyme E1 subunit 1	8883	0.1346
NBN	NBN	nibrin	4683	0.3839
NDC80	NDC80	NDC80, kinetochore complex component	10403	0.1329
NEDD1	NEDD1	neural precursor cell expressed, developmentally down-regulated 1	121441	0.3747
NEK2	NEK2	NIMA related kinase 2	4751	0.1633
NSMCE2	NSMCE2	NSE2 (MMS21) homolog, SMC5-SMC6 complex SUMO ligase	286053	0.1771
PAFAH1B1	PAFAH1B1	platelet activating factor acetylhydrolase 1b regulatory subunit 1	5048	0.1773
PBX1	PBX1	PBX homeobox 1	5087	0.2138
PCNA	PCNA	proliferating cell nuclear antigen	5111	0.1446
PHF8	PHF8	PHD finger protein 8	23133	0.1496
PIAS1	PIAS1	protein inhibitor of activated STAT 1	8554	0.197
PKD2	PKD2	polycystin 2, transient receptor potential cation channel	5311	0.1565
PLK4	PLK4	polo like kinase 4	10733	0.3532
PLRG1	PLRG1	pleiotropic regulator 1	5356	0.283
POLA1	POLA1	DNA polymerase alpha 1, catalytic subunit	5422	0.2419
POLE2	POLE2	DNA polymerase epsilon 2, accessory subunit	5427	0.1486
POLE3	POLE3	DNA polymerase epsilon 3, accessory subunit	54107	0.1734
PPAT	PPAT	phosphoribosyl pyrophosphate amidotransferase	5471	0.5101
PPM1D	PPM1D	protein phosphatase, Mg2+/Mn2+ dependent 1D	8493	0.1969
PPP3CA	PPP3CA	protein phosphatase 3 catalytic subunit alpha	5530	0.2184
PPP6C	PPP6C	protein phosphatase 6 catalytic subunit	5537	0.34
PRIM1	PRIM1	DNA primase subunit 1	5557	0.2476
PRKDC	PRKDC	protein kinase, DNA-activated, catalytic subunit	5591	0.2841
PSME3	PSME3	proteasome activator subunit 3	10197	0.296
PTEN	PTEN	phosphatase and tensin homolog	5728	0.1343
RAB11A	RAB11A	RAB11A, member RAS oncogene family	8766	0.3066
RAD17	RAD17	RAD17 checkpoint clamp loader component	5884	0.2823
RAD21	RAD21	RAD21 cohesin complex component	5885	0.3028
RAD51C	RAD51C	RAD51 paralog C	5889	0.1579
RB1	RB1	RB transcriptional corepressor 1	5925	0.2462
RBL1	RBL1	RB transcriptional corepressor like 1	5933	0.2104
RBL2	RBL2	RB transcriptional corepressor like 2	5934	0.2279
RINT1	RINT1	RAD50 interactor 1	60561	0.1582
RIOK2	RIOK2	RIO kinase 2	55781	0.2521
RPS6KB1	RPS6KB1	ribosomal protein S6 kinase B1	6198	0.2788
RRM2	RRM2	ribonucleotide reductase regulatory subunit M2	6241	0.1997
SIN3A	SIN3A	SIN3 transcription regulator family member A	25942	0.2192
SKP1	SKP1	S-phase kinase associated protein 1	6500	0.254
SPAST	SPAST	spastin	6683	0.2533
TAF2	TAF2	TATA-box binding protein associated factor 2	6873	0.3675
TAOK1	TAOK1	TAO kinase 1	57551	0.2712
TMOD3	TMOD3	tropomodulin 3	29766	0.3185
TOPBP1	TOPBP1	DNA topoisomerase II binding protein 1	11073	0.2003
TPX2	TPX2	TPX2, microtubule nucleation factor	22974	0.1539
TRIAP1	TRIAP1	TP53 regulated inhibitor of apoptosis 1	51499	0.1432
TRIP13	TRIP13	thyroid hormone receptor interactor 13	9319	0.1622
TTK	TTK	TTK protein kinase	7272	0.1631
TYMS	TYMS	thymidylate synthetase	7298	0.1388
UBE2D1	UBE2D1	ubiquitin conjugating enzyme E2 D1	7321	0.2023
UBE2E1	UBE2E1	ubiquitin conjugating enzyme E2 E1	7324	0.2379
USP37	USP37	ubiquitin specific peptidase 37	57695	0.3429
USP47	USP47	ubiquitin specific peptidase 47	55031	0.317
VPS4B	VPS4B	vacuolar protein sorting 4 homolog B	9525	0.2801
WEE1	WEE1	WEE1 G2 checkpoint kinase	7465	0.2181
YWHAG	YWHAG	tyrosine 3-monooxygenase/tryptophan 5-monooxygenase activation protein gamma	7532	0.3144
ZNF207	ZNF207	zinc finger protein 207	7756	0.2656
ID: GO:0044839; Name: cell cycle G2/M phase transition
Size=148; leadingEdgeNum=78; enrichmentScore=0.38; normalizedEnrichmentScore=2.51; PValue=0.000e+0; FDR=1.510e-4
User ID	Gene Symbol	Gene Name	Entrez Gene	Score
AKAP9	AKAP9	A-kinase anchoring protein 9	10142	0.1395
ALMS1	ALMS1	ALMS1, centrosome and basal body associated protein	7840	0.186
ARPP19	ARPP19	cAMP regulated phosphoprotein 19	10776	0.3816
ATAD5	ATAD5	ATPase family, AAA domain containing 5	79915	0.2251
AURKA	AURKA	aurora kinase A	6790	0.1978
BACH1	BACH1	BTB domain and CNC homolog 1	571	0.1271
BLM	BLM	BLM RecQ like helicase	641	0.1881
BRCA1	BRCA1	BRCA1, DNA repair associated	672	0.2568
BRCC3	BRCC3	BRCA1/BRCA2-containing complex subunit 3	79184	0.3254
BTRC	BTRC	beta-transducin repeat containing E3 ubiquitin protein ligase	8945	0.1268
CALM1	CALM1	calmodulin 1	801	0.1963
CCNA2	CCNA2	cyclin A2	890	0.3133
CCNB1	CCNB1	cyclin B1	891	0.1988
CCNB2	CCNB2	cyclin B2	9133	0.1539
CCNB3	CCNB3	cyclin B3	85417	0.1308
CCND1	CCND1	cyclin D1	595	0.1984
CDC25A	CDC25A	cell division cycle 25A	993	0.1545
CDC25C	CDC25C	cell division cycle 25C	995	0.1603
CDC6	CDC6	cell division cycle 6	990	0.2237
CDC7	CDC7	cell division cycle 7	8317	0.1649
CDK1	CDK1	cyclin dependent kinase 1	983	0.212
CDK2	CDK2	cyclin dependent kinase 2	1017	0.1288
CENPF	CENPF	centromere protein F	1063	0.1819
CEP135	CEP135	centrosomal protein 135	9662	0.288
CEP152	CEP152	centrosomal protein 152	22995	0.1482
CEP192	CEP192	centrosomal protein 192	55125	0.1455
CEP290	CEP290	centrosomal protein 290	80184	0.2235
CEP76	CEP76	centrosomal protein 76	79959	0.2312
CEP78	CEP78	centrosomal protein 78	84131	0.2293
CHMP4C	CHMP4C	charged multivesicular body protein 4C	92421	0.1777
CIT	CIT	citron rho-interacting serine/threonine kinase	11113	0.1548
CKAP5	CKAP5	cytoskeleton associated protein 5	9793	0.2781
CLASP1	CLASP1	cytoplasmic linker associated protein 1	23332	0.1355
CLSPN	CLSPN	claspin	63967	0.2543
DTL	DTL	denticleless E3 ubiquitin protein ligase homolog	51514	0.2048
DYNC1I2	DYNC1I2	dynein cytoplasmic 1 intermediate chain 2	1781	0.2229
FBXO5	FBXO5	F-box protein 5	26271	0.231
FBXW11	FBXW11	F-box and WD repeat domain containing 11	23291	0.3515
FOXM1	FOXM1	forkhead box M1	2305	0.134
H2AFY	H2AFY	H2A histone family member Y	9555	0.1424
HAUS2	HAUS2	HAUS augmin like complex subunit 2	55142	0.2587
HAUS3	HAUS3	HAUS augmin like complex subunit 3	79441	0.3259
HAUS6	HAUS6	HAUS augmin like complex subunit 6	54801	0.2098
HMMR	HMMR	hyaluronan mediated motility receptor	3161	0.2247
HSP90AA1	HSP90AA1	heat shock protein 90 alpha family class A member 1	3320	0.2924
KHDRBS1	KHDRBS1	KH RNA binding domain containing, signal transduction associated 1	10657	0.1662
KIF14	KIF14	kinesin family member 14	9928	0.2122
LATS1	LATS1	large tumor suppressor kinase 1	9113	0.2363
MAPRE1	MAPRE1	microtubule associated protein RP/EB family member 1	22919	0.2253
MASTL	MASTL	microtubule associated serine/threonine kinase like	84930	0.2012
MELK	MELK	maternal embryonic leucine zipper kinase	9833	0.1667
MSH6	MSH6	mutS homolog 6	2956	0.1949
MTA3	MTA3	metastasis associated 1 family member 3	57504	0.1446
NAE1	NAE1	NEDD8 activating enzyme E1 subunit 1	8883	0.1346
NBN	NBN	nibrin	4683	0.3839
NEDD1	NEDD1	neural precursor cell expressed, developmentally down-regulated 1	121441	0.3747
NEK2	NEK2	NIMA related kinase 2	4751	0.1633
NPM1	NPM1	nucleophosmin 1	4869	0.1827
PAFAH1B1	PAFAH1B1	platelet activating factor acetylhydrolase 1b regulatory subunit 1	5048	0.1773
PAXIP1	PAXIP1	PAX interacting protein 1	22976	0.1529
PBX1	PBX1	PBX homeobox 1	5087	0.2138
PLK4	PLK4	polo like kinase 4	10733	0.3532
PPM1D	PPM1D	protein phosphatase, Mg2+/Mn2+ dependent 1D	8493	0.1969
RAB11A	RAB11A	RAB11A, member RAS oncogene family	8766	0.3066
RAD17	RAD17	RAD17 checkpoint clamp loader component	5884	0.2823
RAD21	RAD21	RAD21 cohesin complex component	5885	0.3028
RAD51C	RAD51C	RAD51 paralog C	5889	0.1579
RINT1	RINT1	RAD50 interactor 1	60561	0.1582
SIN3A	SIN3A	SIN3 transcription regulator family member A	25942	0.2192
SKP1	SKP1	S-phase kinase associated protein 1	6500	0.254
TAF2	TAF2	TATA-box binding protein associated factor 2	6873	0.3675
TAOK1	TAOK1	TAO kinase 1	57551	0.2712
TOPBP1	TOPBP1	DNA topoisomerase II binding protein 1	11073	0.2003
TPX2	TPX2	TPX2, microtubule nucleation factor	22974	0.1539
USP47	USP47	ubiquitin specific peptidase 47	55031	0.317
VPS4B	VPS4B	vacuolar protein sorting 4 homolog B	9525	0.2801
WEE1	WEE1	WEE1 G2 checkpoint kinase	7465	0.2181
YWHAG	YWHAG	tyrosine 3-monooxygenase/tryptophan 5-monooxygenase activation protein gamma	7532	0.3144
ID: GO:0048193; Name: Golgi vesicle transport
Size=266; leadingEdgeNum=110; enrichmentScore=0.34; normalizedEnrichmentScore=2.52; PValue=0.000e+0; FDR=1.762e-4
User ID	Gene Symbol	Gene Name	Entrez Gene	Score
ACSL3	ACSL3	acyl-CoA synthetase long chain family member 3	2181	0.3482
ACTR10	ACTR10	actin related protein 10	55860	0.24
ANKRD28	ANKRD28	ankyrin repeat domain 28	23243	0.2374
AP1AR	AP1AR	adaptor related protein complex 1 associated regulatory protein	55435	0.5083
AP1G1	AP1G1	adaptor related protein complex 1 subunit gamma 1	164	0.3329
ARF3	ARF3	ADP ribosylation factor 3	377	0.258
ARFGEF2	ARFGEF2	ADP ribosylation factor guanine nucleotide exchange factor 2	10564	0.3259
ARL1	ARL1	ADP ribosylation factor like GTPase 1	400	0.2567
ATP9A	ATP9A	ATPase phospholipid transporting 9A (putative)	10079	0.1913
BLZF1	BLZF1	basic leucine zipper nuclear factor 1	8548	0.1763
CAPZA1	CAPZA1	capping actin protein of muscle Z-line subunit alpha 1	829	0.2496
CAPZA2	CAPZA2	capping actin protein of muscle Z-line subunit alpha 2	830	0.3432
CCDC91	CCDC91	coiled-coil domain containing 91	55297	0.3021
CENPE	CENPE	centromere protein E	1062	0.3839
CNST	CNST	consortin, connexin sorting protein	163882	0.2021
COG3	COG3	component of oligomeric golgi complex 3	83548	0.1836
COG5	COG5	component of oligomeric golgi complex 5	10466	0.1587
COG6	COG6	component of oligomeric golgi complex 6	57511	0.2444
COPB1	COPB1	coatomer protein complex subunit beta 1	1315	0.2966
CTAGE1	CTAGE1	cutaneous T cell lymphoma-associated antigen 1	64693	0.2022
CUL3	CUL3	cullin 3	8452	0.4152
DCTN4	DCTN4	dynactin subunit 4	51164	0.3042
DCTN5	DCTN5	dynactin subunit 5	84516	0.1582
DDHD2	DDHD2	DDHD domain containing 2	23259	0.227
DYNC1I2	DYNC1I2	dynein cytoplasmic 1 intermediate chain 2	1781	0.2229
DYNC1LI1	DYNC1LI1	dynein cytoplasmic 1 light intermediate chain 1	51143	0.1635
DYNC1LI2	DYNC1LI2	dynein cytoplasmic 1 light intermediate chain 2	1783	0.1679
DYNLL2	DYNLL2	dynein light chain LC8-type 2	140735	0.219
ERGIC1	ERGIC1	endoplasmic reticulum-golgi intermediate compartment 1	57222	0.2043
ERGIC2	ERGIC2	ERGIC and golgi 2	51290	0.1782
EXOC1	EXOC1	exocyst complex component 1	55763	0.3857
EXOC2	EXOC2	exocyst complex component 2	55770	0.2272
EXOC5	EXOC5	exocyst complex component 5	10640	0.3913
EXOC6	EXOC6	exocyst complex component 6	54536	0.2431
EXOC6B	EXOC6B	exocyst complex component 6B	23233	0.2397
GCC2	GCC2	GRIP and coiled-coil domain containing 2	9648	0.2631
GOLGA4	GOLGA4	golgin A4	2803	0.2539
GOLGA5	GOLGA5	golgin A5	9950	0.1641
GOLGB1	GOLGB1	golgin B1	2804	0.159
GOLPH3	GOLPH3	golgi phosphoprotein 3	64083	0.1969
GOSR1	GOSR1	golgi SNAP receptor complex member 1	9527	0.3424
GOSR2	GOSR2	golgi SNAP receptor complex member 2	9570	0.159
HTT	HTT	huntingtin	3064	0.2597
IER3IP1	IER3IP1	immediate early response 3 interacting protein 1	51124	0.2222
INSIG1	INSIG1	insulin induced gene 1	3638	0.1722
KIF11	KIF11	kinesin family member 11	3832	0.2401
KIF13A	KIF13A	kinesin family member 13A	63971	0.1663
KIF15	KIF15	kinesin family member 15	56992	0.1933
KIF18A	KIF18A	kinesin family member 18A	81930	0.2351
KIF23	KIF23	kinesin family member 23	9493	0.2115
KIF2A	KIF2A	kinesin family member 2A	3796	0.2963
KIF3A	KIF3A	kinesin family member 3A	11127	0.309
KIF3B	KIF3B	kinesin family member 3B	9371	0.259
KIF4A	KIF4A	kinesin family member 4A	24137	0.1921
KIF4B	KIF4B	kinesin family member 4B	285643	0.1777
KLHL12	KLHL12	kelch like family member 12	59349	0.1876
LMAN1	LMAN1	lectin, mannose binding 1	3998	0.297
LYPLA1	LYPLA1	lysophospholipase 1	10434	0.4117
MCFD2	MCFD2	multiple coagulation factor deficiency 2	90411	0.1727
MON2	MON2	MON2 homolog, regulator of endosome-to-Golgi trafficking	23041	0.2255
MYO1B	MYO1B	myosin IB	4430	0.2283
NAPG	NAPG	NSF attachment protein gamma	8774	0.3328
NBAS	NBAS	neuroblastoma amplified sequence	51594	0.2068
NSF	NSF	N-ethylmaleimide sensitive factor, vesicle fusing ATPase	4905	0.3218
PITPNB	PITPNB	phosphatidylinositol transfer protein beta	23760	0.2035
PPP6C	PPP6C	protein phosphatase 6 catalytic subunit	5537	0.34
PRKCI	PRKCI	protein kinase C iota	5584	0.2238
RAB10	RAB10	RAB10, member RAS oncogene family	10890	0.3259
RAB14	RAB14	RAB14, member RAS oncogene family	51552	0.3696
RAB19	RAB19	RAB19, member RAS oncogene family	401409	0.2162
RAB1A	RAB1A	RAB1A, member RAS oncogene family	5861	0.2194
RAB2A	RAB2A	RAB2A, member RAS oncogene family	5862	0.2944
RAB33B	RAB33B	RAB33B, member RAS oncogene family	83452	0.3462
RAB6A	RAB6A	RAB6A, member RAS oncogene family	5870	0.1725
RACGAP1	RACGAP1	Rac GTPase activating protein 1	29127	0.2914
RINT1	RINT1	RAD50 interactor 1	60561	0.1582
RNF139	RNF139	ring finger protein 139	11236	0.3939
RP2	RP2	RP2, ARL3 GTPase activating protein	6102	0.2381
SAR1A	SAR1A	secretion associated Ras related GTPase 1A	56681	0.197
SAR1B	SAR1B	secretion associated Ras related GTPase 1B	51128	0.2733
SCAMP1	SCAMP1	secretory carrier membrane protein 1	9522	0.371
SCFD1	SCFD1	sec1 family domain containing 1	23256	0.208
SEC16A	SEC16A	SEC16 homolog A, endoplasmic reticulum export factor	9919	0.1584
SEC22C	SEC22C	SEC22 homolog C, vesicle trafficking protein	9117	0.1853
SEC23B	SEC23B	Sec23 homolog B, coat complex II component	10483	0.2906
SEC23IP	SEC23IP	SEC23 interacting protein	11196	0.2877
SEC24A	SEC24A	SEC24 homolog A, COPII coat complex component	10802	0.3021
SEC24B	SEC24B	SEC24 homolog B, COPII coat complex component	10427	0.5655
SEC24D	SEC24D	SEC24 homolog D, COPII coat complex component	9871	0.3082
SEC31A	SEC31A	SEC31 homolog A, COPII coat complex component	22872	0.3101
SNAP23	SNAP23	synaptosome associated protein 23	8773	0.1754
SNX2	SNX2	sorting nexin 2	6643	0.169
SPAST	SPAST	spastin	6683	0.2533
STX17	STX17	syntaxin 17	55014	0.2169
TBC1D14	TBC1D14	TBC1 domain family member 14	57533	0.1585
TMED10	TMED10	transmembrane p24 trafficking protein 10	10972	0.2107
TMED2	TMED2	transmembrane p24 trafficking protein 2	10959	0.3682
TMED5	TMED5	transmembrane p24 trafficking protein 5	50999	0.3536
TMED7-TICAM2	TMED7-TICAM2	TMED7-TICAM2 readthrough	100302736	0.2655
TRAPPC10	TRAPPC10	trafficking protein particle complex 10	7109	0.2168
TRAPPC6B	TRAPPC6B	trafficking protein particle complex 6B	122553	0.2619
TRAPPC9	TRAPPC9	trafficking protein particle complex 9	83696	0.1783
TRIM23	TRIM23	tripartite motif containing 23	373	0.2577
USO1	USO1	USO1 vesicle transport factor	8615	0.4464
VAMP7	VAMP7	vesicle associated membrane protein 7	6845	0.2294
VAPA	VAPA	VAMP associated protein A	9218	0.2142
VAPB	VAPB	VAMP associated protein B and C	9217	0.2259
VPS13A	VPS13A	vacuolar protein sorting 13 homolog A	23230	0.216
VPS13C	VPS13C	vacuolar protein sorting 13 homolog C	54832	0.2388
YIPF5	YIPF5	Yip1 domain family member 5	81555	0.2039
ID: GO:0048285; Name: organelle fission
Size=319; leadingEdgeNum=142; enrichmentScore=0.34; normalizedEnrichmentScore=2.59; PValue=0.000e+0; FDR=0.000e+0
User ID	Gene Symbol	Gene Name	Entrez Gene	Score
ACTR2	ACTR2	actin related protein 2	10097	0.3114
ANAPC1	ANAPC1	anaphase promoting complex subunit 1	64682	0.2738
ANLN	ANLN	anillin actin binding protein	54443	0.2087
APC	APC	APC, WNT signaling pathway regulator	324	0.3171
ASPM	ASPM	abnormal spindle microtubule assembly	259266	0.2152
ATRX	ATRX	ATRX, chromatin remodeler	546	0.2645
AURKA	AURKA	aurora kinase A	6790	0.1978
BECN1	BECN1	beclin 1	8678	0.1431
BLM	BLM	BLM RecQ like helicase	641	0.1881
BRCA2	BRCA2	BRCA2, DNA repair associated	675	0.2809
BRIP1	BRIP1	BRCA1 interacting protein C-terminal helicase 1	83990	0.2704
BTC	BTC	betacellulin	685	0.1678
BUB1	BUB1	BUB1 mitotic checkpoint serine/threonine kinase	699	0.2226
BUB1B	BUB1B	BUB1 mitotic checkpoint serine/threonine kinase B	701	0.2586
BUB3	BUB3	BUB3, mitotic checkpoint protein	9184	0.198
CCNA2	CCNA2	cyclin A2	890	0.3133
CCNB1	CCNB1	cyclin B1	891	0.1988
CCNB2	CCNB2	cyclin B2	9133	0.1539
CCND1	CCND1	cyclin D1	595	0.1984
CCNE2	CCNE2	cyclin E2	9134	0.2828
CCNG2	CCNG2	cyclin G2	901	0.3007
CCNI	CCNI	cyclin I	10983	0.3225
CCNJ	CCNJ	cyclin J	54619	0.185
CDC14A	CDC14A	cell division cycle 14A	8556	0.156
CDC23	CDC23	cell division cycle 23	8697	0.3194
CDC25C	CDC25C	cell division cycle 25C	995	0.1603
CDC27	CDC27	cell division cycle 27	996	0.3892
CDC6	CDC6	cell division cycle 6	990	0.2237
CDK13	CDK13	cyclin dependent kinase 13	8621	0.1614
CENPE	CENPE	centromere protein E	1062	0.3839
CENPF	CENPF	centromere protein F	1063	0.1819
CEP192	CEP192	centrosomal protein 192	55125	0.1455
CEP55	CEP55	centrosomal protein 55	55165	0.1826
CEP97	CEP97	centrosomal protein 97	79598	0.2667
CHMP2B	CHMP2B	charged multivesicular body protein 2B	25978	0.2413
CHMP4C	CHMP4C	charged multivesicular body protein 4C	92421	0.1777
CHMP5	CHMP5	charged multivesicular body protein 5	51510	0.2884
CLASP2	CLASP2	cytoplasmic linker associated protein 2	23122	0.2549
CUL3	CUL3	cullin 3	8452	0.4152
DDHD1	DDHD1	DDHD domain containing 1	80821	0.248
DDHD2	DDHD2	DDHD domain containing 2	23259	0.227
DLGAP5	DLGAP5	DLG associated protein 5	9787	0.2126
DNM1L	DNM1L	dynamin 1 like	10059	0.2627
DSCC1	DSCC1	DNA replication and sister chromatid cohesion 1	79075	0.2276
DYNC1LI1	DYNC1LI1	dynein cytoplasmic 1 light intermediate chain 1	51143	0.1635
EPS8	EPS8	epidermal growth factor receptor pathway substrate 8	2059	0.2049
ERCC4	ERCC4	ERCC excision repair 4, endonuclease catalytic subunit	2072	0.3039
ESPL1	ESPL1	extra spindle pole bodies like 1, separase	9700	0.1488
FANCD2	FANCD2	FA complementation group D2	2177	0.198
FANCM	FANCM	FA complementation group M	57697	0.2696
FBXO5	FBXO5	F-box protein 5	26271	0.231
FIGNL1	FIGNL1	fidgetin like 1	63979	0.1856
GDAP1	GDAP1	ganglioside induced differentiation associated protein 1	54332	0.1429
GEN1	GEN1	GEN1, Holliday junction 5' flap endonuclease	348654	0.1691
H2AFY	H2AFY	H2A histone family member Y	9555	0.1424
HECW2	HECW2	HECT, C2 and WW domain containing E3 ubiquitin protein ligase 2	57520	0.1423
HNRNPU	HNRNPU	heterogeneous nuclear ribonucleoprotein U	3192	0.1509
ING2	ING2	inhibitor of growth family member 2	3622	0.2326
INO80	INO80	INO80 complex subunit	54617	0.1995
KIF11	KIF11	kinesin family member 11	3832	0.2401
KIF14	KIF14	kinesin family member 14	9928	0.2122
KIF18A	KIF18A	kinesin family member 18A	81930	0.2351
KIF20B	KIF20B	kinesin family member 20B	9585	0.3062
KIF23	KIF23	kinesin family member 23	9493	0.2115
KIF2A	KIF2A	kinesin family member 2A	3796	0.2963
KIF3B	KIF3B	kinesin family member 3B	9371	0.259
KIF4A	KIF4A	kinesin family member 4A	24137	0.1921
KIF4B	KIF4B	kinesin family member 4B	285643	0.1777
KNTC1	KNTC1	kinetochore associated 1	9735	0.1905
KPNB1	KPNB1	karyopherin subunit beta 1	3837	0.3623
MAD2L1	MAD2L1	mitotic arrest deficient 2 like 1	4085	0.4163
MAP9	MAP9	microtubule associated protein 9	79884	0.3203
MASTL	MASTL	microtubule associated serine/threonine kinase like	84930	0.2012
MIS12	MIS12	MIS12, kinetochore complex component	79003	0.1666
MKI67	MKI67	marker of proliferation Ki-67	4288	0.1788
MLH1	MLH1	mutL homolog 1	4292	0.215
MLH3	MLH3	mutL homolog 3	27030	0.1546
MND1	MND1	meiotic nuclear divisions 1	84057	0.2419
MSH3	MSH3	mutS homolog 3	4437	0.2893
MTBP	MTBP	MDM2 binding protein	27085	0.2207
MTFR1	MTFR1	mitochondrial fission regulator 1	9650	0.3371
MYBL1	MYBL1	MYB proto-oncogene like 1	4603	0.2094
NAA50	NAA50	N(alpha)-acetyltransferase 50, NatE catalytic subunit	80218	0.2116
NCAPD3	NCAPD3	non-SMC condensin II complex subunit D3	23310	0.1544
NCAPG	NCAPG	non-SMC condensin I complex subunit G	64151	0.2493
NCAPH	NCAPH	non-SMC condensin I complex subunit H	23397	0.1808
NEK2	NEK2	NIMA related kinase 2	4751	0.1633
NIPBL	NIPBL	NIPBL, cohesin loading factor	25836	0.2676
NSMCE2	NSMCE2	NSE2 (MMS21) homolog, SMC5-SMC6 complex SUMO ligase	286053	0.1771
NUSAP1	NUSAP1	nucleolar and spindle associated protein 1	51203	0.2314
OPA1	OPA1	OPA1, mitochondrial dynamin like GTPase	4976	0.2641
PDCD6IP	PDCD6IP	programmed cell death 6 interacting protein	10015	0.3016
PDS5A	PDS5A	PDS5 cohesin associated factor A	23244	0.5094
PDS5B	PDS5B	PDS5 cohesin associated factor B	23047	0.2364
PHIP	PHIP	pleckstrin homology domain interacting protein	55023	0.1958
PRC1	PRC1	protein regulator of cytokinesis 1	9055	0.2014
PRKAR1A	PRKAR1A	protein kinase cAMP-dependent type I regulatory subunit alpha	5573	0.375
PRMT5	PRMT5	protein arginine methyltransferase 5	10419	0.1808
RAB11A	RAB11A	RAB11A, member RAS oncogene family	8766	0.3066
RACGAP1	RACGAP1	Rac GTPase activating protein 1	29127	0.2914
RAD1	RAD1	RAD1 checkpoint DNA exonuclease	5810	0.2489
RAD21	RAD21	RAD21 cohesin complex component	5885	0.3028
RAD50	RAD50	RAD50 double strand break repair protein	10111	0.3003
RAD51	RAD51	RAD51 recombinase	5888	0.1833
RAD51C	RAD51C	RAD51 paralog C	5889	0.1579
RAD54B	RAD54B	RAD54 homolog B	25788	0.2909
RAN	RAN	RAN, member RAS oncogene family	5901	0.2043
RB1	RB1	RB transcriptional corepressor 1	5925	0.2462
RIOK2	RIOK2	RIO kinase 2	55781	0.2521
RMI1	RMI1	RecQ mediated genome instability 1	80010	0.2945
SEH1L	SEH1L	SEH1 like nucleoporin	81929	0.1652
SLC25A46	SLC25A46	solute carrier family 25 member 46	91137	0.3281
SMC1A	SMC1A	structural maintenance of chromosomes 1A	8243	0.219
SMC2	SMC2	structural maintenance of chromosomes 2	10592	0.3129
SMC3	SMC3	structural maintenance of chromosomes 3	9126	0.2597
SMC4	SMC4	structural maintenance of chromosomes 4	10051	0.1553
SMC5	SMC5	structural maintenance of chromosomes 5	23137	0.1587
SPAG5	SPAG5	sperm associated antigen 5	10615	0.2014
SPAST	SPAST	spastin	6683	0.2533
SPIRE1	SPIRE1	spire type actin nucleation factor 1	56907	0.196
STAG1	STAG1	stromal antigen 1	10274	0.1955
STAG2	STAG2	stromal antigen 2	10735	0.2961
TAF1L	TAF1L	TATA-box binding protein associated factor 1 like	138474	0.1735
TERF1	TERF1	telomeric repeat binding factor 1	7013	0.3861
TEX19	TEX19	testis expressed 19	400629	0.2302
TMEM135	TMEM135	transmembrane protein 135	65084	0.2042
TOM1L1	TOM1L1	target of myb1 like 1 membrane trafficking protein	10040	0.3246
TOP2A	TOP2A	DNA topoisomerase II alpha	7153	0.2805
TOP2B	TOP2B	DNA topoisomerase II beta	7155	0.2752
TPX2	TPX2	TPX2, microtubule nucleation factor	22974	0.1539
TRIP13	TRIP13	thyroid hormone receptor interactor 13	9319	0.1622
TTK	TTK	TTK protein kinase	7272	0.1631
TUBGCP4	TUBGCP4	tubulin gamma complex associated protein 4	27229	0.3065
TUBGCP5	TUBGCP5	tubulin gamma complex associated protein 5	114791	0.1749
UBE2B	UBE2B	ubiquitin conjugating enzyme E2 B	7320	0.1498
UBR2	UBR2	ubiquitin protein ligase E3 component n-recognin 2	23304	0.1833
UBXN2B	UBXN2B	UBX domain protein 2B	137886	0.3873
USP16	USP16	ubiquitin specific peptidase 16	10600	0.2616
VPS35	VPS35	VPS35, retromer complex component	55737	0.274
VPS4B	VPS4B	vacuolar protein sorting 4 homolog B	9525	0.2801
ZNF207	ZNF207	zinc finger protein 207	7756	0.2656
ZWINT	ZWINT	ZW10 interacting kinetochore protein	11130	0.1988
ID: GO:0070972; Name: protein localization to endoplasmic reticulum
Size=116; leadingEdgeNum=57; enrichmentScore=-0.34; normalizedEnrichmentScore=-2.02; PValue=0.000e+0; FDR=5.959e-2
User ID	Gene Symbol	Gene Name	Entrez Gene	Score
CHMP4B	CHMP4B	charged multivesicular body protein 4B	128866	-0.1984
DDRGK1	DDRGK1	DDRGK domain containing 1	65992	-0.1983
OS9	OS9	OS9, endoplasmic reticulum lectin	10956	-0.2196
PDIA2	PDIA2	protein disulfide isomerase family A member 2	64714	-0.1643
PMM1	PMM1	phosphomannomutase 1	5372	-0.22
PPP1R15A	PPP1R15A	protein phosphatase 1 regulatory subunit 15A	23645	-0.3284
RPL10	RPL10	ribosomal protein L10	6134	-0.2464
RPL10A	RPL10A	ribosomal protein L10a	4736	-0.1826
RPL11	RPL11	ribosomal protein L11	6135	-0.2813
RPL12	RPL12	ribosomal protein L12	6136	-0.1987
RPL13	RPL13	ribosomal protein L13	6137	-0.3611
RPL13A	RPL13A	ribosomal protein L13a	23521	-0.2465
RPL14	RPL14	ribosomal protein L14	9045	-0.1897
RPL18	RPL18	ribosomal protein L18	6141	-0.3149
RPL18A	RPL18A	ribosomal protein L18a	6142	-0.2875
RPL24	RPL24	ribosomal protein L24	6152	-0.2512
RPL26	RPL26	ribosomal protein L26	6154	-0.1847
RPL27	RPL27	ribosomal protein L27	6155	-0.1657
RPL27A	RPL27A	ribosomal protein L27a	6157	-0.2466
RPL28	RPL28	ribosomal protein L28	6158	-0.3259
RPL29	RPL29	ribosomal protein L29	6159	-0.2366
RPL3	RPL3	ribosomal protein L3	6122	-0.2011
RPL31	RPL31	ribosomal protein L31	6160	-0.2089
RPL32	RPL32	ribosomal protein L32	6161	-0.1807
RPL35	RPL35	ribosomal protein L35	11224	-0.2609
RPL35A	RPL35A	ribosomal protein L35a	6165	-0.2391
RPL36	RPL36	ribosomal protein L36	25873	-0.3155
RPL37	RPL37	ribosomal protein L37	6167	-0.2642
RPL37A	RPL37A	ribosomal protein L37a	6168	-0.1943
RPL5	RPL5	ribosomal protein L5	6125	-0.168
RPL7A	RPL7A	ribosomal protein L7a	6130	-0.1768
RPLP1	RPLP1	ribosomal protein lateral stalk subunit P1	6176	-0.3081
RPLP2	RPLP2	ribosomal protein lateral stalk subunit P2	6181	-0.3128
RPS10	RPS10	ribosomal protein S10	6204	-0.2388
RPS11	RPS11	ribosomal protein S11	6205	-0.2441
RPS12	RPS12	ribosomal protein S12	6206	-0.1833
RPS14	RPS14	ribosomal protein S14	6208	-0.1944
RPS15	RPS15	ribosomal protein S15	6209	-0.3076
RPS15A	RPS15A	ribosomal protein S15a	6210	-0.2085
RPS16	RPS16	ribosomal protein S16	6217	-0.3113
RPS17	RPS17	ribosomal protein S17	6218	-0.1932
RPS18	RPS18	ribosomal protein S18	6222	-0.2166
RPS19	RPS19	ribosomal protein S19	6223	-0.3251
RPS2	RPS2	ribosomal protein S2	6187	-0.1985
RPS20	RPS20	ribosomal protein S20	6224	-0.1655
RPS21	RPS21	ribosomal protein S21	6227	-0.2519
RPS25	RPS25	ribosomal protein S25	6230	-0.243
RPS3	RPS3	ribosomal protein S3	6188	-0.2308
RPS4X	RPS4X	ribosomal protein S4 X-linked	6191	-0.1719
RPS5	RPS5	ribosomal protein S5	6193	-0.2193
RPS6	RPS6	ribosomal protein S6	6194	-0.1988
RPS8	RPS8	ribosomal protein S8	6202	-0.2254
RPS9	RPS9	ribosomal protein S9	6203	-0.3492
SEC16B	SEC16B	SEC16 homolog B, endoplasmic reticulum export factor	89866	-0.2344
SGTA	SGTA	small glutamine rich tetratricopeptide repeat containing alpha	6449	-0.1997
UBA52	UBA52	ubiquitin A-52 residue ribosomal protein fusion product 1	7311	-0.2296
ZFAND2B	ZFAND2B	zinc finger AN1-type containing 2B	130617	-0.2744
ID: GO:0140253; Name: cell-cell fusion
Size=31; leadingEdgeNum=15; enrichmentScore=-0.41; normalizedEnrichmentScore=-1.78; PValue=8.993e-3; FDR=1.302e-1
User ID	Gene Symbol	Gene Name	Entrez Gene	Score
CAMK1	CAMK1	calcium/calmodulin dependent protein kinase I	8536	-0.2951
CAPN2	CAPN2	calpain 2	824	-0.237
DYRK1B	DYRK1B	dual specificity tyrosine phosphorylation regulated kinase 1B	9149	-0.2189
EHD1	EHD1	EH domain containing 1	10938	-0.3478
EHD2	EHD2	EH domain containing 2	30846	-0.2085
FLOT1	FLOT1	flotillin 1	10211	-0.1675
FLT3LG	FLT3LG	fms related tyrosine kinase 3 ligand	2323	-0.3159
IL4R	IL4R	interleukin 4 receptor	3566	-0.1926
MYH9	MYH9	myosin heavy chain 9	4627	-0.1806
PLEKHO1	PLEKHO1	pleckstrin homology domain containing O1	51177	-0.3325
RAPGEF3	RAPGEF3	Rap guanine nucleotide exchange factor 3	10411	-0.1878
SBNO2	SBNO2	strawberry notch homolog 2	22904	-0.3061
SCGB3A1	SCGB3A1	secretoglobin family 3A member 1	92304	-0.2294
TNFSF14	TNFSF14	TNF superfamily member 14	8740	-0.1816
WNT1	WNT1	Wnt family member 1	7471	-0.215
ID: GO:1902850; Name: microtubule cytoskeleton organization involved in mitosis
Size=92; leadingEdgeNum=51; enrichmentScore=0.41; normalizedEnrichmentScore=2.50; PValue=0.000e+0; FDR=1.175e-4
User ID	Gene Symbol	Gene Name	Entrez Gene	Score
AURKA	AURKA	aurora kinase A	6790	0.1978
CCNB1	CCNB1	cyclin B1	891	0.1988
CDC14A	CDC14A	cell division cycle 14A	8556	0.156
CENPA	CENPA	centromere protein A	1058	0.1437
CENPE	CENPE	centromere protein E	1062	0.3839
CEP192	CEP192	centrosomal protein 192	55125	0.1455
CEP97	CEP97	centrosomal protein 97	79598	0.2667
CHMP2B	CHMP2B	charged multivesicular body protein 2B	25978	0.2413
CHMP4C	CHMP4C	charged multivesicular body protein 4C	92421	0.1777
CHMP5	CHMP5	charged multivesicular body protein 5	51510	0.2884
CLASP1	CLASP1	cytoplasmic linker associated protein 1	23332	0.1355
CLASP2	CLASP2	cytoplasmic linker associated protein 2	23122	0.2549
CLTC	CLTC	clathrin heavy chain	1213	0.3472
ESPL1	ESPL1	extra spindle pole bodies like 1, separase	9700	0.1488
GPSM2	GPSM2	G protein signaling modulator 2	29899	0.1297
HNRNPU	HNRNPU	heterogeneous nuclear ribonucleoprotein U	3192	0.1509
HTT	HTT	huntingtin	3064	0.2597
KIF11	KIF11	kinesin family member 11	3832	0.2401
KIF23	KIF23	kinesin family member 23	9493	0.2115
KIF2A	KIF2A	kinesin family member 2A	3796	0.2963
KIF3B	KIF3B	kinesin family member 3B	9371	0.259
KIF4A	KIF4A	kinesin family member 4A	24137	0.1921
KIF4B	KIF4B	kinesin family member 4B	285643	0.1777
KPNB1	KPNB1	karyopherin subunit beta 1	3837	0.3623
MAP9	MAP9	microtubule associated protein 9	79884	0.3203
NDC80	NDC80	NDC80, kinetochore complex component	10403	0.1329
NEK2	NEK2	NIMA related kinase 2	4751	0.1633
NUSAP1	NUSAP1	nucleolar and spindle associated protein 1	51203	0.2314
PAFAH1B1	PAFAH1B1	platelet activating factor acetylhydrolase 1b regulatory subunit 1	5048	0.1773
PDCD6IP	PDCD6IP	programmed cell death 6 interacting protein	10015	0.3016
PRC1	PRC1	protein regulator of cytokinesis 1	9055	0.2014
RAB11A	RAB11A	RAB11A, member RAS oncogene family	8766	0.3066
RACGAP1	RACGAP1	Rac GTPase activating protein 1	29127	0.2914
RAN	RAN	RAN, member RAS oncogene family	5901	0.2043
RHOA	RHOA	ras homolog family member A	387	0.1277
SETD2	SETD2	SET domain containing 2, histone lysine methyltransferase	29072	0.2139
SMC1A	SMC1A	structural maintenance of chromosomes 1A	8243	0.219
SMC3	SMC3	structural maintenance of chromosomes 3	9126	0.2597
SPAST	SPAST	spastin	6683	0.2533
SPC25	SPC25	SPC25, NDC80 kinetochore complex component	57405	0.1829
STAG1	STAG1	stromal antigen 1	10274	0.1955
STAG2	STAG2	stromal antigen 2	10735	0.2961
STIL	STIL	STIL, centriolar assembly protein	6491	0.1912
TPX2	TPX2	TPX2, microtubule nucleation factor	22974	0.1539
TTK	TTK	TTK protein kinase	7272	0.1631
TUBGCP4	TUBGCP4	tubulin gamma complex associated protein 4	27229	0.3065
TUBGCP5	TUBGCP5	tubulin gamma complex associated protein 5	114791	0.1749
UBXN2B	UBXN2B	UBX domain protein 2B	137886	0.3873
VCP	VCP	valosin containing protein	7415	0.1258
VPS4B	VPS4B	vacuolar protein sorting 4 homolog B	9525	0.2801
ZNF207	ZNF207	zinc finger protein 207	7756	0.2656
