# Supplementary material for: High expression of eIF4E is associated with tumor macrophage infiltration and leads to poor prognosis in breast cancer
Source: BMC Cancer. 2021 Dec 7;21:1305. doi: 10.1186/s12885-021-09010-0 (PMC8650334; doi:10.1186/s12885-021-09010-0)
Supplement: Supplementary file 7 — Additional file 7: Table S4. Enrichment analysis of eIF4E co-expression gene KEGG. [file 12885_2021_9010_MOESM7_ESM.xlsx]

## Sheet: Sheet1
ID: hsa00532; Name: Glycosaminoglycan biosynthesis
Size=14; leadingEdgeNum=10; enrichmentScore=-0.67; normalizedEnrichmentScore=-2.27; PValue=0.000e+0; FDR=2.580e-3
User ID	Gene Symbol	Gene Name	Entrez Gene	Score
B3GALT6	B3GALT6	beta-1,3-galactosyltransferase 6	126792	-0.2548
B3GAT3	B3GAT3	beta-1,3-glucuronyltransferase 3	26229	-0.3226
B4GALT7	B4GALT7	beta-1,4-galactosyltransferase 7	11285	-0.2851
CHPF	CHPF	chondroitin polymerizing factor	79586	-0.2741
CHPF2	CHPF2	chondroitin polymerizing factor 2	54480	-0.3211
CHST12	CHST12	carbohydrate sulfotransferase 12	55501	-0.3528
CHST13	CHST13	carbohydrate sulfotransferase 13	166012	-0.2086
CHST14	CHST14	carbohydrate sulfotransferase 14	113189	-0.2181
CHST3	CHST3	carbohydrate sulfotransferase 3	9469	-0.1923
CHST7	CHST7	carbohydrate sulfotransferase 7	56548	-0.2195
ID: hsa03010; Name: Ribosome
Size=110; leadingEdgeNum=69; enrichmentScore=-0.42; normalizedEnrichmentScore=-2.51; PValue=0.000e+0; FDR=0.000e+0
User ID	Gene Symbol	Gene Name	Entrez Gene	Score
FAU	FAU	FAU, ubiquitin like and ribosomal protein S30 fusion	2197	-0.3544
MRPL11	MRPL11	mitochondrial ribosomal protein L11	65003	-0.1835
MRPL14	MRPL14	mitochondrial ribosomal protein L14	64928	-0.1568
MRPL16	MRPL16	mitochondrial ribosomal protein L16	54948	-0.1929
MRPL2	MRPL2	mitochondrial ribosomal protein L2	51069	-0.3017
MRPL23	MRPL23	mitochondrial ribosomal protein L23	6150	-0.2688
MRPL24	MRPL24	mitochondrial ribosomal protein L24	79590	-0.1471
MRPL28	MRPL28	mitochondrial ribosomal protein L28	10573	-0.2304
MRPL34	MRPL34	mitochondrial ribosomal protein L34	64981	-0.2343
MRPL4	MRPL4	mitochondrial ribosomal protein L4	51073	-0.2763
MRPL9	MRPL9	mitochondrial ribosomal protein L9	65005	-0.2006
MRPS12	MRPS12	mitochondrial ribosomal protein S12	6183	-0.2404
MRPS18A	MRPS18A	mitochondrial ribosomal protein S18A	55168	-0.1748
MRPS21	MRPS21	mitochondrial ribosomal protein S21	54460	-0.2582
MRPS5	MRPS5	mitochondrial ribosomal protein S5	64969	-0.1442
RPL10	RPL10	ribosomal protein L10	6134	-0.2464
RPL10A	RPL10A	ribosomal protein L10a	4736	-0.1826
RPL11	RPL11	ribosomal protein L11	6135	-0.2813
RPL12	RPL12	ribosomal protein L12	6136	-0.1987
RPL13	RPL13	ribosomal protein L13	6137	-0.3611
RPL13A	RPL13A	ribosomal protein L13a	23521	-0.2465
RPL14	RPL14	ribosomal protein L14	9045	-0.1897
RPL18	RPL18	ribosomal protein L18	6141	-0.3149
RPL18A	RPL18A	ribosomal protein L18a	6142	-0.2875
RPL21	RPL21	ribosomal protein L21	6144	-0.1475
RPL24	RPL24	ribosomal protein L24	6152	-0.2512
RPL26	RPL26	ribosomal protein L26	6154	-0.1847
RPL27	RPL27	ribosomal protein L27	6155	-0.1657
RPL27A	RPL27A	ribosomal protein L27a	6157	-0.2466
RPL28	RPL28	ribosomal protein L28	6158	-0.3259
RPL29	RPL29	ribosomal protein L29	6159	-0.2366
RPL3	RPL3	ribosomal protein L3	6122	-0.2011
RPL31	RPL31	ribosomal protein L31	6160	-0.2089
RPL32	RPL32	ribosomal protein L32	6161	-0.1807
RPL35	RPL35	ribosomal protein L35	11224	-0.2609
RPL35A	RPL35A	ribosomal protein L35a	6165	-0.2391
RPL36	RPL36	ribosomal protein L36	25873	-0.3155
RPL36AL	RPL36AL	ribosomal protein L36a like	6166	-0.1435
RPL37	RPL37	ribosomal protein L37	6167	-0.2642
RPL37A	RPL37A	ribosomal protein L37a	6168	-0.1943
RPL4	RPL4	ribosomal protein L4	6124	-0.153
RPL5	RPL5	ribosomal protein L5	6125	-0.168
RPL7A	RPL7A	ribosomal protein L7a	6130	-0.1768
RPLP1	RPLP1	ribosomal protein lateral stalk subunit P1	6176	-0.3081
RPLP2	RPLP2	ribosomal protein lateral stalk subunit P2	6181	-0.3128
RPS10	RPS10	ribosomal protein S10	6204	-0.2388
RPS11	RPS11	ribosomal protein S11	6205	-0.2441
RPS12	RPS12	ribosomal protein S12	6206	-0.1833
RPS14	RPS14	ribosomal protein S14	6208	-0.1944
RPS15	RPS15	ribosomal protein S15	6209	-0.3076
RPS15A	RPS15A	ribosomal protein S15a	6210	-0.2085
RPS16	RPS16	ribosomal protein S16	6217	-0.3113
RPS17	RPS17	ribosomal protein S17	6218	-0.1932
RPS18	RPS18	ribosomal protein S18	6222	-0.2166
RPS19	RPS19	ribosomal protein S19	6223	-0.3251
RPS2	RPS2	ribosomal protein S2	6187	-0.1985
RPS20	RPS20	ribosomal protein S20	6224	-0.1655
RPS21	RPS21	ribosomal protein S21	6227	-0.2519
RPS25	RPS25	ribosomal protein S25	6230	-0.243
RPS27A	RPS27A	ribosomal protein S27a	6233	-0.1426
RPS29	RPS29	ribosomal protein S29	6235	-0.1542
RPS3	RPS3	ribosomal protein S3	6188	-0.2308
RPS4X	RPS4X	ribosomal protein S4 X-linked	6191	-0.1719
RPS5	RPS5	ribosomal protein S5	6193	-0.2193
RPS6	RPS6	ribosomal protein S6	6194	-0.1988
RPS7	RPS7	ribosomal protein S7	6201	-0.1573
RPS8	RPS8	ribosomal protein S8	6202	-0.2254
RPS9	RPS9	ribosomal protein S9	6203	-0.3492
UBA52	UBA52	ubiquitin A-52 residue ribosomal protein fusion product 1	7311	-0.2296
ID: hsa03013; Name: RNA transport
Size=123; leadingEdgeNum=54; enrichmentScore=0.39; normalizedEnrichmentScore=2.51; PValue=0.000e+0; FDR=0.000e+0
User ID	Gene Symbol	Gene Name	Entrez Gene	Score
CASC3	CASC3	CASC3, exon junction complex subunit	22794	0.1515
CYFIP1	CYFIP1	cytoplasmic FMR1 interacting protein 1	23191	0.1924
DDX20	DDX20	DEAD-box helicase 20	11218	0.212
EIF1AX	EIF1AX	eukaryotic translation initiation factor 1A X-linked	1964	0.2881
EIF2S1	EIF2S1	eukaryotic translation initiation factor 2 subunit alpha	1965	0.3167
EIF3A	EIF3A	eukaryotic translation initiation factor 3 subunit A	8661	0.2039
EIF3J	EIF3J	eukaryotic translation initiation factor 3 subunit J	8669	0.3527
EIF4A3	EIF4A3	eukaryotic translation initiation factor 4A3	9775	0.1463
EIF4E	EIF4E	eukaryotic translation initiation factor 4E	1977	1
EIF4G2	EIF4G2	eukaryotic translation initiation factor 4 gamma 2	1982	0.3224
EIF4G3	EIF4G3	eukaryotic translation initiation factor 4 gamma 3	8672	0.2003
EIF5	EIF5	eukaryotic translation initiation factor 5	1983	0.2667
FMR1	FMR1	fragile X mental retardation 1	2332	0.2619
GEMIN5	GEMIN5	gem nuclear organelle associated protein 5	25929	0.2946
KPNB1	KPNB1	karyopherin subunit beta 1	3837	0.3623
NCBP1	NCBP1	nuclear cap binding protein subunit 1	4686	0.3033
NMD3	NMD3	NMD3 ribosome export adaptor	51068	0.2555
NUP107	NUP107	nucleoporin 107	57122	0.1896
NUP153	NUP153	nucleoporin 153	9972	0.248
NUP155	NUP155	nucleoporin 155	9631	0.2924
NUP160	NUP160	nucleoporin 160	23279	0.1922
NUP188	NUP188	nucleoporin 188	23511	0.1728
NUP205	NUP205	nucleoporin 205	23165	0.2646
NUP35	NUP35	nucleoporin 35	129401	0.2388
NUP37	NUP37	nucleoporin 37	79023	0.1724
NUP43	NUP43	nucleoporin 43	348995	0.196
NUP50	NUP50	nucleoporin 50	10762	0.2524
NUP54	NUP54	nucleoporin 54	53371	0.3489
NUP98	NUP98	nucleoporin 98	4928	0.2068
NXT2	NXT2	nuclear transport factor 2 like export factor 2	55916	0.1497
PABPC3	PABPC3	poly(A) binding protein cytoplasmic 3	5042	0.1494
PAIP1	PAIP1	poly(A) binding protein interacting protein 1	10605	0.3123
PHAX	PHAX	phosphorylated adaptor for RNA export	51808	0.3496
POP1	POP1	POP1 homolog, ribonuclease P/MRP subunit	10940	0.2406
PRMT5	PRMT5	protein arginine methyltransferase 5	10419	0.1808
RAN	RAN	RAN, member RAS oncogene family	5901	0.2043
RANBP2	RANBP2	RAN binding protein 2	5903	0.2946
RGPD3	RGPD3	RANBP2-like and GRIP domain containing 3	653489	0.1965
RGPD4	RGPD4	RANBP2-like and GRIP domain containing 4	285190	0.2049
RPP14	RPP14	ribonuclease P/MRP subunit p14	11102	0.1586
SEH1L	SEH1L	SEH1 like nucleoporin	81929	0.1652
SMN1	SMN1	survival of motor neuron 1, telomeric	6606	0.1746
SMN2	SMN2	survival of motor neuron 2, centromeric	6607	0.202
SRRM1	SRRM1	serine and arginine repetitive matrix 1	10250	0.1544
STRAP	STRAP	serine/threonine kinase receptor associated protein	11171	0.2454
SUMO1	SUMO1	small ubiquitin-like modifier 1	7341	0.1766
SUMO2	SUMO2	undefined	6613	0.1998
TGS1	TGS1	trimethylguanosine synthase 1	96764	0.2464
THOC2	THOC2	THO complex 2	57187	0.2836
TRNT1	TRNT1	tRNA nucleotidyl transferase 1	51095	0.313
UPF2	UPF2	UPF2, regulator of nonsense mediated mRNA decay	26019	0.1568
XPO1	XPO1	exportin 1	7514	0.3166
XPO5	XPO5	exportin 5	57510	0.1579
XPOT	XPOT	exportin for tRNA	11260	0.3023
ID: hsa03015; Name: mRNA surveillance pathway
Size=69; leadingEdgeNum=29; enrichmentScore=0.33; normalizedEnrichmentScore=1.89; PValue=0.000e+0; FDR=3.990e-2
User ID	Gene Symbol	Gene Name	Entrez Gene	Score
CASC3	CASC3	CASC3, exon junction complex subunit	22794	0.1515
CPSF2	CPSF2	cleavage and polyadenylation specific factor 2	53981	0.3733
CPSF6	CPSF6	cleavage and polyadenylation specific factor 6	11052	0.2964
CSTF1	CSTF1	cleavage stimulation factor subunit 1	1477	0.1597
CSTF2T	CSTF2T	cleavage stimulation factor subunit 2 tau variant	23283	0.1741
CSTF3	CSTF3	cleavage stimulation factor subunit 3	1479	0.2493
EIF4A3	EIF4A3	eukaryotic translation initiation factor 4A3	9775	0.1463
ETF1	ETF1	eukaryotic translation termination factor 1	2107	0.3704
FIP1L1	FIP1L1	factor interacting with PAPOLA and CPSF1	81608	0.3735
GSPT1	GSPT1	G1 to S phase transition 1	2935	0.3338
HBS1L	HBS1L	HBS1 like translational GTPase	10767	0.2516
MSI2	MSI2	musashi RNA binding protein 2	124540	0.2109
NCBP1	NCBP1	nuclear cap binding protein subunit 1	4686	0.3033
NUDT21	NUDT21	nudix hydrolase 21	11051	0.2509
NXT2	NXT2	nuclear transport factor 2 like export factor 2	55916	0.1497
PABPC3	PABPC3	poly(A) binding protein cytoplasmic 3	5042	0.1494
PAPOLA	PAPOLA	poly(A) polymerase alpha	10914	0.3376
PAPOLG	PAPOLG	poly(A) polymerase gamma	64895	0.2305
PPP1CB	PPP1CB	protein phosphatase 1 catalytic subunit beta	5500	0.1624
PPP1CC	PPP1CC	protein phosphatase 1 catalytic subunit gamma	5501	0.3654
PPP2CA	PPP2CA	protein phosphatase 2 catalytic subunit alpha	5515	0.2989
PPP2R5C	PPP2R5C	protein phosphatase 2 regulatory subunit B'gamma	5527	0.1764
PPP2R5E	PPP2R5E	protein phosphatase 2 regulatory subunit B'epsilon	5529	0.2812
RNGTT	RNGTT	RNA guanylyltransferase and 5'-phosphatase	8732	0.2049
RNMT	RNMT	RNA guanine-7 methyltransferase	8731	0.1622
SMG1	SMG1	SMG1, nonsense mediated mRNA decay associated PI3K related kinase	23049	0.2212
SMG7	SMG7	SMG7, nonsense mediated mRNA decay factor	9887	0.1958
SRRM1	SRRM1	serine and arginine repetitive matrix 1	10250	0.1544
UPF2	UPF2	UPF2, regulator of nonsense mediated mRNA decay	26019	0.1568
ID: hsa03018; Name: RNA degradation
Size=55; leadingEdgeNum=25; enrichmentScore=0.36; normalizedEnrichmentScore=1.89; PValue=2.387e-3; FDR=4.401e-2
User ID	Gene Symbol	Gene Name	Entrez Gene	Score
C1D	C1D	C1D nuclear receptor corepressor	10438	0.2125
CNOT1	CNOT1	CCR4-NOT transcription complex subunit 1	23019	0.2098
CNOT2	CNOT2	CCR4-NOT transcription complex subunit 2	4848	0.1883
CNOT4	CNOT4	CCR4-NOT transcription complex subunit 4	4850	0.1579
CNOT6	CNOT6	CCR4-NOT transcription complex subunit 6	57472	0.3671
CNOT6L	CNOT6L	CCR4-NOT transcription complex subunit 6 like	246175	0.3923
CNOT8	CNOT8	CCR4-NOT transcription complex subunit 8	9337	0.1842
DCP1A	DCP1A	decapping mRNA 1A	55802	0.197
DCP2	DCP2	decapping mRNA 2	167227	0.2422
DDX6	DDX6	DEAD-box helicase 6	1656	0.1918
DHX36	DHX36	DEAH-box helicase 36	170506	0.2479
DIS3	DIS3	DIS3 homolog, exosome endoribonuclease and 3'-5' exoribonuclease	22894	0.2281
DIS3L	DIS3L	DIS3 like exosome 3'-5' exoribonuclease	115752	0.2025
EXOSC9	EXOSC9	exosome component 9	5393	0.3297
HSPA9	HSPA9	heat shock protein family A (Hsp70) member 9	3313	0.3716
HSPD1	HSPD1	heat shock protein family D (Hsp60) member 1	3329	0.2864
LSM1	LSM1	LSM1 homolog, mRNA degradation associated	27257	0.1645
PABPC3	PABPC3	poly(A) binding protein cytoplasmic 3	5042	0.1494
PAN3	PAN3	poly(A) specific ribonuclease subunit PAN3	255967	0.1795
PNPT1	PNPT1	polyribonucleotide nucleotidyltransferase 1	87178	0.2666
TOB1	TOB1	transducer of ERBB2, 1	10140	0.3054
TTC37	TTC37	tetratricopeptide repeat domain 37	9652	0.2562
WDR61	WDR61	WD repeat domain 61	80349	0.1491
XRN1	XRN1	5'-3' exoribonuclease 1	54464	0.1482
XRN2	XRN2	5'-3' exoribonuclease 2	22803	0.2935
ID: hsa03060; Name: Protein export
Size=14; leadingEdgeNum=9; enrichmentScore=0.61; normalizedEnrichmentScore=2.12; PValue=0.000e+0; FDR=7.517e-3
User ID	Gene Symbol	Gene Name	Entrez Gene	Score
SEC61A2	SEC61A2	Sec61 translocon alpha 2 subunit	55176	0.1746
SEC62	SEC62	SEC62 homolog, preprotein translocation factor	7095	0.2182
SEC63	SEC63	SEC63 homolog, protein translocation regulator	11231	0.158
SPCS3	SPCS3	signal peptidase complex subunit 3	60559	0.3474
SRP19	SRP19	signal recognition particle 19	6728	0.1491
SRP54	SRP54	signal recognition particle 54	6729	0.3195
SRP68	SRP68	signal recognition particle 68	6730	0.2244
SRP72	SRP72	signal recognition particle 72	6731	0.5111
SRP9	SRP9	signal recognition particle 9	6726	0.162
ID: hsa03460; Name: Fanconi anemia pathway
Size=35; leadingEdgeNum=23; enrichmentScore=0.47; normalizedEnrichmentScore=2.21; PValue=0.000e+0; FDR=2.711e-3
User ID	Gene Symbol	Gene Name	Entrez Gene	Score
ATR	ATR	ATR serine/threonine kinase	545	0.1975
BLM	BLM	BLM RecQ like helicase	641	0.1881
BRCA1	BRCA1	BRCA1, DNA repair associated	672	0.2568
BRCA2	BRCA2	BRCA2, DNA repair associated	675	0.2809
BRIP1	BRIP1	BRCA1 interacting protein C-terminal helicase 1	83990	0.2704
EME1	EME1	essential meiotic structure-specific endonuclease 1	146956	0.1407
ERCC4	ERCC4	ERCC excision repair 4, endonuclease catalytic subunit	2072	0.3039
FANCB	FANCB	FA complementation group B	2187	0.157
FANCD2	FANCD2	FA complementation group D2	2177	0.198
FANCF	FANCF	FA complementation group F	2188	0.1667
FANCI	FANCI	FA complementation group I	55215	0.1901
FANCM	FANCM	FA complementation group M	57697	0.2696
MLH1	MLH1	mutL homolog 1	4292	0.215
PALB2	PALB2	partner and localizer of BRCA2	79728	0.215
POLI	POLI	DNA polymerase iota	11201	0.1746
POLK	POLK	DNA polymerase kappa	51426	0.2362
RAD51	RAD51	RAD51 recombinase	5888	0.1833
RAD51C	RAD51C	RAD51 paralog C	5889	0.1579
REV3L	REV3L	REV3 like, DNA directed polymerase zeta catalytic subunit	5980	0.1458
RMI1	RMI1	RecQ mediated genome instability 1	80010	0.2945
UBE2T	UBE2T	ubiquitin conjugating enzyme E2 T	29089	0.1592
USP1	USP1	ubiquitin specific peptidase 1	7398	0.1685
WDR48	WDR48	WD repeat domain 48	57599	0.2401
ID: hsa04060; Name: Cytokine-cytokine receptor interaction
Size=170; leadingEdgeNum=114; enrichmentScore=-0.31; normalizedEnrichmentScore=-1.98; PValue=0.000e+0; FDR=2.460e-2
User ID	Gene Symbol	Gene Name	Entrez Gene	Score
ACVRL1	ACVRL1	activin A receptor like type 1	94	-0.2376
AMH	AMH	anti-Mullerian hormone	268	-0.15
BMP2	BMP2	bone morphogenetic protein 2	650	-0.1179
BMP6	BMP6	bone morphogenetic protein 6	654	-0.1716
CCL14	CCL14	C-C motif chemokine ligand 14	6358	-0.1322
CCL16	CCL16	C-C motif chemokine ligand 16	6360	-0.1428
CCL17	CCL17	C-C motif chemokine ligand 17	6361	-0.1628
CCL19	CCL19	C-C motif chemokine ligand 19	6363	-0.1675
CCL21	CCL21	C-C motif chemokine ligand 21	6366	-0.1076
CCL22	CCL22	C-C motif chemokine ligand 22	6367	-0.135
CCL23	CCL23	C-C motif chemokine ligand 23	6368	-0.1182
CCL25	CCL25	C-C motif chemokine ligand 25	6370	-0.0995
CCL26	CCL26	C-C motif chemokine ligand 26	10344	-0.1099
CCL27	CCL27	C-C motif chemokine ligand 27	10850	-0.1387
CCL28	CCL28	C-C motif chemokine ligand 28	56477	-0.1439
CCL5	CCL5	C-C motif chemokine ligand 5	6352	-0.1426
CCR10	CCR10	C-C motif chemokine receptor 10	2826	-0.2996
CCR7	CCR7	C-C motif chemokine receptor 7	1236	-0.1168
CD27	CD27	CD27 molecule	939	-0.1861
CD4	CD4	CD4 molecule	920	-0.1434
CD40	CD40	CD40 molecule	958	-0.2373
CD40LG	CD40LG	CD40 ligand	959	-0.0998
CD70	CD70	CD70 molecule	970	-0.1721
CLCF1	CLCF1	cardiotrophin like cytokine factor 1	23529	-0.193
CSF1	CSF1	colony stimulating factor 1	1435	-0.1577
CSF1R	CSF1R	colony stimulating factor 1 receptor	1436	-0.166
CSF2	CSF2	colony stimulating factor 2	1437	-0.1003
CSF2RA	CSF2RA	colony stimulating factor 2 receptor alpha subunit	1438	-0.1781
CSF2RB	CSF2RB	colony stimulating factor 2 receptor beta common subunit	1439	-0.0949
CTF1	CTF1	cardiotrophin 1	1489	-0.2349
CX3CL1	CX3CL1	C-X3-C motif chemokine ligand 1	6376	-0.191
CXCL1	CXCL1	C-X-C motif chemokine ligand 1	2919	-0.1061
CXCL14	CXCL14	C-X-C motif chemokine ligand 14	9547	-0.0965
CXCL16	CXCL16	C-X-C motif chemokine ligand 16	58191	-0.2061
CXCL2	CXCL2	C-X-C motif chemokine ligand 2	2920	-0.114
CXCL3	CXCL3	C-X-C motif chemokine ligand 3	2921	-0.1002
CXCR3	CXCR3	C-X-C motif chemokine receptor 3	2833	-0.1784
CXCR5	CXCR5	C-X-C motif chemokine receptor 5	643	-0.1977
EDAR	EDAR	ectodysplasin A receptor	10913	-0.1677
EPOR	EPOR	erythropoietin receptor	2057	-0.1626
GDF10	GDF10	growth differentiation factor 10	2662	-0.1491
GDF5	GDF5	growth differentiation factor 5	8200	-0.2923
GDF7	GDF7	growth differentiation factor 7	151449	-0.1165
GDF9	GDF9	growth differentiation factor 9	2661	-0.1064
GH1	GH1	growth hormone 1	2688	-0.2113
IFNA10	IFNA10	interferon alpha 10	3446	-0.098
IFNAR2	IFNAR2	interferon alpha and beta receptor subunit 2	3455	-0.099
IFNE	IFNE	interferon epsilon	338376	-0.1158
IFNGR2	IFNGR2	interferon gamma receptor 2	3460	-0.1287
IL10RA	IL10RA	interleukin 10 receptor subunit alpha	3587	-0.1381
IL10RB	IL10RB	interleukin 10 receptor subunit beta	3588	-0.1854
IL11	IL11	interleukin 11	3589	-0.1532
IL11RA	IL11RA	interleukin 11 receptor subunit alpha	3590	-0.3564
IL12A	IL12A	interleukin 12A	3592	-0.1732
IL12B	IL12B	interleukin 12B	3593	-0.1016
IL12RB1	IL12RB1	interleukin 12 receptor subunit beta 1	3594	-0.1261
IL15RA	IL15RA	interleukin 15 receptor subunit alpha	3601	-0.1595
IL16	IL16	interleukin 16	3603	-0.182
IL17B	IL17B	interleukin 17B	27190	-0.2041
IL17D	IL17D	interleukin 17D	53342	-0.1343
IL17RC	IL17RC	interleukin 17 receptor C	84818	-0.2624
IL17RE	IL17RE	interleukin 17 receptor E	132014	-0.2082
IL18	IL18	interleukin 18	3606	-0.1842
IL18RAP	IL18RAP	interleukin 18 receptor accessory protein	8807	-0.1022
IL1R2	IL1R2	interleukin 1 receptor type 2	7850	-0.1462
IL20RB	IL20RB	interleukin 20 receptor subunit beta	53833	-0.1807
IL21R	IL21R	interleukin 21 receptor	50615	-0.1465
IL22RA1	IL22RA1	interleukin 22 receptor subunit alpha 1	58985	-0.1131
IL23A	IL23A	interleukin 23 subunit alpha	51561	-0.1447
IL25	IL25	interleukin 25	64806	-0.1177
IL27RA	IL27RA	interleukin 27 receptor subunit alpha	9466	-0.2162
IL2RG	IL2RG	interleukin 2 receptor subunit gamma	3561	-0.1238
IL32	IL32	interleukin 32	9235	-0.2178
IL34	IL34	interleukin 34	146433	-0.3401
IL3RA	IL3RA	interleukin 3 receptor subunit alpha	3563	-0.2202
IL4R	IL4R	interleukin 4 receptor	3566	-0.1926
IL9R	IL9R	interleukin 9 receptor	3581	-0.1083
INHBB	INHBB	inhibin subunit beta B	3625	-0.1432
INHBE	INHBE	inhibin subunit beta E	83729	-0.0997
LEP	LEP	leptin	3952	-0.1117
LIF	LIF	LIF, interleukin 6 family cytokine	3976	-0.1811
LTA	LTA	lymphotoxin alpha	4049	-0.1157
LTB	LTB	lymphotoxin beta	4050	-0.297
LTBR	LTBR	lymphotoxin beta receptor	4055	-0.1575
MPL	MPL	MPL proto-oncogene, thrombopoietin receptor	4352	-0.2145
NGF	NGF	nerve growth factor	4803	-0.1806
NGFR	NGFR	nerve growth factor receptor	4804	-0.1725
NODAL	NODAL	nodal growth differentiation factor	4838	-0.1663
RELT	RELT	RELT, TNF receptor	84957	-0.1945
TGFB1	TGFB1	transforming growth factor beta 1	7040	-0.2479
TGFB2	TGFB2	transforming growth factor beta 2	7042	-0.1073
TNF	TNF	tumor necrosis factor	7124	-0.1695
TNFRSF10B	TNFRSF10B	TNF receptor superfamily member 10b	8795	-0.1658
TNFRSF10C	TNFRSF10C	TNF receptor superfamily member 10c	8794	-0.1381
TNFRSF10D	TNFRSF10D	TNF receptor superfamily member 10d	8793	-0.1431
TNFRSF12A	TNFRSF12A	TNF receptor superfamily member 12A	51330	-0.221
TNFRSF13B	TNFRSF13B	TNF receptor superfamily member 13B	23495	-0.2017
TNFRSF13C	TNFRSF13C	TNF receptor superfamily member 13C	115650	-0.1826
TNFRSF14	TNFRSF14	TNF receptor superfamily member 14	8764	-0.3654
TNFRSF17	TNFRSF17	TNF receptor superfamily member 17	608	-0.1217
TNFRSF18	TNFRSF18	TNF receptor superfamily member 18	8784	-0.2033
TNFRSF1A	TNFRSF1A	TNF receptor superfamily member 1A	7132	-0.23
TNFRSF1B	TNFRSF1B	TNF receptor superfamily member 1B	7133	-0.2108
TNFRSF25	TNFRSF25	TNF receptor superfamily member 25	8718	-0.3411
TNFRSF4	TNFRSF4	TNF receptor superfamily member 4	7293	-0.3529
TNFRSF6B	TNFRSF6B	TNF receptor superfamily member 6b	8771	-0.2981
TNFRSF8	TNFRSF8	TNF receptor superfamily member 8	943	-0.1972
TNFSF10	TNFSF10	TNF superfamily member 10	8743	-0.1175
TNFSF12	TNFSF12	TNF superfamily member 12	8742	-0.3596
TNFSF13	TNFSF13	TNF superfamily member 13	8741	-0.15
TNFSF14	TNFSF14	TNF superfamily member 14	8740	-0.1816
TNFSF9	TNFSF9	TNF superfamily member 9	8744	-0.1161
XCL1	XCL1	X-C motif chemokine ligand 1	6375	-0.0952
XCL2	XCL2	X-C motif chemokine ligand 2	6846	-0.114
ID: hsa04110; Name: Cell cycle
Size=90; leadingEdgeNum=47; enrichmentScore=0.42; normalizedEnrichmentScore=2.49; PValue=0.000e+0; FDR=0.000e+0
User ID	Gene Symbol	Gene Name	Entrez Gene	Score
ANAPC1	ANAPC1	anaphase promoting complex subunit 1	64682	0.2738
ANAPC10	ANAPC10	anaphase promoting complex subunit 10	10393	0.4186
ANAPC7	ANAPC7	anaphase promoting complex subunit 7	51434	0.2025
ATR	ATR	ATR serine/threonine kinase	545	0.1975
BUB1	BUB1	BUB1 mitotic checkpoint serine/threonine kinase	699	0.2226
BUB1B	BUB1B	BUB1 mitotic checkpoint serine/threonine kinase B	701	0.2586
BUB3	BUB3	BUB3, mitotic checkpoint protein	9184	0.198
CCNA2	CCNA2	cyclin A2	890	0.3133
CCNB1	CCNB1	cyclin B1	891	0.1988
CCNB2	CCNB2	cyclin B2	9133	0.1539
CCND1	CCND1	cyclin D1	595	0.1984
CCNE2	CCNE2	cyclin E2	9134	0.2828
CDC14A	CDC14A	cell division cycle 14A	8556	0.156
CDC23	CDC23	cell division cycle 23	8697	0.3194
CDC25A	CDC25A	cell division cycle 25A	993	0.1545
CDC25C	CDC25C	cell division cycle 25C	995	0.1603
CDC27	CDC27	cell division cycle 27	996	0.3892
CDC6	CDC6	cell division cycle 6	990	0.2237
CDC7	CDC7	cell division cycle 7	8317	0.1649
CDK1	CDK1	cyclin dependent kinase 1	983	0.212
DBF4	DBF4	DBF4 zinc finger	10926	0.1563
E2F5	E2F5	E2F transcription factor 5	1875	0.3291
EP300	EP300	E1A binding protein p300	2033	0.208
ESPL1	ESPL1	extra spindle pole bodies like 1, separase	9700	0.1488
GSK3B	GSK3B	glycogen synthase kinase 3 beta	2932	0.2648
MAD2L1	MAD2L1	mitotic arrest deficient 2 like 1	4085	0.4163
MCM4	MCM4	minichromosome maintenance complex component 4	4173	0.1989
MDM2	MDM2	MDM2 proto-oncogene	4193	0.331
PCNA	PCNA	proliferating cell nuclear antigen	5111	0.1446
PRKDC	PRKDC	protein kinase, DNA-activated, catalytic subunit	5591	0.2841
RAD21	RAD21	RAD21 cohesin complex component	5885	0.3028
RB1	RB1	RB transcriptional corepressor 1	5925	0.2462
RBL1	RBL1	RB transcriptional corepressor like 1	5933	0.2104
RBL2	RBL2	RB transcriptional corepressor like 2	5934	0.2279
SKP1	SKP1	S-phase kinase associated protein 1	6500	0.254
SMAD2	SMAD2	SMAD family member 2	4087	0.2297
SMAD4	SMAD4	SMAD family member 4	4089	0.1607
SMC1A	SMC1A	structural maintenance of chromosomes 1A	8243	0.219
SMC3	SMC3	structural maintenance of chromosomes 3	9126	0.2597
STAG1	STAG1	stromal antigen 1	10274	0.1955
STAG2	STAG2	stromal antigen 2	10735	0.2961
TTK	TTK	TTK protein kinase	7272	0.1631
WEE1	WEE1	WEE1 G2 checkpoint kinase	7465	0.2181
YWHAB	YWHAB	tyrosine 3-monooxygenase/tryptophan 5-monooxygenase activation protein beta	7529	0.3105
YWHAG	YWHAG	tyrosine 3-monooxygenase/tryptophan 5-monooxygenase activation protein gamma	7532	0.3144
YWHAQ	YWHAQ	tyrosine 3-monooxygenase/tryptophan 5-monooxygenase activation protein theta	10971	0.2115
YWHAZ	YWHAZ	tyrosine 3-monooxygenase/tryptophan 5-monooxygenase activation protein zeta	7534	0.3636
ID: hsa04114; Name: Oocyte meiosis
Size=81; leadingEdgeNum=40; enrichmentScore=0.44; normalizedEnrichmentScore=2.60; PValue=0.000e+0; FDR=0.000e+0
User ID	Gene Symbol	Gene Name	Entrez Gene	Score
ANAPC1	ANAPC1	anaphase promoting complex subunit 1	64682	0.2738
ANAPC10	ANAPC10	anaphase promoting complex subunit 10	10393	0.4186
ANAPC7	ANAPC7	anaphase promoting complex subunit 7	51434	0.2025
AR	AR	androgen receptor	367	0.1861
AURKA	AURKA	aurora kinase A	6790	0.1978
BUB1	BUB1	BUB1 mitotic checkpoint serine/threonine kinase	699	0.2226
CALM1	CALM1	calmodulin 1	801	0.1963
CCNB1	CCNB1	cyclin B1	891	0.1988
CCNB2	CCNB2	cyclin B2	9133	0.1539
CCNE2	CCNE2	cyclin E2	9134	0.2828
CDC23	CDC23	cell division cycle 23	8697	0.3194
CDC25C	CDC25C	cell division cycle 25C	995	0.1603
CDC27	CDC27	cell division cycle 27	996	0.3892
CDK1	CDK1	cyclin dependent kinase 1	983	0.212
CPEB2	CPEB2	cytoplasmic polyadenylation element binding protein 2	132864	0.2393
CPEB4	CPEB4	cytoplasmic polyadenylation element binding protein 4	80315	0.2751
ESPL1	ESPL1	extra spindle pole bodies like 1, separase	9700	0.1488
FBXO5	FBXO5	F-box protein 5	26271	0.231
FBXW11	FBXW11	F-box and WD repeat domain containing 11	23291	0.3515
ITPR1	ITPR1	inositol 1,4,5-trisphosphate receptor type 1	3708	0.161
MAD2L1	MAD2L1	mitotic arrest deficient 2 like 1	4085	0.4163
MAP2K1	MAP2K1	mitogen-activated protein kinase kinase 1	5604	0.1903
MAPK1	MAPK1	mitogen-activated protein kinase 1	5594	0.3252
PPP1CB	PPP1CB	protein phosphatase 1 catalytic subunit beta	5500	0.1624
PPP1CC	PPP1CC	protein phosphatase 1 catalytic subunit gamma	5501	0.3654
PPP2CA	PPP2CA	protein phosphatase 2 catalytic subunit alpha	5515	0.2989
PPP2R5C	PPP2R5C	protein phosphatase 2 regulatory subunit B'gamma	5527	0.1764
PPP2R5E	PPP2R5E	protein phosphatase 2 regulatory subunit B'epsilon	5529	0.2812
PPP3CA	PPP3CA	protein phosphatase 3 catalytic subunit alpha	5530	0.2184
PPP3CB	PPP3CB	protein phosphatase 3 catalytic subunit beta	5532	0.2447
PPP3R1	PPP3R1	protein phosphatase 3 regulatory subunit B, alpha	5534	0.2682
RPS6KA6	RPS6KA6	ribosomal protein S6 kinase A6	27330	0.2051
SKP1	SKP1	S-phase kinase associated protein 1	6500	0.254
SLK	SLK	STE20 like kinase	9748	0.2787
SMC1A	SMC1A	structural maintenance of chromosomes 1A	8243	0.219
SMC3	SMC3	structural maintenance of chromosomes 3	9126	0.2597
YWHAB	YWHAB	tyrosine 3-monooxygenase/tryptophan 5-monooxygenase activation protein beta	7529	0.3105
YWHAG	YWHAG	tyrosine 3-monooxygenase/tryptophan 5-monooxygenase activation protein gamma	7532	0.3144
YWHAQ	YWHAQ	tyrosine 3-monooxygenase/tryptophan 5-monooxygenase activation protein theta	10971	0.2115
YWHAZ	YWHAZ	tyrosine 3-monooxygenase/tryptophan 5-monooxygenase activation protein zeta	7534	0.3636
ID: hsa04120; Name: Ubiquitin mediated proteolysis
Size=116; leadingEdgeNum=47; enrichmentScore=0.44; normalizedEnrichmentScore=2.80; PValue=0.000e+0; FDR=0.000e+0
User ID	Gene Symbol	Gene Name	Entrez Gene	Score
ANAPC1	ANAPC1	anaphase promoting complex subunit 1	64682	0.2738
ANAPC10	ANAPC10	anaphase promoting complex subunit 10	10393	0.4186
ANAPC7	ANAPC7	anaphase promoting complex subunit 7	51434	0.2025
BIRC6	BIRC6	baculoviral IAP repeat containing 6	57448	0.3069
BRCA1	BRCA1	BRCA1, DNA repair associated	672	0.2568
CDC23	CDC23	cell division cycle 23	8697	0.3194
CDC27	CDC27	cell division cycle 27	996	0.3892
CUL2	CUL2	cullin 2	8453	0.2884
CUL3	CUL3	cullin 3	8452	0.4152
CUL4B	CUL4B	cullin 4B	8450	0.2084
CUL5	CUL5	cullin 5	8065	0.2084
ERCC8	ERCC8	ERCC excision repair 8, CSA ubiquitin ligase complex subunit	1161	0.3116
FBXW11	FBXW11	F-box and WD repeat domain containing 11	23291	0.3515
FBXW7	FBXW7	F-box and WD repeat domain containing 7	55294	0.204
HERC3	HERC3	HECT and RLD domain containing E3 ubiquitin protein ligase 3	8916	0.1982
HERC4	HERC4	HECT and RLD domain containing E3 ubiquitin protein ligase 4	26091	0.2218
HUWE1	HUWE1	HECT, UBA and WWE domain containing 1, E3 ubiquitin protein ligase	10075	0.1977
ITCH	ITCH	itchy E3 ubiquitin protein ligase	83737	0.3325
MDM2	MDM2	MDM2 proto-oncogene	4193	0.331
NEDD4	NEDD4	neural precursor cell expressed, developmentally down-regulated 4, E3 ubiquitin protein ligase	4734	0.2153
PIAS1	PIAS1	protein inhibitor of activated STAT 1	8554	0.197
PIAS2	PIAS2	protein inhibitor of activated STAT 2	9063	0.1971
RCHY1	RCHY1	ring finger and CHY zinc finger domain containing 1	25898	0.4703
SKP1	SKP1	S-phase kinase associated protein 1	6500	0.254
TRIM32	TRIM32	tripartite motif containing 32	22954	0.194
TRIM37	TRIM37	tripartite motif containing 37	4591	0.3358
TRIP12	TRIP12	thyroid hormone receptor interactor 12	9320	0.2906
UBA6	UBA6	ubiquitin like modifier activating enzyme 6	55236	0.5084
UBE2A	UBE2A	ubiquitin conjugating enzyme E2 A	7319	0.2244
UBE2D1	UBE2D1	ubiquitin conjugating enzyme E2 D1	7321	0.2023
UBE2D3	UBE2D3	ubiquitin conjugating enzyme E2 D3	7323	0.6711
UBE2E1	UBE2E1	ubiquitin conjugating enzyme E2 E1	7324	0.2379
UBE2G1	UBE2G1	ubiquitin conjugating enzyme E2 G1	7326	0.3024
UBE2H	UBE2H	ubiquitin conjugating enzyme E2 H	7328	0.2754
UBE2K	UBE2K	ubiquitin conjugating enzyme E2 K	3093	0.5593
UBE2N	UBE2N	ubiquitin conjugating enzyme E2 N	7334	0.3164
UBE2NL	UBE2NL	ubiquitin conjugating enzyme E2 N like (gene/pseudogene)	389898	0.2191
UBE2Q2	UBE2Q2	ubiquitin conjugating enzyme E2 Q2	92912	0.2167
UBE2W	UBE2W	ubiquitin conjugating enzyme E2 W	55284	0.483
UBE2Z	UBE2Z	ubiquitin conjugating enzyme E2 Z	65264	0.2718
UBE3A	UBE3A	ubiquitin protein ligase E3A	7337	0.3748
UBE3B	UBE3B	ubiquitin protein ligase E3B	89910	0.2206
UBE3C	UBE3C	ubiquitin protein ligase E3C	9690	0.2096
UBR5	UBR5	ubiquitin protein ligase E3 component n-recognin 5	51366	0.3368
VHL	VHL	von Hippel-Lindau tumor suppressor	7428	0.2704
WWP1	WWP1	WW domain containing E3 ubiquitin protein ligase 1	11059	0.3515
XIAP	XIAP	X-linked inhibitor of apoptosis	331	0.3128
ID: hsa04141; Name: Protein processing in endoplasmic reticulum
Size=129; leadingEdgeNum=55; enrichmentScore=0.35; normalizedEnrichmentScore=2.25; PValue=0.000e+0; FDR=2.487e-3
User ID	Gene Symbol	Gene Name	Entrez Gene	Score
AMFR	AMFR	autocrine motility factor receptor	267	0.1616
ATF6	ATF6	activating transcription factor 6	22926	0.1968
CANX	CANX	calnexin	821	0.3017
DERL1	DERL1	derlin 1	79139	0.2862
DNAJA1	DNAJA1	DnaJ heat shock protein family (Hsp40) member A1	3301	0.1749
DNAJA2	DNAJA2	DnaJ heat shock protein family (Hsp40) member A2	10294	0.2368
DNAJC10	DNAJC10	DnaJ heat shock protein family (Hsp40) member C10	54431	0.3515
DNAJC3	DNAJC3	DnaJ heat shock protein family (Hsp40) member C3	5611	0.2272
EDEM1	EDEM1	ER degradation enhancing alpha-mannosidase like protein 1	9695	0.2327
EDEM3	EDEM3	ER degradation enhancing alpha-mannosidase like protein 3	80267	0.1604
EIF2AK2	EIF2AK2	eukaryotic translation initiation factor 2 alpha kinase 2	5610	0.2019
EIF2AK3	EIF2AK3	eukaryotic translation initiation factor 2 alpha kinase 3	9451	0.1853
EIF2AK4	EIF2AK4	eukaryotic translation initiation factor 2 alpha kinase 4	440275	0.2227
EIF2S1	EIF2S1	eukaryotic translation initiation factor 2 subunit alpha	1965	0.3167
ERLEC1	ERLEC1	endoplasmic reticulum lectin 1	27248	0.2558
HSP90AA1	HSP90AA1	heat shock protein 90 alpha family class A member 1	3320	0.2924
HSP90AB1	HSP90AB1	heat shock protein 90 alpha family class B member 1	3326	0.2161
HSPA4L	HSPA4L	heat shock protein family A (Hsp70) member 4 like	22824	0.2902
HSPA8	HSPA8	heat shock protein family A (Hsp70) member 8	3312	0.2817
HSPH1	HSPH1	heat shock protein family H (Hsp110) member 1	10808	0.3029
LMAN1	LMAN1	lectin, mannose binding 1	3998	0.297
MAN1A1	MAN1A1	mannosidase alpha class 1A member 1	4121	0.2224
MAN1A2	MAN1A2	mannosidase alpha class 1A member 2	10905	0.2418
MAPK8	MAPK8	mitogen-activated protein kinase 8	5599	0.2233
MAPK9	MAPK9	mitogen-activated protein kinase 9	5601	0.2239
MBTPS2	MBTPS2	membrane bound transcription factor peptidase, site 2	51360	0.3447
NFE2L2	NFE2L2	nuclear factor, erythroid 2 like 2	4780	0.195
NGLY1	NGLY1	N-glycanase 1	55768	0.1884
PLAA	PLAA	phospholipase A2 activating protein	9373	0.1681
RAD23B	RAD23B	RAD23 homolog B, nucleotide excision repair protein	5887	0.387
RPN2	RPN2	ribophorin II	6185	0.1717
SAR1A	SAR1A	secretion associated Ras related GTPase 1A	56681	0.197
SAR1B	SAR1B	secretion associated Ras related GTPase 1B	51128	0.2733
SEC23B	SEC23B	Sec23 homolog B, coat complex II component	10483	0.2906
SEC24A	SEC24A	SEC24 homolog A, COPII coat complex component	10802	0.3021
SEC24B	SEC24B	SEC24 homolog B, COPII coat complex component	10427	0.5655
SEC24D	SEC24D	SEC24 homolog D, COPII coat complex component	9871	0.3082
SEC31A	SEC31A	SEC31 homolog A, COPII coat complex component	22872	0.3101
SEC61A2	SEC61A2	Sec61 translocon alpha 2 subunit	55176	0.1746
SEC62	SEC62	SEC62 homolog, preprotein translocation factor	7095	0.2182
SEC63	SEC63	SEC63 homolog, protein translocation regulator	11231	0.158
SEL1L	SEL1L	SEL1L, ERAD E3 ligase adaptor subunit	6400	0.2087
SKP1	SKP1	S-phase kinase associated protein 1	6500	0.254
SSR1	SSR1	signal sequence receptor subunit 1	6745	0.2174
STT3B	STT3B	STT3B, catalytic subunit of the oligosaccharyltransferase complex	201595	0.3487
SVIP	SVIP	small VCP interacting protein	258010	0.1576
TRAM1	TRAM1	translocation associated membrane protein 1	23471	0.304
UBE2D1	UBE2D1	ubiquitin conjugating enzyme E2 D1	7321	0.2023
UBE2D3	UBE2D3	ubiquitin conjugating enzyme E2 D3	7323	0.6711
UBE2G1	UBE2G1	ubiquitin conjugating enzyme E2 G1	7326	0.3024
UBQLN1	UBQLN1	ubiquilin 1	29979	0.418
UBQLN2	UBQLN2	ubiquilin 2	29978	0.2124
UGGT1	UGGT1	UDP-glucose glycoprotein glucosyltransferase 1	56886	0.2216
UGGT2	UGGT2	UDP-glucose glycoprotein glucosyltransferase 2	55757	0.2003
XBP1	XBP1	X-box binding protein 1	7494	0.2175
ID: hsa04514; Name: Cell adhesion molecules (CAMs)
Size=102; leadingEdgeNum=72; enrichmentScore=-0.34; normalizedEnrichmentScore=-1.97; PValue=0.000e+0; FDR=2.388e-2
User ID	Gene Symbol	Gene Name	Entrez Gene	Score
CADM3	CADM3	cell adhesion molecule 3	57863	-0.1495
CD2	CD2	CD2 molecule	914	-0.0993		CD86
CD22	CD22	CD22 molecule	933	-0.1302		CD68
CD276	CD276	CD276 molecule	80381	-0.128		IL10
CD34	CD34	CD34 molecule	947	-0.1092		PTGS2
CD4	CD4	CD4 molecule	920	-0.1434		CD163
CD40	CD40	CD40 molecule	958	-0.2373		VSIG4
CD40LG	CD40LG	CD40 ligand	959	-0.0998		MS4A4A
CD58	CD58	CD58 molecule	965	-0.102		ITGAM
CD6	CD6	CD6 molecule	923	-0.2336		HLA-DRA
CD8B	CD8B	CD8b molecule	926	-0.1933		HLA-DPA1
CD99	CD99	CD99 molecule (Xg blood group)	4267	-0.2503		NRP1
CDH15	CDH15	cadherin 15	1013	-0.1727		STAT4
CDH3	CDH3	cadherin 3	1001	-0.1231		STAT1
CDH4	CDH4	cadherin 4	1002	-0.1543		GATA3
CLDN1	CLDN1	claudin 1	9076	-0.1428		STAT6
CLDN10	CLDN10	claudin 10	9071	-0.1173		BCL6
CLDN11	CLDN11	claudin 11	5010	-0.1267		IL21
CLDN14	CLDN14	claudin 14	23562	-0.1042		STAT3
CLDN15	CLDN15	claudin 15	24146	-0.3212		FOXP3
CLDN19	CLDN19	claudin 19	149461	-0.0992		CCR8
CLDN22	CLDN22	claudin 22	53842	-0.111		STAT5B
CLDN23	CLDN23	claudin 23	137075	-0.1523		PDCD1
CLDN25	CLDN25	claudin 25	644672	-0.1258		HAVCR2
CLDN3	CLDN3	claudin 3	1365	-0.1283
CLDN4	CLDN4	claudin 4	1364	-0.1063
CLDN5	CLDN5	claudin 5	7122	-0.314
CLDN9	CLDN9	claudin 9	9080	-0.161
CNTN2	CNTN2	contactin 2	6900	-0.1684
ESAM	ESAM	endothelial cell adhesion molecule	90952	-0.1582
GLG1	GLG1	golgi glycoprotein 1	2734	-0.1502
HLA-A	HLA-A	major histocompatibility complex, class I, A	3105	-0.2203
HLA-B	HLA-B	major histocompatibility complex, class I, B	3106	-0.1913
HLA-C	HLA-C	major histocompatibility complex, class I, C	3107	-0.2384
HLA-DMA	HLA-DMA	major histocompatibility complex, class II, DM alpha	3108	-0.1869
HLA-DMB	HLA-DMB	major histocompatibility complex, class II, DM beta	3109	-0.1124
HLA-DOA	HLA-DOA	major histocompatibility complex, class II, DO alpha	3111	-0.1259
HLA-DOB	HLA-DOB	major histocompatibility complex, class II, DO beta	3112	-0.2197
HLA-DPA1	HLA-DPA1	major histocompatibility complex, class II, DP alpha 1	3113	-0.1188
HLA-DPB1	HLA-DPB1	major histocompatibility complex, class II, DP beta 1	3115	-0.2271
HLA-DQA2	HLA-DQA2	major histocompatibility complex, class II, DQ alpha 2	3118	-0.1043
HLA-DQB1	HLA-DQB1	major histocompatibility complex, class II, DQ beta 1	3119	-0.1653
HLA-DRA	HLA-DRA	major histocompatibility complex, class II, DR alpha	3122	-0.0997
HLA-DRB1	HLA-DRB1	major histocompatibility complex, class II, DR beta 1	3123	-0.1688
HLA-DRB5	HLA-DRB5	major histocompatibility complex, class II, DR beta 5	3127	-0.1837
HLA-E	HLA-E	major histocompatibility complex, class I, E	3133	-0.2455
HLA-F	HLA-F	major histocompatibility complex, class I, F	3134	-0.2938
HLA-G	HLA-G	major histocompatibility complex, class I, G	3135	-0.2395
ICAM1	ICAM1	intercellular adhesion molecule 1	3383	-0.2076
ICAM2	ICAM2	intercellular adhesion molecule 2	3384	-0.2736
ICAM3	ICAM3	intercellular adhesion molecule 3	3385	-0.279
ITGAL	ITGAL	integrin subunit alpha L	3683	-0.119
ITGAM	ITGAM	integrin subunit alpha M	3684	-0.151
ITGB2	ITGB2	integrin subunit beta 2	3689	-0.2233
ITGB7	ITGB7	integrin subunit beta 7	3695	-0.2264
ITGB8	ITGB8	integrin subunit beta 8	3696	-0.1124
L1CAM	L1CAM	L1 cell adhesion molecule	3897	-0.1168
LRRC4B	LRRC4B	leucine rich repeat containing 4B	94030	-0.2432
MADCAM1	MADCAM1	mucosal vascular addressin cell adhesion molecule 1	8174	-0.2107
MPZ	MPZ	myelin protein zero	4359	-0.2219
NCAM1	NCAM1	neural cell adhesion molecule 1	4684	-0.1111
NLGN2	NLGN2	neuroligin 2	57555	-0.2404
NRXN2	NRXN2	neurexin 2	9379	-0.1839
NTNG1	NTNG1	netrin G1	22854	-0.1198
NTNG2	NTNG2	netrin G2	84628	-0.2356
PDCD1	PDCD1	programmed cell death 1	5133	-0.1805
PECAM1	PECAM1	platelet and endothelial cell adhesion molecule 1	5175	-0.1379
SDC1	SDC1	syndecan 1	6382	-0.1382
SDC3	SDC3	syndecan 3	9672	-0.2643
SELPLG	SELPLG	selectin P ligand	6404	-0.199
SPN	SPN	sialophorin	6693	-0.1184
VTCN1	VTCN1	V-set domain containing T cell activation inhibitor 1	79679	-0.1268
ID: hsa04640; Name: Hematopoietic cell lineage
Size=68; leadingEdgeNum=51; enrichmentScore=-0.37; normalizedEnrichmentScore=-1.96; PValue=0.000e+0; FDR=2.387e-2
User ID	Gene Symbol	Gene Name	Entrez Gene	Score
ANPEP	ANPEP	alanyl aminopeptidase, membrane	290	-0.1144
CD14	CD14	CD14 molecule	929	-0.2423		CD86
CD19	CD19	CD19 molecule	930	-0.1834		CD68
CD1A	CD1A	CD1a molecule	909	-0.1249		IL10
CD1B	CD1B	CD1b molecule	910	-0.13		PTGS2
CD1C	CD1C	CD1c molecule	911	-0.1628		CD163
CD1D	CD1D	CD1d molecule	912	-0.1724		VSIG4
CD1E	CD1E	CD1e molecule	913	-0.1546		MS4A4A
CD2	CD2	CD2 molecule	914	-0.0993		ITGAM
CD22	CD22	CD22 molecule	933	-0.1302		HLA-DRA
CD33	CD33	CD33 molecule	945	-0.1458		HLA-DPA1
CD34	CD34	CD34 molecule	947	-0.1092		NRP1
CD37	CD37	CD37 molecule	951	-0.2166		STAT4
CD3D	CD3D	CD3d molecule	915	-0.1504		STAT1
CD3E	CD3E	CD3e molecule	916	-0.1284		GATA3
CD4	CD4	CD4 molecule	920	-0.1434		STAT6
CD5	CD5	CD5 molecule	921	-0.1316		BCL6
CD59	CD59	CD59 molecule (CD59 blood group)	966	-0.1219		IL21
CD7	CD7	CD7 molecule	924	-0.2422		STAT3
CD8B	CD8B	CD8b molecule	926	-0.1933		FOXP3
CR2	CR2	complement C3d receptor 2	1380	-0.1352		CCR8
CSF1	CSF1	colony stimulating factor 1	1435	-0.1577		STAT5B
CSF1R	CSF1R	colony stimulating factor 1 receptor	1436	-0.166		PDCD1
CSF2	CSF2	colony stimulating factor 2	1437	-0.1003		HAVCR2
CSF2RA	CSF2RA	colony stimulating factor 2 receptor alpha subunit	1438	-0.1781
EPOR	EPOR	erythropoietin receptor	2057	-0.1626
FCER2	FCER2	Fc fragment of IgE receptor II	2208	-0.1938
FLT3LG	FLT3LG	fms related tyrosine kinase 3 ligand	2323	-0.3159
GP1BA	GP1BA	glycoprotein Ib platelet subunit alpha	2811	-0.0987
HLA-DMA	HLA-DMA	major histocompatibility complex, class II, DM alpha	3108	-0.1869
HLA-DMB	HLA-DMB	major histocompatibility complex, class II, DM beta	3109	-0.1124
HLA-DOA	HLA-DOA	major histocompatibility complex, class II, DO alpha	3111	-0.1259
HLA-DOB	HLA-DOB	major histocompatibility complex, class II, DO beta	3112	-0.2197
HLA-DPA1	HLA-DPA1	major histocompatibility complex, class II, DP alpha 1	3113	-0.1188
HLA-DPB1	HLA-DPB1	major histocompatibility complex, class II, DP beta 1	3115	-0.2271
HLA-DQA2	HLA-DQA2	major histocompatibility complex, class II, DQ alpha 2	3118	-0.1043
HLA-DQB1	HLA-DQB1	major histocompatibility complex, class II, DQ beta 1	3119	-0.1653
HLA-DRA	HLA-DRA	major histocompatibility complex, class II, DR alpha	3122	-0.0997
HLA-DRB1	HLA-DRB1	major histocompatibility complex, class II, DR beta 1	3123	-0.1688
HLA-DRB5	HLA-DRB5	major histocompatibility complex, class II, DR beta 5	3127	-0.1837
IL11	IL11	interleukin 11	3589	-0.1532
IL11RA	IL11RA	interleukin 11 receptor subunit alpha	3590	-0.3564
IL1R2	IL1R2	interleukin 1 receptor type 2	7850	-0.1462
IL3RA	IL3RA	interleukin 3 receptor subunit alpha	3563	-0.2202
IL4R	IL4R	interleukin 4 receptor	3566	-0.1926
IL9R	IL9R	interleukin 9 receptor	3581	-0.1083
ITGA2B	ITGA2B	integrin subunit alpha 2b	3674	-0.1024
ITGA5	ITGA5	integrin subunit alpha 5	3678	-0.0972
ITGAM	ITGAM	integrin subunit alpha M	3684	-0.151
MS4A1	MS4A1	membrane spanning 4-domains A1	931	-0.1012
TNF	TNF	tumor necrosis factor	7124	-0.1695
ID: hsa04672; Name: Intestinal immune network for IgA production
Size=34; leadingEdgeNum=28; enrichmentScore=-0.46; normalizedEnrichmentScore=-2.02; PValue=1.736e-3; FDR=2.399e-2
User ID	Gene Symbol	Gene Name	Entrez Gene	Score
AICDA	AICDA	activation induced cytidine deaminase	57379	-0.1085
CCL25	CCL25	C-C motif chemokine ligand 25	6370	-0.0995		CD86
CCL28	CCL28	C-C motif chemokine ligand 28	56477	-0.1439		CD68
CCR10	CCR10	C-C motif chemokine receptor 10	2826	-0.2996		IL10
CD40	CD40	CD40 molecule	958	-0.2373		PTGS2
CD40LG	CD40LG	CD40 ligand	959	-0.0998		CD163
HLA-DMA	HLA-DMA	major histocompatibility complex, class II, DM alpha	3108	-0.1869		VSIG4
HLA-DMB	HLA-DMB	major histocompatibility complex, class II, DM beta	3109	-0.1124		MS4A4A
HLA-DOA	HLA-DOA	major histocompatibility complex, class II, DO alpha	3111	-0.1259		ITGAM
HLA-DOB	HLA-DOB	major histocompatibility complex, class II, DO beta	3112	-0.2197		HLA-DRA
HLA-DPA1	HLA-DPA1	major histocompatibility complex, class II, DP alpha 1	3113	-0.1188		HLA-DPA1
HLA-DPB1	HLA-DPB1	major histocompatibility complex, class II, DP beta 1	3115	-0.2271		NRP1
HLA-DQA2	HLA-DQA2	major histocompatibility complex, class II, DQ alpha 2	3118	-0.1043		STAT4
HLA-DQB1	HLA-DQB1	major histocompatibility complex, class II, DQ beta 1	3119	-0.1653		STAT1
HLA-DRA	HLA-DRA	major histocompatibility complex, class II, DR alpha	3122	-0.0997		GATA3
HLA-DRB1	HLA-DRB1	major histocompatibility complex, class II, DR beta 1	3123	-0.1688		STAT6
HLA-DRB5	HLA-DRB5	major histocompatibility complex, class II, DR beta 5	3127	-0.1837		BCL6
IL15RA	IL15RA	interleukin 15 receptor subunit alpha	3601	-0.1595		IL21
ITGB7	ITGB7	integrin subunit beta 7	3695	-0.2264		STAT3
LTBR	LTBR	lymphotoxin beta receptor	4055	-0.1575		FOXP3
MADCAM1	MADCAM1	mucosal vascular addressin cell adhesion molecule 1	8174	-0.2107		CCR8
MAP3K14	MAP3K14	mitogen-activated protein kinase kinase kinase 14	9020	-0.2952		STAT5B
PIGR	PIGR	polymeric immunoglobulin receptor	5284	-0.1087		PDCD1
TGFB1	TGFB1	transforming growth factor beta 1	7040	-0.2479		HAVCR2
TNFRSF13B	TNFRSF13B	TNF receptor superfamily member 13B	23495	-0.2017
TNFRSF13C	TNFRSF13C	TNF receptor superfamily member 13C	115650	-0.1826
TNFRSF17	TNFRSF17	TNF receptor superfamily member 17	608	-0.1217
TNFSF13	TNFSF13	TNF superfamily member 13	8741	-0.15
ID: hsa04914; Name: Progesterone-mediated oocyte maturation
Size=68; leadingEdgeNum=30; enrichmentScore=0.35; normalizedEnrichmentScore=1.95; PValue=0.000e+0; FDR=3.014e-2
User ID	Gene Symbol	Gene Name	Entrez Gene	Score
ANAPC1	ANAPC1	anaphase promoting complex subunit 1	64682	0.2738
ANAPC10	ANAPC10	anaphase promoting complex subunit 10	10393	0.4186
ANAPC7	ANAPC7	anaphase promoting complex subunit 7	51434	0.2025
AURKA	AURKA	aurora kinase A	6790	0.1978
BRAF	BRAF	B-Raf proto-oncogene, serine/threonine kinase	673	0.2123
BUB1	BUB1	BUB1 mitotic checkpoint serine/threonine kinase	699	0.2226
CCNA2	CCNA2	cyclin A2	890	0.3133
CCNB1	CCNB1	cyclin B1	891	0.1988
CCNB2	CCNB2	cyclin B2	9133	0.1539
CDC23	CDC23	cell division cycle 23	8697	0.3194
CDC25A	CDC25A	cell division cycle 25A	993	0.1545
CDC25C	CDC25C	cell division cycle 25C	995	0.1603
CDC27	CDC27	cell division cycle 27	996	0.3892
CDK1	CDK1	cyclin dependent kinase 1	983	0.212
CPEB2	CPEB2	cytoplasmic polyadenylation element binding protein 2	132864	0.2393
CPEB4	CPEB4	cytoplasmic polyadenylation element binding protein 4	80315	0.2751
GNAI3	GNAI3	G protein subunit alpha i3	2773	0.2214
HSP90AA1	HSP90AA1	heat shock protein 90 alpha family class A member 1	3320	0.2924
HSP90AB1	HSP90AB1	heat shock protein 90 alpha family class B member 1	3326	0.2161
KRAS	KRAS	KRAS proto-oncogene, GTPase	3845	0.2713
MAD2L1	MAD2L1	mitotic arrest deficient 2 like 1	4085	0.4163
MAP2K1	MAP2K1	mitogen-activated protein kinase kinase 1	5604	0.1903
MAPK1	MAPK1	mitogen-activated protein kinase 1	5594	0.3252
MAPK14	MAPK14	mitogen-activated protein kinase 14	1432	0.2536
MAPK8	MAPK8	mitogen-activated protein kinase 8	5599	0.2233
MAPK9	MAPK9	mitogen-activated protein kinase 9	5601	0.2239
PIK3CA	PIK3CA	phosphatidylinositol-4,5-bisphosphate 3-kinase catalytic subunit alpha	5290	0.163
PIK3CB	PIK3CB	phosphatidylinositol-4,5-bisphosphate 3-kinase catalytic subunit beta	5291	0.2359
RAF1	RAF1	Raf-1 proto-oncogene, serine/threonine kinase	5894	0.1494
RPS6KA6	RPS6KA6	ribosomal protein S6 kinase A6	27330	0.2051
ID: hsa05150; Name: Staphylococcus aureus infection
Size=34; leadingEdgeNum=27; enrichmentScore=-0.43; normalizedEnrichmentScore=-1.94; PValue=3.565e-3; FDR=2.511e-2
User ID	Gene Symbol	Gene Name	Entrez Gene	Score
C1QA	C1QA	complement C1q A chain	712	-0.2015
C1QB	C1QB	complement C1q B chain	713	-0.1171		CD86
C1QC	C1QC	complement C1q C chain	714	-0.1312		CD68
C1R	C1R	complement C1r	715	-0.2638		IL10
C1S	C1S	complement C1s	716	-0.1623		PTGS2
C2	C2	complement C2	717	-0.1622		CD163
C3	C3	complement C3	718	-0.2492		VSIG4
CFB	CFB	complement factor B	629	-0.1389		MS4A4A
CFD	CFD	complement factor D	1675	-0.1779		ITGAM
DSG1	DSG1	desmoglein 1	1828	-0.1013		HLA-DRA
HLA-DMA	HLA-DMA	major histocompatibility complex, class II, DM alpha	3108	-0.1869		HLA-DPA1
HLA-DMB	HLA-DMB	major histocompatibility complex, class II, DM beta	3109	-0.1124		NRP1
HLA-DOA	HLA-DOA	major histocompatibility complex, class II, DO alpha	3111	-0.1259		STAT4
HLA-DOB	HLA-DOB	major histocompatibility complex, class II, DO beta	3112	-0.2197		STAT1
HLA-DPA1	HLA-DPA1	major histocompatibility complex, class II, DP alpha 1	3113	-0.1188		GATA3
HLA-DPB1	HLA-DPB1	major histocompatibility complex, class II, DP beta 1	3115	-0.2271		STAT6
HLA-DQA2	HLA-DQA2	major histocompatibility complex, class II, DQ alpha 2	3118	-0.1043		BCL6
HLA-DQB1	HLA-DQB1	major histocompatibility complex, class II, DQ beta 1	3119	-0.1653		IL21
HLA-DRA	HLA-DRA	major histocompatibility complex, class II, DR alpha	3122	-0.0997		STAT3
HLA-DRB1	HLA-DRB1	major histocompatibility complex, class II, DR beta 1	3123	-0.1688		FOXP3
HLA-DRB5	HLA-DRB5	major histocompatibility complex, class II, DR beta 5	3127	-0.1837		CCR8
ICAM1	ICAM1	intercellular adhesion molecule 1	3383	-0.2076		STAT5B
ITGAL	ITGAL	integrin subunit alpha L	3683	-0.119		PDCD1
ITGAM	ITGAM	integrin subunit alpha M	3684	-0.151		HAVCR2
ITGB2	ITGB2	integrin subunit beta 2	3689	-0.2233
MASP1	MASP1	mannan binding lectin serine peptidase 1	5648	-0.1553
SELPLG	SELPLG	selectin P ligand	6404	-0.199
ID: hsa05217; Name: Basal cell carcinoma
Size=46; leadingEdgeNum=30; enrichmentScore=-0.43; normalizedEnrichmentScore=-2.11; PValue=0.000e+0; FDR=1.101e-2
User ID	Gene Symbol	Gene Name	Entrez Gene	Score
AXIN1	AXIN1	axin 1	8312	-0.3079
BAX	BAX	BCL2 associated X, apoptosis regulator	581	-0.3017
DDB2	DDB2	damage specific DNA binding protein 2	1643	-0.2644
DVL1	DVL1	dishevelled segment polarity protein 1	1855	-0.3165
DVL2	DVL2	dishevelled segment polarity protein 2	1856	-0.3293
DVL3	DVL3	dishevelled segment polarity protein 3	1857	-0.1387
FZD1	FZD1	frizzled class receptor 1	8321	-0.1564
FZD2	FZD2	frizzled class receptor 2	2535	-0.1982
FZD7	FZD7	frizzled class receptor 7	8324	-0.1408
FZD8	FZD8	frizzled class receptor 8	8325	-0.1971
FZD9	FZD9	frizzled class receptor 9	8326	-0.2161
GADD45A	GADD45A	growth arrest and DNA damage inducible alpha	1647	-0.1918
GADD45B	GADD45B	growth arrest and DNA damage inducible beta	4616	-0.2031
GADD45G	GADD45G	growth arrest and DNA damage inducible gamma	10912	-0.2217
GLI1	GLI1	GLI family zinc finger 1	2735	-0.1408
GLI2	GLI2	GLI family zinc finger 2	2736	-0.1975
KIF7	KIF7	kinesin family member 7	374654	-0.244
PTCH2	PTCH2	patched 2	8643	-0.2551
SMO	SMO	smoothened, frizzled class receptor	6608	-0.1985
TCF7	TCF7	transcription factor 7	6932	-0.1705
TCF7L1	TCF7L1	transcription factor 7 like 1	83439	-0.2949
TCF7L2	TCF7L2	transcription factor 7 like 2	6934	-0.1528
WNT1	WNT1	Wnt family member 1	7471	-0.215
WNT10A	WNT10A	Wnt family member 10A	80326	-0.2816
WNT10B	WNT10B	Wnt family member 10B	7480	-0.1538
WNT11	WNT11	Wnt family member 11	7481	-0.2914
WNT16	WNT16	Wnt family member 16	51384	-0.155
WNT2B	WNT2B	Wnt family member 2B	7482	-0.1803
WNT5B	WNT5B	Wnt family member 5B	81029	-0.2403
WNT6	WNT6	Wnt family member 6	7475	-0.2826
ID: hsa05330; Name: Allograft rejection
Size=29; leadingEdgeNum=23; enrichmentScore=-0.45; normalizedEnrichmentScore=-1.94; PValue=1.848e-3; FDR=2.332e-2
User ID	Gene Symbol	Gene Name	Entrez Gene	Score
CD40	CD40	CD40 molecule	958	-0.2373
CD40LG	CD40LG	CD40 ligand	959	-0.0998
HLA-A	HLA-A	major histocompatibility complex, class I, A	3105	-0.2203		CD86
HLA-B	HLA-B	major histocompatibility complex, class I, B	3106	-0.1913		CD68
HLA-C	HLA-C	major histocompatibility complex, class I, C	3107	-0.2384		IL10
HLA-DMA	HLA-DMA	major histocompatibility complex, class II, DM alpha	3108	-0.1869		PTGS2
HLA-DMB	HLA-DMB	major histocompatibility complex, class II, DM beta	3109	-0.1124		CD163
HLA-DOA	HLA-DOA	major histocompatibility complex, class II, DO alpha	3111	-0.1259		VSIG4
HLA-DOB	HLA-DOB	major histocompatibility complex, class II, DO beta	3112	-0.2197		MS4A4A
HLA-DPA1	HLA-DPA1	major histocompatibility complex, class II, DP alpha 1	3113	-0.1188		ITGAM
HLA-DPB1	HLA-DPB1	major histocompatibility complex, class II, DP beta 1	3115	-0.2271		HLA-DRA
HLA-DQA2	HLA-DQA2	major histocompatibility complex, class II, DQ alpha 2	3118	-0.1043		HLA-DPA1
HLA-DQB1	HLA-DQB1	major histocompatibility complex, class II, DQ beta 1	3119	-0.1653		NRP1
HLA-DRA	HLA-DRA	major histocompatibility complex, class II, DR alpha	3122	-0.0997		STAT4
HLA-DRB1	HLA-DRB1	major histocompatibility complex, class II, DR beta 1	3123	-0.1688		STAT1
HLA-DRB5	HLA-DRB5	major histocompatibility complex, class II, DR beta 5	3127	-0.1837		GATA3
HLA-E	HLA-E	major histocompatibility complex, class I, E	3133	-0.2455		STAT6
HLA-F	HLA-F	major histocompatibility complex, class I, F	3134	-0.2938		BCL6
HLA-G	HLA-G	major histocompatibility complex, class I, G	3135	-0.2395		IL21
IL12A	IL12A	interleukin 12A	3592	-0.1732		STAT3
IL12B	IL12B	interleukin 12B	3593	-0.1016		FOXP3
PRF1	PRF1	perforin 1	5551	-0.1431		CCR8
TNF	TNF	tumor necrosis factor	7124	-0.1695		STAT5B
ID: hsa05340; Name: Primary immunodeficiency						PDCD1
Size=27; leadingEdgeNum=21; enrichmentScore=-0.49; normalizedEnrichmentScore=-2.02; PValue=0.000e+0; FDR=2.043e-2						HAVCR2
User ID	Gene Symbol	Gene Name	Entrez Gene	Score
ADA	ADA	adenosine deaminase	100	-0.2128
AIRE	AIRE	autoimmune regulator	326	-0.1575
CD19	CD19	CD19 molecule	930	-0.1834
CD3D	CD3D	CD3d molecule	915	-0.1504
CD3E	CD3E	CD3e molecule	916	-0.1284
CD4	CD4	CD4 molecule	920	-0.1434
CD40	CD40	CD40 molecule	958	-0.2373
CD79A	CD79A	CD79a molecule	973	-0.1687
CD8B	CD8B	CD8b molecule	926	-0.1933
CIITA	CIITA	class II major histocompatibility complex transactivator	4261	-0.2161
IGLL1	IGLL1	immunoglobulin lambda like polypeptide 1	3543	-0.1604
IKBKG	IKBKG	inhibitor of nuclear factor kappa B kinase subunit gamma	8517	-0.374
IL2RG	IL2RG	interleukin 2 receptor subunit gamma	3561	-0.1238
JAK3	JAK3	Janus kinase 3	3718	-0.1932
LCK	LCK	LCK proto-oncogene, Src family tyrosine kinase	3932	-0.1667
ORAI1	ORAI1	ORAI calcium release-activated calcium modulator 1	84876	-0.2027
RFXANK	RFXANK	regulatory factor X associated ankyrin containing protein	8625	-0.3113
TAP2	TAP2	transporter 2, ATP binding cassette subfamily B member	6891	-0.1386
TNFRSF13B	TNFRSF13B	TNF receptor superfamily member 13B	23495	-0.2017
TNFRSF13C	TNFRSF13C	TNF receptor superfamily member 13C	115650	-0.1826
ZAP70	ZAP70	zeta chain of T cell receptor associated protein kinase 70	7535	-0.2365
