# Supplementary material for: High expression of eIF4E is associated with tumor macrophage infiltration and leads to poor prognosis in breast cancer
Source: BMC Cancer. 2021 Dec 7;21:1305. doi: 10.1186/s12885-021-09010-0 (PMC8650334; doi:10.1186/s12885-021-09010-0)
Supplement: Supplementary file 9 — Additional file 9: Table S6. eIF4E co-expression TF-miRNA network. [file 12885_2021_9010_MOESM9_ESM.xlsx]

## Sheet: Sheet1
Id	Label	Degree	Betweenness	Expression
7391	USF1	467	320522	0
10664	CTCF	377	258836	0
7528	YY1	308	206386	0
3725	JUN	223	120427	0
6688	SPI1	185	124823	0
1385	CREB1	171	85277	0
6722	SRF	100	45239.9	0
5978	REST	98	37637.2	0
5989	RFX1	76	35641.9	0
1875	E2F5	75	41117.9	0
3726	JUNB	57	17331.1	0
4791	NFKB2	52	25757.2	0
10773	ZBTB6	39	15621	0
2186	BPTF	20	5726.53	0
4086	SMAD1	20	4922.72	0
5971	RELB	19	3888.82	0
8517	IKBKG	18	3892	0
6670	SP3	12	3280.87	0
7205	TRIP6	11	6618.77	0
7392	USF2	10	2522.26	0
5594	MAPK1	9	4779	0
324	APC	9	4308.42	0
8202	NCOA3	9	1814.95	0
4090	SMAD5	9	778.37	0
3320	HSP90AA1	8	4411.36	0
4091	SMAD6	8	2987.39	0
4793	NFKBIB	8	875.15	0
6996	TDG	7	3581.22	0
7520	XRCC5	7	3386.41	0
7532	YWHAG	7	3359.8	0
11186	RASSF1	7	2440.28	0
11244	ZHX1	7	2394.57	0
10174	SORBS3	7	2358.11	0
37	ACADVL	7	2253.96	0
51676	ASB2	7	2096.57	0
10014	HDAC5	7	1950.32	0
6919	TCEA2	7	1748.31	0
3661	IRF3	7	1500.02	0
10938	EHD1	6	2727.66	0
8425	LTBP4	6	2607.04	0
7514	XPO1	6	2513.56	0
274	BIN1	6	1681.23	0
81857	MED25	6	1625.25	0
122953	JDP2	6	1611.88	0
3190	HNRNPK	6	432.07	0
5371	PML	6	393.22	0
81628	TSC22D4	5	3942.71	0
8572	PDLIM4	5	2717.87	0
8178	ELL	5	2442.53	0
5300	PIN1	5	2266.45	0
9322	TRIP10	5	2142.72	0
9961	MVP	5	2103.14	0
203260	CCDC107	5	2066.4	0
8717	TRADD	5	2018.41	0
91544	UBXN11	5	1942.39	0
5600	MAPK11	5	1762.22	0
51222	ZNF219	5	1725.15	0
8677	STX10	5	1691.06	0
572	BAD	5	1664.79	0
6015	RING1	5	1546.95	0
23468	CBX5	5	1538.71	0
9782	MATR3	5	1537.38	0
4046	LSP1	5	1374.64	0
3090	HIC1	5	1260.36	0
2185	PTK2B	5	1159.11	0
10312	TCIRG1	5	1149.38	0
3397	ID1	5	1146.73	0
29933	GPR132	5	1141.88	0
199720	GGN	5	1089.54	0
10589	DRAP1	5	741.69	0
488	ATP2A2	5	665.72	0
6294	SAFB	5	644.69	0
7572	ZNF24	5	610.75	0
5717	PSMD11	5	504.49	0
2077	ERF	5	404.28	0
9641	IKBKE	5	292.82	0
10140	TOB1	5	225.77	0
9020	MAP3K14	5	115.27	0
1147	CHUK	5	20.88	0
6625	SNRNP70	4	2860.12	0
79797	ZNF408	4	2608.12	0
5591	PRKDC	4	2387.76	0
11007	CCDC85B	4	1869.74	0
201595	STT3B	4	1778.84	0
8985	PLOD3	4	1728.22	0
23011	RAB21	4	1697.26	0
10922	FASTK	4	1643.96	0
27037	TRMT2A	4	1594.58	0
80326	WNT10A	4	1570.24	0
9043	SPAG9	4	1570.24	0
1196	CLK2	4	1502.63	0
92400	RBM18	4	1432.87	0
57326	PBXIP1	4	1402.33	0
391	RHOG	4	1394.69	0
65078	RTN4R	4	1358.1	0
29920	PYCR2	4	1355.26	0
6209	RPS15	4	1331.52	0
58504	ARHGAP22	4	1331.52	0
25865	PRKD2	4	1221.99	0
51295	ECSIT	4	1217.26	0
79982	DNAJB14	4	1171.05	0
116138	KLHDC3	4	1171.05	0
8615	USO1	4	1145.61	0
6158	RPL28	4	1140.79	0
9188	DDX21	4	1111.59	0
63925	ZNF335	4	1104.14	0
7756	ZNF207	4	1090.86	0
124997	WDR81	4	1051.5	0
3995	FADS3	4	1051.5	0
348	APOE	4	1010.53	0
132660	LIN54	4	985.67	0
91252	SLC39A13	4	959.04	0
163175	LGI4	4	951.91	0
9282	MED14	4	949.39	0
3931	LCAT	4	903.43	0
1455	CSNK1G2	4	885.16	0
4000	LMNA	4	870.07	0
1998	ELF2	4	866.76	0
54437	SEMA5B	4	866.76	0
4193	MDM2	4	841.02	0
7323	UBE2D3	4	819.49	0
7059	THBS3	4	815.11	0
84083	ZRANB3	4	811.75	0
10848	PPP1R13L	4	772.18	0
606724	LOC606724	4	755.78	0
5747	PTK2	4	715.52	0
24146	CLDN15	4	711.55	0
2275	FHL3	4	700.21	0
2006	ELN	4	680.35	0
9575	CLOCK	4	638.76	0
3338	DNAJC4	4	605.18	0
8859	STK19	4	593.22	0
56940	DUSP22	4	589.56	0
1052	CEBPD	4	586.77	0
7134	TNNC1	4	573.03	0
2932	GSK3B	4	508.16	0
23152	CIC	4	505.96	0
2107	ETF1	4	471.44	0
1856	DVL2	4	451.42	0
1977	EIF4E	4	440.2	0
64763	ZNF574	4	356.49	0
55700	MAP7D1	4	356.49	0
9564	BCAR1	4	345.01	0
7376	NR1H2	4	300.98	0
8467	SMARCA5	4	255.72	0
51564	HDAC7	4	179.31	0
51586	MED15	4	118.91	0
51738	GHRL	4	100.21	0
2950	GSTP1	4	92.33	0
5469	MED1	4	19.21	0
64787	EPS8L2	4	5.72	0
4683	NBN	3	2180.68	0
10755	GIPC1	3	2088.03	0
9014	TAF1B	3	1622.81	0
57455	REXO1	3	1523.56	0
10499	NCOA2	3	1463.81	0
6829	SUPT5H	3	1313.31	0
9150	CTDP1	3	1312.45	0
7428	VHL	3	1304	0
30008	EFEMP2	3	1076.36	0
23505	TMEM131	3	1067.34	0
4817	NIT1	3	1065.87	0
27107	ZBTB11	3	1036.38	0
115098	CCDC124	3	1036.38	0
9704	DHX34	3	985.55	0
84172	POLR1B	3	983.58	0
64423	INF2	3	970.44	0
5331	PLCB3	3	970.44	0
10469	TIMM44	3	970.44	0
56931	DUS3L	3	970.44	0
2101	ESRRA	3	942.29	0
81890	QTRT1	3	922.8	0
51528	JKAMP	3	922.8	0
8771	TNFRSF6B	3	922.8	0
728294	D2HGDH	3	922.8	0
9329	GTF3C4	3	919.82	0
55749	CCAR1	3	919.82	0
80198	MUS81	3	895.5	0
51005	AMDHD2	3	895.5	0
11018	TMED1	3	895.5	0
84315	MON1A	3	872.34	0
199745	THAP8	3	872.34	0
26985	AP3M1	3	872.34	0
9997	SCO2	3	872.34	0
400569	MED11	3	872.34	0
2764	GMFB	3	872.34	0
11316	COPE	3	872.34	0
23394	ADNP	3	872.34	0
5589	PRKCSH	3	848.18	0
84445	LZTS2	3	835.06	0
29801	ZDHHC8	3	835.06	0
54345	SOX18	3	818.33	0
170463	SSBP4	3	785.3	0
8877	SPHK1	3	763.43	0
201725	C4orf46	3	757.08	0
152579	SCFD2	3	756.39	0
5573	PRKAR1A	3	756.39	0
55028	C17orf80	3	739.07	0
22803	XRN2	3	721.04	0
10235	RASGRP2	3	706.87	0
9817	KEAP1	3	691.62	0
79169	C1orf35	3	677.12	0
55660	PRPF40A	3	673.67	0
4795	NFKBIL1	3	671.41	0
130507	UBR3	3	654.2	0
1890	TYMP	3	650.99	0
440836	ODF3B	3	650.99	0
57050	UTP3	3	646.47	0
195828	ZNF367	3	642.45	0
2874	GPS2	3	642.45	0
2621	GAS6	3	637.56	0
30851	TAX1BP3	3	618.72	0
80829	ZFP91	3	611.68	0
7150	TOP1	3	611.68	0
57003	CCDC47	3	611.68	0
144577	C12orf66	3	611.68	0
5515	PPP2CA	3	584.37	0
5585	PKN1	3	575.14	0
124944	C17orf49	3	575.14	0
10287	RGS19	3	575.14	0
116985	ARAP1	3	575.14	0
393	ARHGAP4	3	575.14	0
644096	SDHAF1	3	575.14	0
4763	NF1	3	572.81	0
5872	RAB13	3	562.18	0
55509	BATF3	3	548.65	0
142678	MIB2	3	548.65	0
79778	MICALL2	3	534.03	0
8907	AP1M1	3	534.03	0
822	CAPG	3	525.88	0
151987	PPP4R2	3	506.95	0
10137	RBM12	3	506.95	0
6137	RPL13	3	496.32	0
55681	SCYL2	3	496.32	0
10393	ANAPC10	3	495.48	0
283234	CCDC88B	3	495.48	0
984	CDK11B	3	493.79	0
80781	COL18A1	3	485.62	0
1660	DHX9	3	484.66	0
2242	FES	3	484.49	0
2859	GPR35	3	484.49	0
84280	BTBD10	3	479.97	0
7529	YWHAB	3	467.19	0
10044	SH2D3C	3	459.19	0
6223	RPS19	3	459.19	0
1307	COL16A1	3	459.19	0
1182	CLCN3	3	459.19	0
79872	CBLL1	3	459.19	0
54971	BANP	3	459.19	0
5393	EXOSC9	3	456.98	0
79890	RIN3	3	454.76	0
10084	PQBP1	3	454.65	0
25855	BRMS1	3	451.89	0
80010	RMI1	3	448.08	0
1040	CDS1	3	444.36	0
57606	SLAIN2	3	444.36	0
126119	JOSD2	3	434.37	0
8525	DGKZ	3	430.09	0
57060	PCBP4	3	427.91	0
6835	SURF2	3	427.88	0
78994	PRR14	3	427.88	0
10914	PAPOLA	3	427.41	0
90850	ZNF598	3	417.84	0
728392	LOC728392	3	413.46	0
10636	RGS14	3	413.15	0
11156	PTP4A3	3	408.26	0
85403	EAF1	3	388.53	0
51291	GMIP	3	381.73	0
29950	SERTAD1	3	372.04	0
8578	SCARF1	3	372.04	0
2794	GNL1	3	372.04	0
7791	ZYX	3	372.04	0
2826	CCR10	3	372.04	0
675	BRCA2	3	370.38	0
9667	SAFB2	3	367.14	0
6494	SIPA1	3	367.03	0
115950	ZNF653	3	365.28	0
51282	SCAND1	3	361.08	0
1212	CLTB	3	352.42	0
4085	MAD2L1	3	350.01	0
7423	VEGFB	3	346.17	0
51035	UBXN1	3	340.87	0
11140	CDC37	3	340.71	0
54700	RRN3	3	326.46	0
1877	E4F1	3	318.85	0
4437	MSH3	3	317.72	0
1947	EFNB1	3	314.15	0
64743	WDR13	3	310.57	0
23190	UBXN4	3	310.57	0
6788	STK3	3	310.57	0
5887	RAD23B	3	310.57	0
80854	SETD7	3	307.48	0
80315	CPEB4	3	295.27	0
79735	TBC1D17	3	295.27	0
3679	ITGA7	3	295.27	0
8669	EIF3J	3	295.27	0
79058	ASPSCR1	3	295.27	0
5868	RAB5A	3	293.71	0
10808	HSPH1	3	254.95	0
3142	HLX	3	254.95	0
4056	LTC4S	3	251.89	0
84265	POLR3GL	3	250.83	0
55001	TTC22	3	235.68	0
65264	UBE2Z	3	231.32	0
27332	ZNF638	3	220.15	0
3914	LAMB3	3	192.86	0
2796	GNRH1	3	192.14	0
84304	NUDT22	3	189.39	0
9230	RAB11B	3	186.23	0
54778	RNF111	3	177.97	0
2798	GNRHR	3	158.49	0
177	AGER	3	156.26	0
7041	TGFB1I1	3	130.98	0
9049	AIP	3	115.63	0
22933	SIRT2	3	99.87	0
1654	DDX3X	3	99.87	0
7293	TNFRSF4	3	99.87	0
11059	WWP1	3	99.11	0
84617	TUBB6	3	92.33	0
64840	PORCN	3	92.33	0
7155	TOP2B	3	87.43	0
1583	CYP11A1	3	41.73	0
7328	UBE2H	3	40.63	0
9821	RB1CC1	3	15.54	0
23431	AP4E1	3	13.3	0
5783	PTPN13	3	13.22	0
1964	EIF1AX	3	1.56	0
29110	TBK1	3	0	0
7411	VBP1	2	1493.2	0
10616	RBCK1	2	1303	0
8697	CDC23	2	1303	0
836	CASP3	2	1303	0
3984	LIMK1	2	1303	0
11236	RNF139	2	1108.8	0
80155	NAA15	2	798.61	0
5195	PEX14	2	553.68	0
11052	CPSF6	2	548.26	0
4335	MNT	2	486.59	0
10608	MXD4	2	486.59	0
58506	SCAF1	2	486.59	0
11198	SUPT16H	2	486.59	0
581	BAX	2	486.59	0
3329	HSPD1	2	486.59	0
6418	SET	2	486.59	0
54540	FAM193B	2	486.59	0
78992	YIPF2	2	486.59	0
3185	HNRNPF	2	486.59	0
10564	ARFGEF2	2	486.59	0
11196	SEC23IP	2	486.59	0
285636	C5orf51	2	486.59	0
55854	ZC3H15	2	486.59	0
83878	USHBP1	2	486.59	0
55665	URGCP	2	486.59	0
80019	UBTD1	2	486.59	0
152815	THAP6	2	486.59	0
293	SLC25A6	2	486.59	0
51091	SEPSECS	2	486.59	0
64795	RMND5A	2	486.59	0
10111	RAD50	2	486.59	0
79666	PLEKHF2	2	486.59	0
92140	MTDH	2	486.59	0
728743	LOC728743	2	486.59	0
26512	INTS6	2	486.59	0
134266	GRPEL2	2	486.59	0
25929	GEMIN5	2	486.59	0
10463	SLC30A9	2	468.45	0
8491	MAP4K3	2	394.05	0
4066	LYL1	2	385.75	0
9969	MED13	2	385.75	0
3093	UBE2K	2	385.75	0
7106	TSPAN4	2	385.75	0
54790	TET2	2	385.75	0
4037	LRP3	2	385.75	0
146433	IL34	2	385.75	0
81693	AMN	2	385.75	0
10935	PRDX3	2	385.75	0
94059	LENG9	2	385.75	0
10188	TNK2	2	385.75	0
100130311	C17orf107	2	385.75	0
83590	TMUB1	2	385.75	0
56061	UBFD1	2	385.75	0
55236	UBA6	2	385.75	0
7296	TXNRD1	2	385.75	0
6482	ST3GAL1	2	385.75	0
6455	SH3GL1	2	385.75	0
64221	ROBO3	2	385.75	0
25898	RCHY1	2	385.75	0
55615	PRR5	2	385.75	0
10196	PRMT3	2	385.75	0
84106	PRAM1	2	385.75	0
51105	PHF20L1	2	385.75	0
64318	NOC3L	2	385.75	0
140825	NEURL2	2	385.75	0
51172	NAGPA	2	385.75	0
10004	NAALADL1	2	385.75	0
153562	MARVELD2	2	385.75	0
388242	LOC388242	2	385.75	0
10527	IPO7	2	385.75	0
57801	HES4	2	385.75	0
26086	GPSM1	2	385.75	0
51184	GPN3	2	385.75	0
51024	FIS1	2	385.75	0
55763	EXOC1	2	385.75	0
51575	ESF1	2	385.75	0
54935	DUSP23	2	385.75	0
64170	CARD9	2	385.75	0
23473	CAPN7	2	385.75	0
55322	C5orf22	2	385.75	0
114897	C1QTNF1	2	385.75	0
434	ASIP	2	385.75	0
402	ARL2	2	385.75	0
79575	ABHD8	2	385.75	0
3313	HSPA9	2	317.97	0
8239	USP9X	2	317.97	0
51162	EGFL7	2	317.97	0
3714	JAG2	2	317.97	0
6729	SRP54	2	317.97	0
58478	ENOPH1	2	317.97	0
1213	CLTC	2	317.97	0
401474	SAMD12	2	317.97	0
4913	NTHL1	2	317.97	0
54923	LIME1	2	317.97	0
26229	B3GAT3	2	317.97	0
60370	AVPI1	2	317.97	0
83439	TCF7L1	2	306.09	0
5020	OXT	2	306.09	0
57140	RNPEPL1	2	306.09	0
91450	LOC91450	2	306.09	0
10811	NOXA1	2	306.09	0
259173	ALS2CL	2	306.09	0
79156	PLEKHF1	2	306.09	0
51073	MRPL4	2	306.09	0
51312	SLC25A37	2	306.09	0
27067	STAU2	2	306.09	0
27113	BBC3	2	302.88	0
51096	UTP18	2	302.88	0
64854	USP46	2	302.88	0
7247	TSN	2	302.88	0
8764	TNFRSF14	2	302.88	0
10015	PDCD6IP	2	302.88	0
10361	NPM2	2	302.88	0
4123	MAN2C1	2	302.88	0
1942	EFNA1	2	302.88	0
4591	TRIM37	2	298.72	0
81034	SLC25A32	2	298.72	0
8939	FUBP3	2	293.71	0
51042	ZNF593	2	293.71	0
64926	RASAL3	2	293.71	0
4350	MPG	2	293.71	0
134430	WDR36	2	293.71	0
115708	TRMT61A	2	293.71	0
7169	TPM2	2	293.71	0
64786	TBC1D15	2	293.71	0
5443	POMC	2	293.71	0
84680	ACCS	2	293.71	0
9631	NUP155	2	290.59	0
55957	LIN37	2	290.59	0
55334	SLC39A9	2	277.87	0
54663	WDR74	2	277.87	0
54461	FBXW5	2	277.87	0
6047	RNF4	2	269.8	0
79759	ZNF668	2	269.8	0
253943	YTHDF3	2	269.8	0
8452	CUL3	2	269.8	0
83605	CCM2	2	269.8	0
54985	HCFC1R1	2	266.72	0
54784	ALKBH4	2	266.72	0
5310	PKD1	2	266.72	0
8986	RPS6KA4	2	266.72	0
23406	COTL1	2	266.72	0
284013	VMO1	2	266.72	0
11163	NUDT4	2	266.72	0
64924	SLC30A5	2	266.72	0
51574	LARP7	2	266.72	0
81618	ITM2C	2	266.72	0
27335	EIF3K	2	256.97	0
162515	SLC16A11	2	256.97	0
3422	IDI1	2	256.08	0
55135	WRAP53	2	256.08	0
54811	ZNF562	2	256.08	0
54532	USP53	2	256.08	0
8175	SF3A2	2	256.08	0
55197	RPRD1A	2	256.08	0
6142	RPL18A	2	256.08	0
4650	MYO9B	2	256.08	0
89953	KLC4	2	256.08	0
83737	ITCH	2	256.08	0
2739	GLO1	2	256.08	0
23167	EFR3A	2	256.08	0
51225	ABI3	2	256.08	0
80709	AKNA	2	254.95	0
80700	UBXN6	2	254.95	0
374875	HSD11B1L	2	254.95	0
84310	C7orf50	2	254.95	0
7153	TOP2A	2	248.93	0
204851	HIPK1	2	240.7	0
10398	MYL9	2	240.7	0
839	CASP6	2	240.7	0
55039	TRMT12	2	240.7	0
147965	FAM98C	2	240.7	0
54555	DDX49	2	240.23	0
4296	MAP3K11	2	240.23	0
26057	ANKRD17	2	240.23	0
286451	YIPF6	2	240.23	0
51663	ZFR	2	240.23	0
7163	TPD52	2	240.23	0
57551	TAOK1	2	240.23	0
80255	SLC35F5	2	240.23	0
9522	SCAMP1	2	240.23	0
5862	RAB2A	2	240.23	0
23197	FAF2	2	240.23	0
6059	ABCE1	2	240.23	0
1059	CENPB	2	234.18	0
10193	RNF41	2	234.18	0
23186	RCOR1	2	234.18	0
129831	RBM45	2	234.18	0
5348	FXYD1	2	234.18	0
8510	MMP23B	2	234.18	0
51167	CYB5R4	2	234.18	0
29843	SENP1	2	228.57	0
8562	DENR	2	228.57	0
4719	NDUFS1	2	221.73	0
5959	RDH5	2	221.73	0
80067	DCAF17	2	221.73	0
5494	PPM1A	2	221.73	0
2876	GPX1	2	221.73	0
653635	WASH7P	2	221.73	0
375690	WASH5P	2	221.73	0
374666	WASH3P	2	221.73	0
375260	WASH2P	2	221.73	0
153443	SRFBP1	2	221.73	0
54951	COMMD8	2	221.73	0
10048	RANBP9	2	196.84	0
5756	TWF1	2	196.84	0
22931	RAB18	2	196.84	0
8379	MAD1L1	2	194.46	0
2067	ERCC1	2	192.86	0
5228	PGF	2	192.86	0
23187	PHLDB1	2	192.34	0
112755	STX1B	2	192.34	0
254102	EHBP1L1	2	192.34	0
64236	PDLIM2	2	189.39	0
1018	CDK3	2	189.39	0
7136	TNNI2	2	189.39	0
6624	FSCN1	2	189.39	0
147339	C18orf25	2	189.39	0
54812	AFTPH	2	189.39	0
51548	SIRT6	2	189.39	0
91452	ACBD5	2	189.39	0
124935	SLC43A2	2	189.39	0
349136	WDR86	2	189.39	0
10078	TSSC4	2	189.39	0
6674	SPAG1	2	189.39	0
8620	NPFF	2	189.39	0
9107	MTMR6	2	189.39	0
9778	KIAA0232	2	189.39	0
51719	CAB39	2	189.39	0
51279	C1RL	2	189.39	0
126299	ZNF428	2	187.68	0
4595	MUTYH	2	187.18	0
28955	DEXI	2	187.18	0
10434	LYPLA1	2	187.18	0
10116	FEM1B	2	187.18	0
5885	RAD21	2	183.03	0
9581	PREPL	2	178.28	0
54431	DNAJC10	2	178.28	0
79671	NLRX1	2	177.64	0
53822	FXYD7	2	177.64	0
25771	TBC1D22A	2	177.64	0
53827	FXYD5	2	177.64	0
127579	DCST2	2	177.64	0
10197	PSME3	2	172.24	0
57532	NUFIP2	2	164.13	0
9739	SETD1A	2	157.62	0
2072	ERCC4	2	157.62	0
79586	CHPF	2	153.3	0
80224	NUBPL	2	153.3	0
5707	PSMD1	2	147.72	0
51194	IPO11	2	146.74	0
79174	CRELD2	2	136.57	0
246175	CNOT6L	2	136.57	0
81559	TRIM11	2	132.96	0
220323	OAF	2	117.84	0
1613	DAPK3	2	117.84	0
890	CCNA2	2	112.56	0
146547	PRSS36	2	107.52	0
331	XIAP	2	104.09	0
3384	ICAM2	2	99.87	0
54542	RC3H2	2	99.87	0
1445	CSK	2	98.65	0
147040	KCTD11	2	90.9	0
7534	YWHAZ	2	90.76	0
3700	ITIH4	2	90.76	0
6782	HSPA13	2	90.76	0
56889	TM9SF3	2	90.29	0
63922	CHTF18	2	89.2	0
6135	RPL11	2	87.24	0
55139	ANKZF1	2	83.94	0
79176	FBXL15	2	83.94	0
825	CAPN3	2	83.94	0
8520	HAT1	2	74.69	0
23443	SLC35A3	2	74.69	0
5338	PLD2	2	73.43	0
10728	PTGES3	2	70.09	0
9774	BCLAF1	2	69.6	0
64343	AZI2	2	63.11	0
151903	CCDC12	2	62.82	0
23309	SIN3B	2	61.94	0
6917	TCEA1	2	56.37	0
11284	PNKP	2	55.94	0
1105	CHD1	2	49.78	0
23592	LEMD3	2	41.4	0
79171	RBM42	2	29.63	0
3842	TNPO1	2	21.96	0
23291	FBXW11	2	21.22	0
2771	GNAI2	2	12.01	0
5495	PPM1B	2	6.4	0
23435	TARDBP	2	4.4	0
9931	HELZ	2	1.56	0
51592	TRIM33	2	1.56	0
5706	PSMC6	2	1.56	0
23207	PLEKHM2	2	1.56	0
8987	STBD1	2	1.56	0
7481	WNT11	2	1.56	0
83547	RILP	2	1.56	0
339105	PRSS53	2	1.56	0
151516	ASPRV1	2	1.56	0
2553	GABPB1	2	0.33	0
10260	DENND4A	2	0	0
1161	ERCC8	2	0	0
10042	HMGXB4	2	0	0
147912	SIX5	2	0	0
9013	TAF1C	2	0	0
29844	TFPT	2	0	0
56949	XAB2	2	0	0
91746	YTHDC1	2	0	0
8742	TNFSF12	2	0	0
9320	TRIP12	2	0	0
25873	RPL36	2	0	0
400916	CHCHD10	2	0	0
9662	CEP135	2	0	0
9559	VPS26A	2	0	0
5699	PSMB10	2	0	0
79646	PANK3	2	0	0
22850	ADNP2	2	0	0
147807	ZNF524	2	0	0
65986	ZBTB10	2	0	0
9685	CLINT1	2	0	0
11215	AKAP11	2	0	0
10695	CNPY3	2	0	0
23645	PPP1R15A	2	0	0
116983	ACAP3	2	0	0
57456	KIAA1143	2	0	0
5257	PHKB	2	0	0
9908	G3BP2	2	0	0
29966	STRN3	2	0	0
1452	CSNK1A1	2	0	0
55031	USP47	2	0	0
126003	TRAPPC5	2	0	0
10959	TMED2	2	0	0
10290	SPEG	2	0	0
10955	SERINC3	2	0	0
8698	S1PR4	2	0	0
84153	RNASEH2C	2	0	0
23162	MAPK8IP3	2	0	0
64077	LHPP	2	0	0
27040	LAT	2	0	0
54758	KLHDC4	2	0	0
9196	KCNAB3	2	0	0
9592	IER2	2	0	0
2529	FUT7	2	0	0
2323	FLT3LG	2	0	0
79848	CSPP1	2	0	0
26586	CKAP2	2	0	0
10576	CCT2	2	0	0
55207	ARL8B	2	0	0
285989	ZNF789	2	0	0
55161	TMEM33	2	0	0
55201	MAP1S	2	0	0
10128	LRPPRC	2	0	0
3489	IGFBP6	2	0	0
9146	HGS	2	0	0
60343	FAM3A	2	0	0
25879	DCAF13	2	0	0
51397	COMMD10	2	0	0
11132	CAPN10	2	0	0
8536	CAMK1	2	0	0
1173	AP2M1	2	0	0
64682	ANAPC1	2	0	0
219539	YPEL4	2	0	0
10735	STAG2	2	0	0
27245	AHDC1	2	0	0
170394	PWWP2B	2	0	0
25998	IBTK	2	0	0
81576	CCDC130	2	0	0
23204	ARL6IP1	2	0	0
3652	IPP	2	0	0
9130	FAM50A	2	0	0
1982	EIF4G2	2	0	0
91582	RPS19BP1	2	0	0
166968	MIER3	2	0	0
79725	THAP9	2	0	0
767558	LUZP6	2	0	0
1983	EIF5	2	0	0
50619	DEF6	2	0	0
80776	B9D2	2	0	0
84888	SPPL2A	2	0	0
11344	TWF2	2	0	0
253959	RALGAPA1	2	0	0
89941	RHOT2	2	0	0
4750	NEK1	2	0	0
79798	ARMC5	2	0	0
57576	KIF17	2	0	0
64848	YTHDC2	2	0	0
6324	SCN1B	2	0	0
152559	PAQR3	2	0	0
84557	MAP1LC3A	2	0	0
81573	ANKRD13C	2	0	0
4299	AFF1	1	0	0
27125	AFF4	1	0	0
55814	BDP1	1	0	0
57472	CNOT6	1	0	0
23373	CRTC1	1	0	0
30827	CXXC1	1	0	0
8721	EDF1	1	0	0
10236	HNRNPR	1	0	0
3299	HSF4	1	0	0
26145	IRF2BP1	1	0	0
83855	KLF16	1	0	0
9441	MED26	1	0	0
9112	MTA1	1	0	0
5431	POLR2B	1	0	0
11108	PRDM4	1	0	0
25788	RAD54B	1	0	0
5981	RFC1	1	0	0
8625	RFXANK	1	0	0
51132	RLIM	1	0	0
9604	RNF14	1	0	0
50862	RNF141	1	0	0
6621	SNAPC4	1	0	0
6884	TAF13	1	0	0
10629	TAF6L	1	0	0
9278	ZBTB22	1	0	0
84878	ZBTB45	1	0	0
3104	ZBTB48	1	0	0
7542	ZFPL1	1	0	0
7755	ZNF205	1	0	0
92822	ZNF276	1	0	0
9260	PDLIM7	1	0	0
146542	ZNF688	1	0	0
400673	VMAC	1	0	0
9874	TLK1	1	0	0
6237	RRAS	1	0	0
283899	INO80E	1	0	0
2197	FAU	1	0	0
57697	FANCM	1	0	0
245812	CNPY4	1	0	0
997	CDC34	1	0	0
27340	UTP20	1	0	0
54822	TRPM7	1	0	0
10043	TOM1	1	0	0
641649	TMEM91	1	0	0
91137	SLC25A46	1	0	0
10802	SEC24A	1	0	0
57410	SCYL1	1	0	0
5471	PPAT	1	0	0
79837	PIP4K2C	1	0	0
4157	MC1R	1	0	0
90231	KIAA2013	1	0	0
3312	HSPA8	1	0	0
83475	DOHH	1	0	0
9274	BCL7C	1	0	0
83858	ATAD3B	1	0	0
102	ADAM10	1	0	0
50484	RRM2B	1	0	0
5424	POLD1	1	0	0
3801	KIFC3	1	0	0
3796	KIF2A	1	0	0
9530	BAG4	1	0	0
2181	ACSL3	1	0	0
25777	SUN2	1	0	0
55737	VPS35	1	0	0
6811	STX5	1	0	0
6238	RRBP1	1	0	0
8045	RASSF7	1	0	0
53916	RAB4B	1	0	0
138428	PTRH1	1	0	0
5333	PLCD1	1	0	0
10424	PGRMC2	1	0	0
54799	MBTD1	1	0	0
9064	MAP3K6	1	0	0
64412	GZF1	1	0	0
23770	FKBP8	1	0	0
23142	DCUN1D4	1	0	0
1431	CS	1	0	0
200186	CRTC2	1	0	0
9689	BZW1	1	0	0
421	ARVCF	1	0	0
84964	ALKBH6	1	0	0
55751	TMEM184C	1	0	0
64426	SUDS3	1	0	0
56980	PRDM10	1	0	0
55832	CAND1	1	0	0
162979	ZNF296	1	0	0
7297	TYK2	1	0	0
6838	SURF6	1	0	0
51150	SDF4	1	0	0
5866	RAB3IL1	1	0	0
5481	PPID	1	0	0
81579	PLA2G12A	1	0	0
10606	PAICS	1	0	0
10392	NOD1	1	0	0
57486	NLN	1	0	0
4357	MPST	1	0	0
153364	MBLAC2	1	0	0
79139	DERL1	1	0	0
1633	DCK	1	0	0
9134	CCNE2	1	0	0
25814	ATXN10	1	0	0
55210	ATAD3A	1	0	0
382	ARF6	1	0	0
116988	AGAP3	1	0	0
55240	STEAP3	1	0	0
9409	PEX16	1	0	0
78999	LRFN4	1	0	0
3837	KPNB1	1	0	0
96459	FNIP1	1	0	0
821	CANX	1	0	0
84254	CAMKK1	1	0	0
51606	ATP6V1H	1	0	0
25789	TMEM59L	1	0	0
4245	MGAT1	1	0	0
10467	ZNHIT1	1	0	0
79228	THOC6	1	0	0
60592	SCOC	1	0	0
7803	PTP4A1	1	0	0
55593	OTUD5	1	0	0
4905	NSF	1	0	0
5128	CDK17	1	0	0
57827	C6orf47	1	0	0
528	ATP6V1C1	1	0	0
7112	TMPO	1	0	0
10572	SIVA1	1	0	0
25836	NIPBL	1	0	0
51496	CTDSPL2	1	0	0
57418	WDR18	1	0	0
80124	VCPIP1	1	0	0
202051	SPATA24	1	0	0
9520	NPEPPS	1	0	0
3316	HSPB2	1	0	0
375790	AGRN	1	0	0
130617	ZFAND2B	1	0	0
54521	WDR44	1	0	0
64129	TINAGL1	1	0	0
90326	THAP3	1	0	0
23166	STAB1	1	0	0
83891	SNX25	1	0	0
57449	PLEKHG5	1	0	0
8050	PDHX	1	0	0
51070	NOSIP	1	0	0
29781	NCAPH2	1	0	0
81532	MOB2	1	0	0
92935	MARS2	1	0	0
5609	MAP2K7	1	0	0
26231	LRRC29	1	0	0
4034	LRCH4	1	0	0
51763	INPP5K	1	0	0
23002	DAAM1	1	0	0
6320	CLEC11A	1	0	0
23607	CD2AP	1	0	0
80212	CCDC92	1	0	0
733	C8G	1	0	0
91369	ANKRD40	1	0	0
130557	ZNF513	1	0	0
11243	PMF1	1	0	0
23241	PACS2	1	0	0
55027	HEATR3	1	0	0
23625	FAM89B	1	0	0
285971	ZNF775	1	0	0
7675	ZNF121	1	0	0
100125288	ZGLP1	1	0	0
11169	WDHD1	1	0	0
23001	WDFY3	1	0	0
55591	VEZT	1	0	0
7874	USP7	1	0	0
84640	USP38	1	0	0
57695	USP37	1	0	0
7337	UBE3A	1	0	0
7334	UBE2N	1	0	0
150737	TTC30B	1	0	0
255043	TMEM86B	1	0	0
10607	TBL3	1	0	0
51593	SRRT	1	0	0
6713	SQLE	1	0	0
56928	SPPL2B	1	0	0
339745	SPOPL	1	0	0
23161	SNX13	1	0	0
6560	SLC12A4	1	0	0
51128	SAR1B	1	0	0
6141	RPL18	1	0	0
55183	RIF1	1	0	0
389677	RBM12B	1	0	0
8241	RBM10	1	0	0
8498	RANBP3	1	0	0
22913	RALY	1	0	0
10567	RABAC1	1	0	0
51552	RAB14	1	0	0
10890	RAB10	1	0	0
5790	PTPRCAP	1	0	0
133619	PRRC1	1	0	0
5501	PPP1CC	1	0	0
27434	POLM	1	0	0
5189	PEX1	1	0	0
5032	P2RY11	1	0	0
51633	OTUD6B	1	0	0
734	OSGIN2	1	0	0
54940	OCIAD1	1	0	0
25977	NECAP1	1	0	0
80762	NDFIP1	1	0	0
4482	MSRA	1	0	0
27249	MMADHC	1	0	0
57534	MIB1	1	0	0
116068	LYSMD3	1	0	0
222229	LRWD1	1	0	0
3998	LMAN1	1	0	0
123169	LEO1	1	0	0
27238	GPKOW	1	0	0
10817	FRS3	1	0	0
81608	FIP1L1	1	0	0
55336	FBXL8	1	0	0
64760	FAM160B2	1	0	0
23196	FAM120A	1	0	0
8411	EEA1	1	0	0
9166	EBAG9	1	0	0
79016	DDA1	1	0	0
348180	CTU2	1	0	0
53981	CPSF2	1	0	0
1327	COX4I1	1	0	0
338657	CCDC84	1	0	0
874	CBR3	1	0	0
23066	CAND2	1	0	0
57448	BIRC6	1	0	0
11285	B4GALT7	1	0	0
552889	ATXN7L3B	1	0	0
26225	ARL5A	1	0	0
196528	ARID2	1	0	0
10513	APPBP2	1	0	0
139322	APOOL	1	0	0
9546	APBA3	1	0	0
164	AP1G1	1	0	0
83854	ANGPTL6	1	0	0
275	AMT	1	0	0
126133	ALDH16A1	1	0	0
55109	AGGF1	1	0	0
126668	TDRD10	1	0	0
5903	RANBP2	1	0	0
9454	HOMER3	1	0	0
116092	DNTTIP1	1	0	0
168451	THAP5	1	0	0
5463	POU6F1	1	0	0
89887	ZNF628	1	0	0
7988	ZNF212	1	0	0
55113	XKR8	1	0	0
7416	VDAC1	1	0	0
84294	UTP23	1	0	0
9097	USP14	1	0	0
51366	UBR5	1	0	0
7336	UBE2V2	1	0	0
51807	TUBA8	1	0	0
51095	TRNT1	1	0	0
80128	TRIM46	1	0	0
80351	TNKS2	1	0	0
8718	TNFRSF25	1	0	0
137695	TMEM68	1	0	0
79652	TMEM204	1	0	0
201931	TMEM192	1	0	0
83862	TMEM120A	1	0	0
284114	TMEM102	1	0	0
9894	TELO2	1	0	0
1155	TBCB	1	0	0
6810	STX4	1	0	0
55342	STRBP	1	0	0
376497	SLC27A1	1	0	0
10478	SLC25A17	1	0	0
56996	SLC12A9	1	0	0
51435	SCARA3	1	0	0
6050	RNH1	1	0	0
55312	RFK	1	0	0
5884	RAD17	1	0	0
79037	PVRIG	1	0	0
83448	PUS7L	1	0	0
80324	PUS1	1	0	0
9051	PSTPIP1	1	0	0
160760	PPTC7	1	0	0
84968	PNMA6A	1	0	0
29944	PNMA3	1	0	0
23646	PLD3	1	0	0
284098	PIGW	1	0	0
1912	PHC2	1	0	0
201626	PDE12	1	0	0
51247	PAIP2	1	0	0
29763	PACSIN3	1	0	0
133015	PACRGL	1	0	0
114879	OSBPL5	1	0	0
9253	NUMBL	1	0	0
53343	NUDT9	1	0	0
256281	NUDT14	1	0	0
374291	NDUFS7	1	0	0
4686	NCBP1	1	0	0
50488	MINK1	1	0	0
60672	MIIP	1	0	0
54531	MIER2	1	0	0
80306	MED28	1	0	0
79884	MAP9	1	0	0
11184	MAP4K1	1	0	0
158056	MAMDC4	1	0	0
116064	LRRC58	1	0	0
222484	LNX2	1	0	0
254251	LCORL	1	0	0
65095	KRI1	1	0	0
9786	KIAA0586	1	0	0
3257	HPS1	1	0	0
113510	HELQ	1	0	0
79441	HAUS3	1	0	0
2987	GUK1	1	0	0
60558	GUF1	1	0	0
2935	GSPT1	1	0	0
10672	GNA13	1	0	0
51608	GET4	1	0	0
2590	GALNT2	1	0	0
26234	FBXL5	1	0	0
56975	FAM20C	1	0	0
84734	FAM167B	1	0	0
90332	EXOC3L2	1	0	0
54932	EXD3	1	0	0
2110	ETFDH	1	0	0
29952	DPP7	1	0	0
100037417	DDTL	1	0	0
51164	DCTN4	1	0	0
9696	CROCC	1	0	0
79585	CORO7	1	0	0
1292	COL6A2	1	0	0
348174	CLEC18A	1	0	0
493856	CISD2	1	0	0
51510	CHMP5	1	0	0
1062	CENPE	1	0	0
8558	CDK10	1	0	0
901	CCNG2	1	0	0
26093	CCDC9	1	0	0
729440	CCDC61	1	0	0
541565	C8orf58	1	0	0
401152	C4orf3	1	0	0
91298	C12orf29	1	0	0
51027	BOLA1	1	0	0
523	ATP6V1A	1	0	0
410	ARSA	1	0	0
51329	ARL6IP4	1	0	0
10565	ARFGEF1	1	0	0
79998	ANKRD53	1	0	0
83607	AMMECR1L	1	0	0
30	ACAA1	1	0	0
9399	STOML1	1	0	0
4255	MGMT	1	0	0
54707	GPN2	1	0	0
256364	EML3	1	0	0
10238	DCAF7	1	0	0
64856	VWA1	1	0	0
84068	SLC10A7	1	0	0
79897	RPP21	1	0	0
22824	HSPA4L	1	0	0
23403	FBXO46	1	0	0
830	CAPZA2	1	0	0
84619	ZGPAT	1	0	0
23471	TRAM1	1	0	0
124976	SPNS2	1	0	0
6652	SORD	1	0	0
92799	SHKBP1	1	0	0
285601	GPR150	1	0	0
11117	EMILIN1	1	0	0
1945	EFNA4	1	0	0
1302	COL11A2	1	0	0
8312	AXIN1	1	0	0
11260	XPOT	1	0	0
199746	U2AF1L4	1	0	0
90313	TP53I13	1	0	0
93109	TMEM44	1	0	0
7013	TERF1	1	0	0
374403	TBC1D10C	1	0	0
84727	SPSB2	1	0	0
6525	SMTN	1	0	0
81894	SLC25A28	1	0	0
55153	SDAD1	1	0	0
6236	RRAD	1	0	0
56963	RGMA	1	0	0
54922	RASIP1	1	0	0
648791	PPP1R3G	1	0	0
54776	PPP1R12C	1	0	0
9647	PPM1F	1	0	0
57664	PLEKHA4	1	0	0
29941	PKN3	1	0	0
10787	NCKAP1	1	0	0
80018	NAA25	1	0	0
3783	KCNN4	1	0	0
80333	KCNIP4	1	0	0
57165	GJC2	1	0	0
26130	GAPVD1	1	0	0
1855	DVL1	1	0	0
54876	DCAF16	1	0	0
27235	COQ2	1	0	0
54998	AURKAIP1	1	0	0
10139	ARFRP1	1	0	0
57719	ANO8	1	0	0
158586	ZXDB	1	0	0
116115	ZNF526	1	0	0
23335	WDR7	1	0	0
10318	TNIP1	1	0	0
50999	TMED5	1	0	0
7019	TFAM	1	0	0
6915	TBXA2R	1	0	0
8635	RNASET2	1	0	0
54502	RBM47	1	0	0
5781	PTPN11	1	0	0
132160	PPM1M	1	0	0
4900	NRGN	1	0	0
11103	KRR1	1	0	0
10634	GAS2L1	1	0	0
51343	FZR1	1	0	0
1028	CDKN1C	1	0	0
113201	CASC4	1	0	0
10944	C11orf58	1	0	0
84896	ATAD1	1	0	0
113179	ADAT3	1	0	0
160622	GRASP	1	0	0
93643	TJAP1	1	0	0
25851	TECPR1	1	0	0
5739	PTGIR	1	0	0
9796	PHYHIP	1	0	0
79716	NPEPL1	1	0	0
92255	LMBRD2	1	0	0
79165	LENG1	1	0	0
3845	KRAS	1	0	0
113878	DTX2	1	0	0
55679	LIMS2	1	0	0
27106	ARRDC2	1	0	0
122809	SOCS4	1	0	0
83886	PRSS27	1	0	0
163033	ZNF579	1	0	0
55850	USE1	1	0	0
10733	PLK4	1	0	0
84067	FAM160A2	1	0	0
53944	CSNK1G1	1	0	0
27236	ARFIP1	1	0	0
10730	YME1L1	1	0	0
55333	SYNJ2BP	1	0	0
55074	OXR1	1	0	0
54862	CC2D1A	1	0	0
9138	ARHGEF1	1	0	0
55632	G2E3	1	0	0
144108	SPTY2D1	1	0	0
200576	PIKFYVE	1	0	0
80864	EGFL8	1	0	0
1265	CNN2	1	0	0
205327	C2orf69	1	0	0
58485	TRAPPC1	1	0	0
8233	ZRSR2	1	0	0
92999	ZBTB47	1	0	0
7454	WAS	1	0	0
706	TSPO	1	0	0
10098	TSPAN5	1	0	0
81542	TMX1	1	0	0
7009	TMBIM6	1	0	0
10558	SPTLC1	1	0	0
124565	SLC38A10	1	0	0
55676	SLC30A6	1	0	0
79005	SCNM1	1	0	0
950	SCARB2	1	0	0
23369	PUM2	1	0	0
5618	PRLR	1	0	0
5229	PGGT1B	1	0	0
149420	PDIK1L	1	0	0
8505	PARG	1	0	0
84807	NFKBID	1	0	0
51690	LSM7	1	0	0
3134	HLA-F	1	0	0
79598	CEP97	1	0	0
55602	CDKN2AIP	1	0	0
974	CD79B	1	0	0
84869	CBR4	1	0	0
10776	ARPP19	1	0	0
10097	ACTR2	1	0	0
55116	TMEM39B	1	0	0
6873	TAF2	1	0	0
22872	SEC31A	1	0	0
79706	PRKRIP1	1	0	0
282809	POC1B	1	0	0
10158	PDZK1IP1	1	0	0
79676	OGFOD2	1	0	0
27158	NDOR1	1	0	0
9650	MTFR1	1	0	0
65008	MRPL1	1	0	0
23164	MPRIP	1	0	0
23173	METAP1	1	0	0
255374	MBLAC1	1	0	0
3799	KIF5B	1	0	0
23498	HAAO	1	0	0
89848	FCHSD1	1	0	0
54850	FBXL12	1	0	0
54878	DPP8	1	0	0
80152	CENPT	1	0	0
10983	CCNI	1	0	0
54535	CCHCR1	1	0	0
29028	ATAD2	1	0	0
29979	UBQLN1	1	0	0
23396	PIP5K1C	1	0	0
220382	FAM181B	1	0	0
79180	EFHD2	1	0	0
219333	USP12	1	0	0
137886	UBXN2B	1	0	0
30849	PIK3R4	1	0	0
10726	NUDC	1	0	0
84928	TMEM209	1	0	0
6343	SCT	1	0	0
389362	PSMG4	1	0	0
3311	HSPA7	1	0	0
29924	EPN1	1	0	0
55212	BBS7	1	0	0
10483	SEC23B	1	0	0
83719	YPEL3	1	0	0
155400	NSUN5P1	1	0	0
55798	METTL2B	1	0	0
55559	HAUS7	1	0	0
9824	ARHGAP11A	1	0	0
646962	HRCT1	1	0	0
5498	PPOX	1	0	0
51361	HOOK1	1	0	0
5973	RENBP	1	0	0
116541	MRPL54	1	0	0
3267	AGFG1	1	0	0
94274	PPP1R14A	1	0	0
996	CDC27	1	0	0
8692	HYAL2	1	0	0
4050	LTB	1	0	0
25900	IFFO1	1	0	0
6651	SON	1	0	0
100271849	MEF2B	1	0	0
29057	FAM156A	1	0	0
55156	ARMC1	1	0	0
11078	TRIOBP	1	0	0
2549	GAB1	1	0	0
5260	PHKG1	1	0	0
132789	GNPDA2	1	0	0
7764	ZNF217	1	0	0
83444	INO80B	1	0	0
27309	ZNF330	1	0	0
80235	PIGZ	1	0	0
25926	NOL11	1	0	0
4723	NDUFV1	1	0	0
28977	MRPL42	1	0	0
157567	ANKRD46	1	0	0
121441	NEDD1	1	0	0
64599	GIGYF1	1	0	0
51808	PHAX	1	0	0
91661	ZNF765	1	0	0
8940	TOP3B	1	0	0
4713	NDUFB7	1	0	0
26173	INTS1	1	0	0
8895	CPNE3	1	0	0
1145	CHRNE	1	0	0
4240	MFGE8	1	0	0
116412	ZNF837	1	0	0
90333	ZNF468	1	0	0
23539	SLC16A8	1	0	0
10640	EXOC5	1	0	0
55268	ECHDC2	1	0	0
9973	CCS	1	0	0
55435	AP1AR	1	0	0
8723	SNX4	1	0	0
8550	MAPKAPK5	1	0	0
60559	SPCS3	1	0	0
23275	POFUT2	1	0	0
283635	FAM177A1	1	0	0
90353	CTU1	1	0	0
79034	C7orf26	1	0	0
8453	CUL2	1	0	0
9306	SOCS6	1	0	0
388284	C16orf86	1	0	0
55643	BTBD2	1	0	0
8539	API5	1	0	0
4828	NMB	1	0	0
7515	XRCC1	1	0	0
11054	OGFR	1	0	0
170958	ZNF525	1	0	0
54887	UHRF1BP1	1	0	0
6814	STXBP3	1	0	0
200172	SLFNL1	1	0	0
10427	SEC24B	1	0	0
5731	PTGER1	1	0	0
27068	PPA2	1	0	0
256471	MFSD8	1	0	0
1953	MEGF6	1	0	0
9527	GOSR1	1	0	0
8200	GDF5	1	0	0
139231	FAM199X	1	0	0
5199	CFP	1	0	0
148170	CDC42EP5	1	0	0
